# Supplementary material for: MR-compatible, 3.8 inch dual organic light-emitting diode (OLED) in-bore display for functional MRI
Source: PLoS One. 2018 Oct 11;13(10):e0205325. doi: 10.1371/journal.pone.0205325 (PMC6181352; doi:10.1371/journal.pone.0205325)
Supplement: S1 File — This file contains the CAD files for the shield box. (ZIP) [file pone.0205325.s001.zip]

Archive with 10 entries (9 files):
- 3Dfiles/
- 3Dfiles/4pin_connector_female.stp
- 3Dfiles/Assembly1.stp
- 3Dfiles/y_ko_diaplay_part1_ver2.stp
- 3Dfiles/y_ko_diaplay_part2.stp
- 3Dfiles/y_ko_diaplay_part3.stp
- 3Dfiles/y_ko_diaplay_part4.stp
- 3Dfiles/y_ko_diaplay_part5.stp
- 3Dfiles/y_ko_diaplay_part5_cover_HDMI.stp
- 3Dfiles/y_ko_diaplay_part7.stp
