# Supplementary material for: MR-compatible, 3.8 inch dual organic light-emitting diode (OLED) in-bore display for functional MRI
Source: PLoS One. 2018 Oct 11;13(10):e0205325. doi: 10.1371/journal.pone.0205325 (PMC6181352; doi:10.1371/journal.pone.0205325)
Supplement: S1 File — This file contains the CAD files for the shield box. (ZIP) [file pone.0205325.s001.zip › 3Dfiles/4pin_connector_female.stp]

ISO-10303-21;
HEADER;
/* Generated by software containing ST-Developer
 * from STEP Tools, Inc. (www.steptools.com) 
 */

FILE_DESCRIPTION(
/* description */ (''),
/* implementation_level */ '2;1');

FILE_NAME(
/* name */ 
'C:\\Users\\YunKo\\Project\\OLED\\Cover_3D\\Insidebore_final\\3Dfiles\\
4pin_connector_female.stp',
/* time_stamp */ '2018-08-20T09:20:45+02:00',
/* author */ ('YunKo'),
/* organization */ (''),
/* preprocessor_version */ 'ST-DEVELOPER v16.5',
/* originating_system */ 'Autodesk Inventor 2017',
/* authorisation */ '');

FILE_SCHEMA (('AUTOMOTIVE_DESIGN { 1 0 10303 214 3 1 1 }'));
ENDSEC;

DATA;
#10=MECHANICAL_DESIGN_GEOMETRIC_PRESENTATION_REPRESENTATION('',(#13),#1013);
#11=SHAPE_REPRESENTATION_RELATIONSHIP('SRR','None',#1022,#12);
#12=ADVANCED_BREP_SHAPE_REPRESENTATION('',(#14),#1012);
#13=STYLED_ITEM('',(#1031),#14);
#14=MANIFOLD_SOLID_BREP('\X2\C194B9ACB4DC\X0\1',#587);
#15=TOROIDAL_SURFACE('',#606,5.1,0.5);
#16=TOROIDAL_SURFACE('',#611,5.1,0.5);
#17=TOROIDAL_SURFACE('',#616,2.3,0.5);
#18=TOROIDAL_SURFACE('',#623,2.3,0.5);
#19=CYLINDRICAL_SURFACE('',#603,0.5);
#20=CYLINDRICAL_SURFACE('',#609,0.5);
#21=CYLINDRICAL_SURFACE('',#613,4.6);
#22=CYLINDRICAL_SURFACE('',#621,0.5);
#23=CYLINDRICAL_SURFACE('',#627,0.5);
#24=CYLINDRICAL_SURFACE('',#629,2.8);
#25=CYLINDRICAL_SURFACE('',#636,2.5);
#26=CYLINDRICAL_SURFACE('',#638,2.5);
#27=CYLINDRICAL_SURFACE('',#640,1.05);
#28=CYLINDRICAL_SURFACE('',#642,1.05);
#29=CYLINDRICAL_SURFACE('',#644,1.05);
#30=CYLINDRICAL_SURFACE('',#646,1.05);
#31=CYLINDRICAL_SURFACE('',#652,4.6);
#32=CYLINDRICAL_SURFACE('',#655,6.);
#33=CYLINDRICAL_SURFACE('',#657,6.);
#34=CYLINDRICAL_SURFACE('',#661,2.8);
#35=FACE_BOUND('',#129,.T.);
#36=FACE_BOUND('',#130,.T.);
#37=FACE_BOUND('',#131,.T.);
#38=FACE_BOUND('',#145,.T.);
#39=FACE_BOUND('',#146,.T.);
#40=FACE_BOUND('',#147,.T.);
#41=FACE_BOUND('',#148,.T.);
#42=FACE_BOUND('',#150,.T.);
#43=FACE_BOUND('',#152,.T.);
#44=FACE_BOUND('',#154,.T.);
#45=FACE_BOUND('',#156,.T.);
#46=FACE_BOUND('',#158,.T.);
#47=FACE_BOUND('',#160,.T.);
#48=FACE_BOUND('',#162,.T.);
#49=FACE_BOUND('',#164,.T.);
#50=FACE_BOUND('',#173,.T.);
#51=FACE_BOUND('',#175,.T.);
#52=FACE_BOUND('',#176,.T.);
#53=FACE_BOUND('',#177,.T.);
#54=FACE_BOUND('',#178,.T.);
#55=CIRCLE('',#599,5.1);
#56=CIRCLE('',#600,5.1);
#57=CIRCLE('',#601,2.5);
#58=CIRCLE('',#602,2.5);
#59=CIRCLE('',#604,0.5);
#60=CIRCLE('',#605,0.5);
#61=CIRCLE('',#607,0.5);
#62=CIRCLE('',#608,4.6);
#63=CIRCLE('',#610,0.5);
#64=CIRCLE('',#612,4.6);
#65=CIRCLE('',#614,4.6);
#66=CIRCLE('',#617,0.5);
#67=CIRCLE('',#618,2.8);
#68=CIRCLE('',#619,0.5);
#69=CIRCLE('',#620,2.3);
#70=CIRCLE('',#622,0.5);
#71=CIRCLE('',#624,0.5);
#72=CIRCLE('',#625,2.3);
#73=CIRCLE('',#626,2.8);
#74=CIRCLE('',#630,2.8);
#75=CIRCLE('',#632,1.05);
#76=CIRCLE('',#633,1.05);
#77=CIRCLE('',#634,1.05);
#78=CIRCLE('',#635,1.05);
#79=CIRCLE('',#637,2.5);
#80=CIRCLE('',#639,2.5);
#81=CIRCLE('',#641,1.05);
#82=CIRCLE('',#643,1.05);
#83=CIRCLE('',#645,1.05);
#84=CIRCLE('',#647,1.05);
#85=CIRCLE('',#649,6.);
#86=CIRCLE('',#651,6.);
#87=CIRCLE('',#653,4.6);
#88=CIRCLE('',#656,6.);
#89=CIRCLE('',#658,6.);
#90=CIRCLE('',#662,2.8);
#91=FACE_OUTER_BOUND('',#125,.T.);
#92=FACE_OUTER_BOUND('',#126,.T.);
#93=FACE_OUTER_BOUND('',#127,.T.);
#94=FACE_OUTER_BOUND('',#128,.T.);
#95=FACE_OUTER_BOUND('',#132,.T.);
#96=FACE_OUTER_BOUND('',#133,.T.);
#97=FACE_OUTER_BOUND('',#134,.T.);
#98=FACE_OUTER_BOUND('',#135,.T.);
#99=FACE_OUTER_BOUND('',#136,.T.);
#100=FACE_OUTER_BOUND('',#137,.T.);
#101=FACE_OUTER_BOUND('',#138,.T.);
#102=FACE_OUTER_BOUND('',#139,.T.);
#103=FACE_OUTER_BOUND('',#140,.T.);
#104=FACE_OUTER_BOUND('',#141,.T.);
#105=FACE_OUTER_BOUND('',#142,.T.);
#106=FACE_OUTER_BOUND('',#143,.T.);
#107=FACE_OUTER_BOUND('',#144,.T.);
#108=FACE_OUTER_BOUND('',#149,.T.);
#109=FACE_OUTER_BOUND('',#151,.T.);
#110=FACE_OUTER_BOUND('',#153,.T.);
#111=FACE_OUTER_BOUND('',#155,.T.);
#112=FACE_OUTER_BOUND('',#157,.T.);
#113=FACE_OUTER_BOUND('',#159,.T.);
#114=FACE_OUTER_BOUND('',#161,.T.);
#115=FACE_OUTER_BOUND('',#163,.T.);
#116=FACE_OUTER_BOUND('',#165,.T.);
#117=FACE_OUTER_BOUND('',#166,.T.);
#118=FACE_OUTER_BOUND('',#167,.T.);
#119=FACE_OUTER_BOUND('',#168,.T.);
#120=FACE_OUTER_BOUND('',#169,.T.);
#121=FACE_OUTER_BOUND('',#170,.T.);
#122=FACE_OUTER_BOUND('',#171,.T.);
#123=FACE_OUTER_BOUND('',#172,.T.);
#124=FACE_OUTER_BOUND('',#174,.T.);
#125=EDGE_LOOP('',(#387,#388,#389,#390));
#126=EDGE_LOOP('',(#391,#392,#393,#394));
#127=EDGE_LOOP('',(#395,#396,#397,#398,#399,#400,#401,#402));
#128=EDGE_LOOP('',(#403,#404,#405,#406));
#129=EDGE_LOOP('',(#407,#408,#409,#410));
#130=EDGE_LOOP('',(#411));
#131=EDGE_LOOP('',(#412));
#132=EDGE_LOOP('',(#413,#414,#415,#416));
#133=EDGE_LOOP('',(#417,#418,#419,#420));
#134=EDGE_LOOP('',(#421,#422,#423,#424));
#135=EDGE_LOOP('',(#425,#426,#427,#428));
#136=EDGE_LOOP('',(#429,#430,#431,#432));
#137=EDGE_LOOP('',(#433,#434,#435,#436));
#138=EDGE_LOOP('',(#437,#438,#439,#440));
#139=EDGE_LOOP('',(#441,#442,#443,#444));
#140=EDGE_LOOP('',(#445,#446,#447,#448));
#141=EDGE_LOOP('',(#449,#450,#451,#452));
#142=EDGE_LOOP('',(#453,#454,#455,#456));
#143=EDGE_LOOP('',(#457,#458,#459,#460));
#144=EDGE_LOOP('',(#461,#462,#463,#464));
#145=EDGE_LOOP('',(#465));
#146=EDGE_LOOP('',(#466));
#147=EDGE_LOOP('',(#467));
#148=EDGE_LOOP('',(#468));
#149=EDGE_LOOP('',(#469));
#150=EDGE_LOOP('',(#470));
#151=EDGE_LOOP('',(#471));
#152=EDGE_LOOP('',(#472));
#153=EDGE_LOOP('',(#473));
#154=EDGE_LOOP('',(#474));
#155=EDGE_LOOP('',(#475));
#156=EDGE_LOOP('',(#476));
#157=EDGE_LOOP('',(#477));
#158=EDGE_LOOP('',(#478));
#159=EDGE_LOOP('',(#479));
#160=EDGE_LOOP('',(#480));
#161=EDGE_LOOP('',(#481,#482,#483,#484));
#162=EDGE_LOOP('',(#485));
#163=EDGE_LOOP('',(#486,#487,#488,#489));
#164=EDGE_LOOP('',(#490));
#165=EDGE_LOOP('',(#491,#492,#493,#494));
#166=EDGE_LOOP('',(#495,#496,#497,#498));
#167=EDGE_LOOP('',(#499,#500,#501,#502));
#168=EDGE_LOOP('',(#503,#504,#505,#506));
#169=EDGE_LOOP('',(#507,#508,#509,#510,#511,#512,#513,#514));
#170=EDGE_LOOP('',(#515,#516,#517,#518));
#171=EDGE_LOOP('',(#519,#520,#521,#522));
#172=EDGE_LOOP('',(#523,#524,#525,#526));
#173=EDGE_LOOP('',(#527,#528,#529,#530));
#174=EDGE_LOOP('',(#531,#532,#533,#534));
#175=EDGE_LOOP('',(#535));
#176=EDGE_LOOP('',(#536));
#177=EDGE_LOOP('',(#537));
#178=EDGE_LOOP('',(#538));
#179=LINE('',#851,#219);
#180=LINE('',#853,#220);
#181=LINE('',#855,#221);
#182=LINE('',#856,#222);
#183=LINE('',#860,#223);
#184=LINE('',#862,#224);
#185=LINE('',#864,#225);
#186=LINE('',#865,#226);
#187=LINE('',#868,#227);
#188=LINE('',#870,#228);
#189=LINE('',#872,#229);
#190=LINE('',#874,#230);
#191=LINE('',#875,#231);
#192=LINE('',#876,#232);
#193=LINE('',#878,#233);
#194=LINE('',#881,#234);
#195=LINE('',#885,#235);
#196=LINE('',#895,#236);
#197=LINE('',#904,#237);
#198=LINE('',#909,#238);
#199=LINE('',#912,#239);
#200=LINE('',#915,#240);
#201=LINE('',#916,#241);
#202=LINE('',#930,#242);
#203=LINE('',#931,#243);
#204=LINE('',#939,#244);
#205=LINE('',#940,#245);
#206=LINE('',#943,#246);
#207=LINE('',#945,#247);
#208=LINE('',#946,#248);
#209=LINE('',#949,#249);
#210=LINE('',#980,#250);
#211=LINE('',#985,#251);
#212=LINE('',#988,#252);
#213=LINE('',#991,#253);
#214=LINE('',#995,#254);
#215=LINE('',#998,#255);
#216=LINE('',#1001,#256);
#217=LINE('',#1004,#257);
#218=LINE('',#1005,#258);
#219=VECTOR('',#669,10.);
#220=VECTOR('',#670,10.);
#221=VECTOR('',#671,10.);
#222=VECTOR('',#672,10.);
#223=VECTOR('',#675,10.);
#224=VECTOR('',#676,10.);
#225=VECTOR('',#677,10.);
#226=VECTOR('',#678,10.);
#227=VECTOR('',#681,10.);
#228=VECTOR('',#682,10.);
#229=VECTOR('',#683,10.);
#230=VECTOR('',#684,10.);
#231=VECTOR('',#685,10.);
#232=VECTOR('',#686,10.);
#233=VECTOR('',#689,10.);
#234=VECTOR('',#690,10.);
#235=VECTOR('',#693,10.);
#236=VECTOR('',#704,10.);
#237=VECTOR('',#717,10.);
#238=VECTOR('',#724,10.);
#239=VECTOR('',#727,10.);
#240=VECTOR('',#730,10.);
#241=VECTOR('',#731,10.);
#242=VECTOR('',#746,10.);
#243=VECTOR('',#747,10.);
#244=VECTOR('',#758,10.);
#245=VECTOR('',#759,10.);
#246=VECTOR('',#762,10.);
#247=VECTOR('',#763,10.);
#248=VECTOR('',#764,10.);
#249=VECTOR('',#767,10.);
#250=VECTOR('',#806,10.);
#251=VECTOR('',#813,10.);
#252=VECTOR('',#816,10.);
#253=VECTOR('',#821,10.);
#254=VECTOR('',#826,10.);
#255=VECTOR('',#829,10.);
#256=VECTOR('',#834,10.);
#257=VECTOR('',#837,10.);
#258=VECTOR('',#838,10.);
#259=VERTEX_POINT('',#849);
#260=VERTEX_POINT('',#850);
#261=VERTEX_POINT('',#852);
#262=VERTEX_POINT('',#854);
#263=VERTEX_POINT('',#858);
#264=VERTEX_POINT('',#859);
#265=VERTEX_POINT('',#861);
#266=VERTEX_POINT('',#863);
#267=VERTEX_POINT('',#867);
#268=VERTEX_POINT('',#869);
#269=VERTEX_POINT('',#871);
#270=VERTEX_POINT('',#873);
#271=VERTEX_POINT('',#879);
#272=VERTEX_POINT('',#880);
#273=VERTEX_POINT('',#882);
#274=VERTEX_POINT('',#884);
#275=VERTEX_POINT('',#887);
#276=VERTEX_POINT('',#889);
#277=VERTEX_POINT('',#892);
#278=VERTEX_POINT('',#894);
#279=VERTEX_POINT('',#898);
#280=VERTEX_POINT('',#902);
#281=VERTEX_POINT('',#908);
#282=VERTEX_POINT('',#910);
#283=VERTEX_POINT('',#914);
#284=VERTEX_POINT('',#918);
#285=VERTEX_POINT('',#919);
#286=VERTEX_POINT('',#921);
#287=VERTEX_POINT('',#923);
#288=VERTEX_POINT('',#927);
#289=VERTEX_POINT('',#928);
#290=VERTEX_POINT('',#933);
#291=VERTEX_POINT('',#934);
#292=VERTEX_POINT('',#942);
#293=VERTEX_POINT('',#944);
#294=VERTEX_POINT('',#948);
#295=VERTEX_POINT('',#952);
#296=VERTEX_POINT('',#954);
#297=VERTEX_POINT('',#956);
#298=VERTEX_POINT('',#958);
#299=VERTEX_POINT('',#961);
#300=VERTEX_POINT('',#964);
#301=VERTEX_POINT('',#967);
#302=VERTEX_POINT('',#970);
#303=VERTEX_POINT('',#973);
#304=VERTEX_POINT('',#976);
#305=VERTEX_POINT('',#979);
#306=VERTEX_POINT('',#983);
#307=VERTEX_POINT('',#987);
#308=VERTEX_POINT('',#993);
#309=VERTEX_POINT('',#997);
#310=VERTEX_POINT('',#1003);
#311=EDGE_CURVE('',#259,#260,#179,.T.);
#312=EDGE_CURVE('',#261,#259,#180,.T.);
#313=EDGE_CURVE('',#262,#261,#181,.T.);
#314=EDGE_CURVE('',#260,#262,#182,.T.);
#315=EDGE_CURVE('',#263,#264,#183,.T.);
#316=EDGE_CURVE('',#265,#263,#184,.T.);
#317=EDGE_CURVE('',#266,#265,#185,.T.);
#318=EDGE_CURVE('',#264,#266,#186,.T.);
#319=EDGE_CURVE('',#267,#259,#187,.T.);
#320=EDGE_CURVE('',#267,#268,#188,.T.);
#321=EDGE_CURVE('',#269,#268,#189,.T.);
#322=EDGE_CURVE('',#269,#270,#190,.T.);
#323=EDGE_CURVE('',#264,#270,#191,.T.);
#324=EDGE_CURVE('',#266,#261,#192,.T.);
#325=EDGE_CURVE('',#262,#265,#193,.T.);
#326=EDGE_CURVE('',#271,#272,#194,.T.);
#327=EDGE_CURVE('',#273,#271,#55,.T.);
#328=EDGE_CURVE('',#274,#273,#195,.T.);
#329=EDGE_CURVE('',#272,#274,#56,.T.);
#330=EDGE_CURVE('',#275,#275,#57,.T.);
#331=EDGE_CURVE('',#276,#276,#58,.T.);
#332=EDGE_CURVE('',#272,#277,#59,.T.);
#333=EDGE_CURVE('',#277,#278,#196,.T.);
#334=EDGE_CURVE('',#278,#271,#60,.T.);
#335=EDGE_CURVE('',#279,#273,#61,.T.);
#336=EDGE_CURVE('',#278,#279,#62,.T.);
#337=EDGE_CURVE('',#280,#274,#63,.T.);
#338=EDGE_CURVE('',#279,#280,#197,.T.);
#339=EDGE_CURVE('',#280,#277,#64,.T.);
#340=EDGE_CURVE('',#281,#278,#198,.T.);
#341=EDGE_CURVE('',#281,#282,#65,.T.);
#342=EDGE_CURVE('',#282,#279,#199,.T.);
#343=EDGE_CURVE('',#283,#277,#200,.T.);
#344=EDGE_CURVE('',#283,#281,#201,.T.);
#345=EDGE_CURVE('',#284,#285,#66,.T.);
#346=EDGE_CURVE('',#285,#286,#67,.T.);
#347=EDGE_CURVE('',#286,#287,#68,.T.);
#348=EDGE_CURVE('',#287,#284,#69,.T.);
#349=EDGE_CURVE('',#288,#289,#70,.T.);
#350=EDGE_CURVE('',#289,#287,#202,.T.);
#351=EDGE_CURVE('',#286,#288,#203,.T.);
#352=EDGE_CURVE('',#290,#291,#71,.T.);
#353=EDGE_CURVE('',#291,#289,#72,.T.);
#354=EDGE_CURVE('',#288,#290,#73,.T.);
#355=EDGE_CURVE('',#284,#291,#204,.T.);
#356=EDGE_CURVE('',#290,#285,#205,.T.);
#357=EDGE_CURVE('',#292,#286,#206,.T.);
#358=EDGE_CURVE('',#292,#293,#207,.T.);
#359=EDGE_CURVE('',#293,#288,#208,.T.);
#360=EDGE_CURVE('',#294,#285,#209,.T.);
#361=EDGE_CURVE('',#294,#292,#74,.T.);
#362=EDGE_CURVE('',#295,#295,#75,.T.);
#363=EDGE_CURVE('',#296,#296,#76,.T.);
#364=EDGE_CURVE('',#297,#297,#77,.T.);
#365=EDGE_CURVE('',#298,#298,#78,.T.);
#366=EDGE_CURVE('',#299,#299,#79,.T.);
#367=EDGE_CURVE('',#300,#300,#80,.T.);
#368=EDGE_CURVE('',#301,#301,#81,.T.);
#369=EDGE_CURVE('',#302,#302,#82,.T.);
#370=EDGE_CURVE('',#303,#303,#83,.T.);
#371=EDGE_CURVE('',#304,#304,#84,.T.);
#372=EDGE_CURVE('',#260,#305,#210,.T.);
#373=EDGE_CURVE('',#267,#305,#85,.T.);
#374=EDGE_CURVE('',#306,#270,#86,.T.);
#375=EDGE_CURVE('',#306,#263,#211,.T.);
#376=EDGE_CURVE('',#307,#280,#212,.T.);
#377=EDGE_CURVE('',#307,#283,#87,.T.);
#378=EDGE_CURVE('',#282,#307,#213,.T.);
#379=EDGE_CURVE('',#308,#269,#88,.T.);
#380=EDGE_CURVE('',#308,#306,#214,.T.);
#381=EDGE_CURVE('',#309,#305,#215,.T.);
#382=EDGE_CURVE('',#268,#309,#89,.T.);
#383=EDGE_CURVE('',#309,#308,#216,.T.);
#384=EDGE_CURVE('',#310,#290,#217,.T.);
#385=EDGE_CURVE('',#310,#294,#218,.T.);
#386=EDGE_CURVE('',#293,#310,#90,.T.);
#387=ORIENTED_EDGE('',*,*,#311,.F.);
#388=ORIENTED_EDGE('',*,*,#312,.F.);
#389=ORIENTED_EDGE('',*,*,#313,.F.);
#390=ORIENTED_EDGE('',*,*,#314,.F.);
#391=ORIENTED_EDGE('',*,*,#315,.F.);
#392=ORIENTED_EDGE('',*,*,#316,.F.);
#393=ORIENTED_EDGE('',*,*,#317,.F.);
#394=ORIENTED_EDGE('',*,*,#318,.F.);
#395=ORIENTED_EDGE('',*,*,#312,.T.);
#396=ORIENTED_EDGE('',*,*,#319,.F.);
#397=ORIENTED_EDGE('',*,*,#320,.T.);
#398=ORIENTED_EDGE('',*,*,#321,.F.);
#399=ORIENTED_EDGE('',*,*,#322,.T.);
#400=ORIENTED_EDGE('',*,*,#323,.F.);
#401=ORIENTED_EDGE('',*,*,#318,.T.);
#402=ORIENTED_EDGE('',*,*,#324,.T.);
#403=ORIENTED_EDGE('',*,*,#313,.T.);
#404=ORIENTED_EDGE('',*,*,#324,.F.);
#405=ORIENTED_EDGE('',*,*,#317,.T.);
#406=ORIENTED_EDGE('',*,*,#325,.F.);
#407=ORIENTED_EDGE('',*,*,#326,.F.);
#408=ORIENTED_EDGE('',*,*,#327,.F.);
#409=ORIENTED_EDGE('',*,*,#328,.F.);
#410=ORIENTED_EDGE('',*,*,#329,.F.);
#411=ORIENTED_EDGE('',*,*,#330,.T.);
#412=ORIENTED_EDGE('',*,*,#331,.T.);
#413=ORIENTED_EDGE('',*,*,#332,.T.);
#414=ORIENTED_EDGE('',*,*,#333,.T.);
#415=ORIENTED_EDGE('',*,*,#334,.T.);
#416=ORIENTED_EDGE('',*,*,#326,.T.);
#417=ORIENTED_EDGE('',*,*,#335,.T.);
#418=ORIENTED_EDGE('',*,*,#327,.T.);
#419=ORIENTED_EDGE('',*,*,#334,.F.);
#420=ORIENTED_EDGE('',*,*,#336,.T.);
#421=ORIENTED_EDGE('',*,*,#337,.T.);
#422=ORIENTED_EDGE('',*,*,#328,.T.);
#423=ORIENTED_EDGE('',*,*,#335,.F.);
#424=ORIENTED_EDGE('',*,*,#338,.T.);
#425=ORIENTED_EDGE('',*,*,#332,.F.);
#426=ORIENTED_EDGE('',*,*,#329,.T.);
#427=ORIENTED_EDGE('',*,*,#337,.F.);
#428=ORIENTED_EDGE('',*,*,#339,.T.);
#429=ORIENTED_EDGE('',*,*,#336,.F.);
#430=ORIENTED_EDGE('',*,*,#340,.F.);
#431=ORIENTED_EDGE('',*,*,#341,.T.);
#432=ORIENTED_EDGE('',*,*,#342,.T.);
#433=ORIENTED_EDGE('',*,*,#333,.F.);
#434=ORIENTED_EDGE('',*,*,#343,.F.);
#435=ORIENTED_EDGE('',*,*,#344,.T.);
#436=ORIENTED_EDGE('',*,*,#340,.T.);
#437=ORIENTED_EDGE('',*,*,#345,.T.);
#438=ORIENTED_EDGE('',*,*,#346,.T.);
#439=ORIENTED_EDGE('',*,*,#347,.T.);
#440=ORIENTED_EDGE('',*,*,#348,.T.);
#441=ORIENTED_EDGE('',*,*,#349,.T.);
#442=ORIENTED_EDGE('',*,*,#350,.T.);
#443=ORIENTED_EDGE('',*,*,#347,.F.);
#444=ORIENTED_EDGE('',*,*,#351,.T.);
#445=ORIENTED_EDGE('',*,*,#352,.T.);
#446=ORIENTED_EDGE('',*,*,#353,.T.);
#447=ORIENTED_EDGE('',*,*,#349,.F.);
#448=ORIENTED_EDGE('',*,*,#354,.T.);
#449=ORIENTED_EDGE('',*,*,#345,.F.);
#450=ORIENTED_EDGE('',*,*,#355,.T.);
#451=ORIENTED_EDGE('',*,*,#352,.F.);
#452=ORIENTED_EDGE('',*,*,#356,.T.);
#453=ORIENTED_EDGE('',*,*,#351,.F.);
#454=ORIENTED_EDGE('',*,*,#357,.F.);
#455=ORIENTED_EDGE('',*,*,#358,.T.);
#456=ORIENTED_EDGE('',*,*,#359,.T.);
#457=ORIENTED_EDGE('',*,*,#346,.F.);
#458=ORIENTED_EDGE('',*,*,#360,.F.);
#459=ORIENTED_EDGE('',*,*,#361,.T.);
#460=ORIENTED_EDGE('',*,*,#357,.T.);
#461=ORIENTED_EDGE('',*,*,#348,.F.);
#462=ORIENTED_EDGE('',*,*,#350,.F.);
#463=ORIENTED_EDGE('',*,*,#353,.F.);
#464=ORIENTED_EDGE('',*,*,#355,.F.);
#465=ORIENTED_EDGE('',*,*,#362,.T.);
#466=ORIENTED_EDGE('',*,*,#363,.T.);
#467=ORIENTED_EDGE('',*,*,#364,.T.);
#468=ORIENTED_EDGE('',*,*,#365,.T.);
#469=ORIENTED_EDGE('',*,*,#366,.F.);
#470=ORIENTED_EDGE('',*,*,#330,.F.);
#471=ORIENTED_EDGE('',*,*,#367,.F.);
#472=ORIENTED_EDGE('',*,*,#331,.F.);
#473=ORIENTED_EDGE('',*,*,#368,.F.);
#474=ORIENTED_EDGE('',*,*,#365,.F.);
#475=ORIENTED_EDGE('',*,*,#369,.F.);
#476=ORIENTED_EDGE('',*,*,#364,.F.);
#477=ORIENTED_EDGE('',*,*,#370,.F.);
#478=ORIENTED_EDGE('',*,*,#363,.F.);
#479=ORIENTED_EDGE('',*,*,#371,.F.);
#480=ORIENTED_EDGE('',*,*,#362,.F.);
#481=ORIENTED_EDGE('',*,*,#311,.T.);
#482=ORIENTED_EDGE('',*,*,#372,.T.);
#483=ORIENTED_EDGE('',*,*,#373,.F.);
#484=ORIENTED_EDGE('',*,*,#319,.T.);
#485=ORIENTED_EDGE('',*,*,#367,.T.);
#486=ORIENTED_EDGE('',*,*,#315,.T.);
#487=ORIENTED_EDGE('',*,*,#323,.T.);
#488=ORIENTED_EDGE('',*,*,#374,.F.);
#489=ORIENTED_EDGE('',*,*,#375,.T.);
#490=ORIENTED_EDGE('',*,*,#366,.T.);
#491=ORIENTED_EDGE('',*,*,#339,.F.);
#492=ORIENTED_EDGE('',*,*,#376,.F.);
#493=ORIENTED_EDGE('',*,*,#377,.T.);
#494=ORIENTED_EDGE('',*,*,#343,.T.);
#495=ORIENTED_EDGE('',*,*,#338,.F.);
#496=ORIENTED_EDGE('',*,*,#342,.F.);
#497=ORIENTED_EDGE('',*,*,#378,.T.);
#498=ORIENTED_EDGE('',*,*,#376,.T.);
#499=ORIENTED_EDGE('',*,*,#374,.T.);
#500=ORIENTED_EDGE('',*,*,#322,.F.);
#501=ORIENTED_EDGE('',*,*,#379,.F.);
#502=ORIENTED_EDGE('',*,*,#380,.T.);
#503=ORIENTED_EDGE('',*,*,#373,.T.);
#504=ORIENTED_EDGE('',*,*,#381,.F.);
#505=ORIENTED_EDGE('',*,*,#382,.F.);
#506=ORIENTED_EDGE('',*,*,#320,.F.);
#507=ORIENTED_EDGE('',*,*,#314,.T.);
#508=ORIENTED_EDGE('',*,*,#325,.T.);
#509=ORIENTED_EDGE('',*,*,#316,.T.);
#510=ORIENTED_EDGE('',*,*,#375,.F.);
#511=ORIENTED_EDGE('',*,*,#380,.F.);
#512=ORIENTED_EDGE('',*,*,#383,.F.);
#513=ORIENTED_EDGE('',*,*,#381,.T.);
#514=ORIENTED_EDGE('',*,*,#372,.F.);
#515=ORIENTED_EDGE('',*,*,#356,.F.);
#516=ORIENTED_EDGE('',*,*,#384,.F.);
#517=ORIENTED_EDGE('',*,*,#385,.T.);
#518=ORIENTED_EDGE('',*,*,#360,.T.);
#519=ORIENTED_EDGE('',*,*,#354,.F.);
#520=ORIENTED_EDGE('',*,*,#359,.F.);
#521=ORIENTED_EDGE('',*,*,#386,.T.);
#522=ORIENTED_EDGE('',*,*,#384,.T.);
#523=ORIENTED_EDGE('',*,*,#344,.F.);
#524=ORIENTED_EDGE('',*,*,#377,.F.);
#525=ORIENTED_EDGE('',*,*,#378,.F.);
#526=ORIENTED_EDGE('',*,*,#341,.F.);
#527=ORIENTED_EDGE('',*,*,#385,.F.);
#528=ORIENTED_EDGE('',*,*,#386,.F.);
#529=ORIENTED_EDGE('',*,*,#358,.F.);
#530=ORIENTED_EDGE('',*,*,#361,.F.);
#531=ORIENTED_EDGE('',*,*,#382,.T.);
#532=ORIENTED_EDGE('',*,*,#383,.T.);
#533=ORIENTED_EDGE('',*,*,#379,.T.);
#534=ORIENTED_EDGE('',*,*,#321,.T.);
#535=ORIENTED_EDGE('',*,*,#368,.T.);
#536=ORIENTED_EDGE('',*,*,#369,.T.);
#537=ORIENTED_EDGE('',*,*,#370,.T.);
#538=ORIENTED_EDGE('',*,*,#371,.T.);
#539=PLANE('',#595);
#540=PLANE('',#596);
#541=PLANE('',#597);
#542=PLANE('',#598);
#543=PLANE('',#615);
#544=PLANE('',#628);
#545=PLANE('',#631);
#546=PLANE('',#648);
#547=PLANE('',#650);
#548=PLANE('',#654);
#549=PLANE('',#659);
#550=PLANE('',#660);
#551=PLANE('',#663);
#552=PLANE('',#664);
#553=ADVANCED_FACE('',(#91),#539,.T.);
#554=ADVANCED_FACE('',(#92),#540,.T.);
#555=ADVANCED_FACE('',(#93),#541,.T.);
#556=ADVANCED_FACE('',(#94,#35,#36,#37),#542,.T.);
#557=ADVANCED_FACE('',(#95),#19,.T.);
#558=ADVANCED_FACE('',(#96),#15,.T.);
#559=ADVANCED_FACE('',(#97),#20,.T.);
#560=ADVANCED_FACE('',(#98),#16,.T.);
#561=ADVANCED_FACE('',(#99),#21,.F.);
#562=ADVANCED_FACE('',(#100),#543,.F.);
#563=ADVANCED_FACE('',(#101),#17,.T.);
#564=ADVANCED_FACE('',(#102),#22,.T.);
#565=ADVANCED_FACE('',(#103),#18,.T.);
#566=ADVANCED_FACE('',(#104),#23,.T.);
#567=ADVANCED_FACE('',(#105),#544,.T.);
#568=ADVANCED_FACE('',(#106),#24,.T.);
#569=ADVANCED_FACE('',(#107,#38,#39,#40,#41),#545,.T.);
#570=ADVANCED_FACE('',(#108,#42),#25,.F.);
#571=ADVANCED_FACE('',(#109,#43),#26,.F.);
#572=ADVANCED_FACE('',(#110,#44),#27,.F.);
#573=ADVANCED_FACE('',(#111,#45),#28,.F.);
#574=ADVANCED_FACE('',(#112,#46),#29,.F.);
#575=ADVANCED_FACE('',(#113,#47),#30,.F.);
#576=ADVANCED_FACE('',(#114,#48),#546,.F.);
#577=ADVANCED_FACE('',(#115,#49),#547,.F.);
#578=ADVANCED_FACE('',(#116),#31,.F.);
#579=ADVANCED_FACE('',(#117),#548,.F.);
#580=ADVANCED_FACE('',(#118),#32,.T.);
#581=ADVANCED_FACE('',(#119),#33,.T.);
#582=ADVANCED_FACE('',(#120),#549,.T.);
#583=ADVANCED_FACE('',(#121),#550,.T.);
#584=ADVANCED_FACE('',(#122),#34,.T.);
#585=ADVANCED_FACE('',(#123,#50),#551,.T.);
#586=ADVANCED_FACE('',(#124,#51,#52,#53,#54),#552,.F.);
#587=CLOSED_SHELL('',(#553,#554,#555,#556,#557,#558,#559,#560,#561,#562,
#563,#564,#565,#566,#567,#568,#569,#570,#571,#572,#573,#574,#575,#576,#577,
#578,#579,#580,#581,#582,#583,#584,#585,#586));
#588=DATE_TIME_ROLE('creation_date');
#589=APPLIED_DATE_AND_TIME_ASSIGNMENT(#590,#588,(#1024));
#590=DATE_AND_TIME(#591,#592);
#591=CALENDAR_DATE(2015,26,8);
#592=LOCAL_TIME(6,15,58.,#593);
#593=COORDINATED_UNIVERSAL_TIME_OFFSET(0,0,.BEHIND.);
#594=AXIS2_PLACEMENT_3D('placement',#847,#665,#666);
#595=AXIS2_PLACEMENT_3D('',#848,#667,#668);
#596=AXIS2_PLACEMENT_3D('',#857,#673,#674);
#597=AXIS2_PLACEMENT_3D('',#866,#679,#680);
#598=AXIS2_PLACEMENT_3D('',#877,#687,#688);
#599=AXIS2_PLACEMENT_3D('',#883,#691,#692);
#600=AXIS2_PLACEMENT_3D('',#886,#694,#695);
#601=AXIS2_PLACEMENT_3D('',#888,#696,#697);
#602=AXIS2_PLACEMENT_3D('',#890,#698,#699);
#603=AXIS2_PLACEMENT_3D('',#891,#700,#701);
#604=AXIS2_PLACEMENT_3D('',#893,#702,#703);
#605=AXIS2_PLACEMENT_3D('',#896,#705,#706);
#606=AXIS2_PLACEMENT_3D('',#897,#707,#708);
#607=AXIS2_PLACEMENT_3D('',#899,#709,#710);
#608=AXIS2_PLACEMENT_3D('',#900,#711,#712);
#609=AXIS2_PLACEMENT_3D('',#901,#713,#714);
#610=AXIS2_PLACEMENT_3D('',#903,#715,#716);
#611=AXIS2_PLACEMENT_3D('',#905,#718,#719);
#612=AXIS2_PLACEMENT_3D('',#906,#720,#721);
#613=AXIS2_PLACEMENT_3D('',#907,#722,#723);
#614=AXIS2_PLACEMENT_3D('',#911,#725,#726);
#615=AXIS2_PLACEMENT_3D('',#913,#728,#729);
#616=AXIS2_PLACEMENT_3D('',#917,#732,#733);
#617=AXIS2_PLACEMENT_3D('',#920,#734,#735);
#618=AXIS2_PLACEMENT_3D('',#922,#736,#737);
#619=AXIS2_PLACEMENT_3D('',#924,#738,#739);
#620=AXIS2_PLACEMENT_3D('',#925,#740,#741);
#621=AXIS2_PLACEMENT_3D('',#926,#742,#743);
#622=AXIS2_PLACEMENT_3D('',#929,#744,#745);
#623=AXIS2_PLACEMENT_3D('',#932,#748,#749);
#624=AXIS2_PLACEMENT_3D('',#935,#750,#751);
#625=AXIS2_PLACEMENT_3D('',#936,#752,#753);
#626=AXIS2_PLACEMENT_3D('',#937,#754,#755);
#627=AXIS2_PLACEMENT_3D('',#938,#756,#757);
#628=AXIS2_PLACEMENT_3D('',#941,#760,#761);
#629=AXIS2_PLACEMENT_3D('',#947,#765,#766);
#630=AXIS2_PLACEMENT_3D('',#950,#768,#769);
#631=AXIS2_PLACEMENT_3D('',#951,#770,#771);
#632=AXIS2_PLACEMENT_3D('',#953,#772,#773);
#633=AXIS2_PLACEMENT_3D('',#955,#774,#775);
#634=AXIS2_PLACEMENT_3D('',#957,#776,#777);
#635=AXIS2_PLACEMENT_3D('',#959,#778,#779);
#636=AXIS2_PLACEMENT_3D('',#960,#780,#781);
#637=AXIS2_PLACEMENT_3D('',#962,#782,#783);
#638=AXIS2_PLACEMENT_3D('',#963,#784,#785);
#639=AXIS2_PLACEMENT_3D('',#965,#786,#787);
#640=AXIS2_PLACEMENT_3D('',#966,#788,#789);
#641=AXIS2_PLACEMENT_3D('',#968,#790,#791);
#642=AXIS2_PLACEMENT_3D('',#969,#792,#793);
#643=AXIS2_PLACEMENT_3D('',#971,#794,#795);
#644=AXIS2_PLACEMENT_3D('',#972,#796,#797);
#645=AXIS2_PLACEMENT_3D('',#974,#798,#799);
#646=AXIS2_PLACEMENT_3D('',#975,#800,#801);
#647=AXIS2_PLACEMENT_3D('',#977,#802,#803);
#648=AXIS2_PLACEMENT_3D('',#978,#804,#805);
#649=AXIS2_PLACEMENT_3D('',#981,#807,#808);
#650=AXIS2_PLACEMENT_3D('',#982,#809,#810);
#651=AXIS2_PLACEMENT_3D('',#984,#811,#812);
#652=AXIS2_PLACEMENT_3D('',#986,#814,#815);
#653=AXIS2_PLACEMENT_3D('',#989,#817,#818);
#654=AXIS2_PLACEMENT_3D('',#990,#819,#820);
#655=AXIS2_PLACEMENT_3D('',#992,#822,#823);
#656=AXIS2_PLACEMENT_3D('',#994,#824,#825);
#657=AXIS2_PLACEMENT_3D('',#996,#827,#828);
#658=AXIS2_PLACEMENT_3D('',#999,#830,#831);
#659=AXIS2_PLACEMENT_3D('',#1000,#832,#833);
#660=AXIS2_PLACEMENT_3D('',#1002,#835,#836);
#661=AXIS2_PLACEMENT_3D('',#1006,#839,#840);
#662=AXIS2_PLACEMENT_3D('',#1007,#841,#842);
#663=AXIS2_PLACEMENT_3D('',#1008,#843,#844);
#664=AXIS2_PLACEMENT_3D('',#1009,#845,#846);
#665=DIRECTION('axis',(0.,0.,1.));
#666=DIRECTION('refdir',(1.,0.,0.));
#667=DIRECTION('center_axis',(1.,0.,0.));
#668=DIRECTION('ref_axis',(0.,1.,0.));
#669=DIRECTION('',(0.,-1.,0.));
#670=DIRECTION('',(0.,0.,-1.));
#671=DIRECTION('',(0.,1.,0.));
#672=DIRECTION('',(0.,0.,1.));
#673=DIRECTION('center_axis',(-1.,0.,0.));
#674=DIRECTION('ref_axis',(0.,-1.,0.));
#675=DIRECTION('',(0.,1.,0.));
#676=DIRECTION('',(0.,0.,-1.));
#677=DIRECTION('',(0.,-1.,0.));
#678=DIRECTION('',(0.,0.,1.));
#679=DIRECTION('center_axis',(0.,1.,0.));
#680=DIRECTION('ref_axis',(-1.,0.,0.));
#681=DIRECTION('',(1.,0.,0.));
#682=DIRECTION('',(0.,0.,-1.));
#683=DIRECTION('',(1.,0.,0.));
#684=DIRECTION('',(0.,0.,1.));
#685=DIRECTION('',(1.,0.,0.));
#686=DIRECTION('',(1.,0.,0.));
#687=DIRECTION('center_axis',(0.,0.,1.));
#688=DIRECTION('ref_axis',(1.,0.,0.));
#689=DIRECTION('',(-1.,0.,0.));
#690=DIRECTION('',(1.,0.,0.));
#691=DIRECTION('center_axis',(0.,0.,1.));
#692=DIRECTION('ref_axis',(-1.,-6.12323399573677E-17,0.));
#693=DIRECTION('',(-1.,0.,0.));
#694=DIRECTION('center_axis',(0.,0.,1.));
#695=DIRECTION('ref_axis',(1.,6.12323399573677E-17,0.));
#696=DIRECTION('center_axis',(0.,0.,-1.));
#697=DIRECTION('ref_axis',(1.,0.,0.));
#698=DIRECTION('center_axis',(0.,0.,-1.));
#699=DIRECTION('ref_axis',(1.,0.,0.));
#700=DIRECTION('center_axis',(-1.,0.,0.));
#701=DIRECTION('ref_axis',(0.,0.707106781186548,0.707106781186548));
#702=DIRECTION('center_axis',(-1.,0.,0.));
#703=DIRECTION('ref_axis',(0.,0.,1.));
#704=DIRECTION('',(-1.,0.,0.));
#705=DIRECTION('center_axis',(1.,0.,0.));
#706=DIRECTION('ref_axis',(0.,1.,0.));
#707=DIRECTION('center_axis',(0.,0.,-1.));
#708=DIRECTION('ref_axis',(-1.,0.,0.));
#709=DIRECTION('center_axis',(-1.,2.22044604925031E-15,0.));
#710=DIRECTION('ref_axis',(-2.22044604925031E-15,-1.,0.));
#711=DIRECTION('center_axis',(0.,0.,-1.));
#712=DIRECTION('ref_axis',(-1.,-6.12323399573677E-17,0.));
#713=DIRECTION('center_axis',(1.,0.,0.));
#714=DIRECTION('ref_axis',(0.,-0.707106781186548,0.707106781186548));
#715=DIRECTION('center_axis',(-1.,0.,0.));
#716=DIRECTION('ref_axis',(0.,-1.,0.));
#717=DIRECTION('',(1.,0.,0.));
#718=DIRECTION('center_axis',(0.,0.,-1.));
#719=DIRECTION('ref_axis',(-1.,0.,0.));
#720=DIRECTION('center_axis',(0.,0.,-1.));
#721=DIRECTION('ref_axis',(1.,6.12323399573677E-17,0.));
#722=DIRECTION('center_axis',(0.,0.,1.));
#723=DIRECTION('ref_axis',(0.,-1.,0.));
#724=DIRECTION('',(0.,0.,1.));
#725=DIRECTION('center_axis',(0.,0.,-1.));
#726=DIRECTION('ref_axis',(0.,-1.,0.));
#727=DIRECTION('',(0.,0.,1.));
#728=DIRECTION('center_axis',(0.,-1.,0.));
#729=DIRECTION('ref_axis',(1.,0.,0.));
#730=DIRECTION('',(0.,0.,1.));
#731=DIRECTION('',(-1.,0.,0.));
#732=DIRECTION('center_axis',(0.,0.,1.));
#733=DIRECTION('ref_axis',(1.,0.,0.));
#734=DIRECTION('center_axis',(1.,0.,0.));
#735=DIRECTION('ref_axis',(0.,0.,1.));
#736=DIRECTION('center_axis',(0.,0.,1.));
#737=DIRECTION('ref_axis',(1.,-6.12323399573677E-17,0.));
#738=DIRECTION('center_axis',(1.,0.,0.));
#739=DIRECTION('ref_axis',(0.,1.,0.));
#740=DIRECTION('center_axis',(0.,0.,-1.));
#741=DIRECTION('ref_axis',(1.,-6.12323399573677E-17,0.));
#742=DIRECTION('center_axis',(-1.,0.,0.));
#743=DIRECTION('ref_axis',(0.,0.707106781186547,0.707106781186548));
#744=DIRECTION('center_axis',(1.,0.,0.));
#745=DIRECTION('ref_axis',(0.,1.,0.));
#746=DIRECTION('',(1.,0.,0.));
#747=DIRECTION('',(-1.,0.,0.));
#748=DIRECTION('center_axis',(0.,0.,1.));
#749=DIRECTION('ref_axis',(1.,0.,0.));
#750=DIRECTION('center_axis',(-1.,0.,0.));
#751=DIRECTION('ref_axis',(0.,-1.,0.));
#752=DIRECTION('center_axis',(0.,0.,-1.));
#753=DIRECTION('ref_axis',(-1.,6.12323399573677E-17,0.));
#754=DIRECTION('center_axis',(0.,0.,1.));
#755=DIRECTION('ref_axis',(-1.,6.12323399573677E-17,0.));
#756=DIRECTION('center_axis',(1.,0.,0.));
#757=DIRECTION('ref_axis',(0.,-0.707106781186547,0.707106781186548));
#758=DIRECTION('',(-1.,0.,0.));
#759=DIRECTION('',(1.,0.,0.));
#760=DIRECTION('center_axis',(0.,1.,0.));
#761=DIRECTION('ref_axis',(-1.,0.,0.));
#762=DIRECTION('',(0.,0.,1.));
#763=DIRECTION('',(-1.,0.,0.));
#764=DIRECTION('',(0.,0.,1.));
#765=DIRECTION('center_axis',(0.,0.,1.));
#766=DIRECTION('ref_axis',(0.,1.,0.));
#767=DIRECTION('',(0.,0.,1.));
#768=DIRECTION('center_axis',(0.,0.,1.));
#769=DIRECTION('ref_axis',(0.,1.,0.));
#770=DIRECTION('center_axis',(0.,0.,1.));
#771=DIRECTION('ref_axis',(1.,0.,0.));
#772=DIRECTION('center_axis',(0.,0.,-1.));
#773=DIRECTION('ref_axis',(1.,0.,0.));
#774=DIRECTION('center_axis',(0.,0.,-1.));
#775=DIRECTION('ref_axis',(1.,0.,0.));
#776=DIRECTION('center_axis',(0.,0.,-1.));
#777=DIRECTION('ref_axis',(1.,0.,0.));
#778=DIRECTION('center_axis',(0.,0.,-1.));
#779=DIRECTION('ref_axis',(1.,0.,0.));
#780=DIRECTION('center_axis',(0.,0.,1.));
#781=DIRECTION('ref_axis',(1.,0.,0.));
#782=DIRECTION('center_axis',(0.,0.,1.));
#783=DIRECTION('ref_axis',(1.,0.,0.));
#784=DIRECTION('center_axis',(0.,0.,1.));
#785=DIRECTION('ref_axis',(1.,0.,0.));
#786=DIRECTION('center_axis',(0.,0.,1.));
#787=DIRECTION('ref_axis',(1.,0.,0.));
#788=DIRECTION('center_axis',(0.,0.,1.));
#789=DIRECTION('ref_axis',(1.,0.,0.));
#790=DIRECTION('center_axis',(0.,0.,1.));
#791=DIRECTION('ref_axis',(1.,0.,0.));
#792=DIRECTION('center_axis',(0.,0.,1.));
#793=DIRECTION('ref_axis',(1.,0.,0.));
#794=DIRECTION('center_axis',(0.,0.,1.));
#795=DIRECTION('ref_axis',(1.,0.,0.));
#796=DIRECTION('center_axis',(0.,0.,1.));
#797=DIRECTION('ref_axis',(1.,0.,0.));
#798=DIRECTION('center_axis',(0.,0.,1.));
#799=DIRECTION('ref_axis',(1.,0.,0.));
#800=DIRECTION('center_axis',(0.,0.,1.));
#801=DIRECTION('ref_axis',(1.,0.,0.));
#802=DIRECTION('center_axis',(0.,0.,1.));
#803=DIRECTION('ref_axis',(1.,0.,0.));
#804=DIRECTION('center_axis',(0.,0.,1.));
#805=DIRECTION('ref_axis',(1.,0.,0.));
#806=DIRECTION('',(-1.,0.,0.));
#807=DIRECTION('center_axis',(0.,0.,-1.));
#808=DIRECTION('ref_axis',(-1.85037170770859E-16,-1.,0.));
#809=DIRECTION('center_axis',(0.,0.,1.));
#810=DIRECTION('ref_axis',(1.,0.,0.));
#811=DIRECTION('center_axis',(0.,0.,-1.));
#812=DIRECTION('ref_axis',(0.,1.,0.));
#813=DIRECTION('',(-1.,0.,0.));
#814=DIRECTION('center_axis',(0.,0.,1.));
#815=DIRECTION('ref_axis',(0.,1.,0.));
#816=DIRECTION('',(0.,0.,1.));
#817=DIRECTION('center_axis',(0.,0.,-1.));
#818=DIRECTION('ref_axis',(0.,1.,0.));
#819=DIRECTION('center_axis',(0.,1.,0.));
#820=DIRECTION('ref_axis',(-1.,0.,0.));
#821=DIRECTION('',(1.,0.,0.));
#822=DIRECTION('center_axis',(0.,0.,1.));
#823=DIRECTION('ref_axis',(0.,1.,0.));
#824=DIRECTION('center_axis',(0.,0.,-1.));
#825=DIRECTION('ref_axis',(0.,1.,0.));
#826=DIRECTION('',(0.,0.,1.));
#827=DIRECTION('center_axis',(0.,0.,1.));
#828=DIRECTION('ref_axis',(-1.85037170770859E-16,-1.,0.));
#829=DIRECTION('',(0.,0.,1.));
#830=DIRECTION('center_axis',(0.,0.,-1.));
#831=DIRECTION('ref_axis',(-1.85037170770859E-16,-1.,0.));
#832=DIRECTION('center_axis',(7.40148683083438E-17,-1.,0.));
#833=DIRECTION('ref_axis',(1.,0.,0.));
#834=DIRECTION('',(-1.,-7.40148683083438E-17,0.));
#835=DIRECTION('center_axis',(0.,-1.,0.));
#836=DIRECTION('ref_axis',(1.,0.,0.));
#837=DIRECTION('',(0.,0.,1.));
#838=DIRECTION('',(1.,0.,0.));
#839=DIRECTION('center_axis',(0.,0.,1.));
#840=DIRECTION('ref_axis',(0.,-1.,0.));
#841=DIRECTION('center_axis',(0.,0.,1.));
#842=DIRECTION('ref_axis',(0.,-1.,0.));
#843=DIRECTION('center_axis',(0.,0.,1.));
#844=DIRECTION('ref_axis',(1.,0.,0.));
#845=DIRECTION('center_axis',(0.,0.,1.));
#846=DIRECTION('ref_axis',(1.,0.,0.));
#847=CARTESIAN_POINT('',(0.,0.,0.));
#848=CARTESIAN_POINT('Origin',(25.2499397589452,-12.9799310357852,6.));
#849=CARTESIAN_POINT('',(25.2499397589452,6.,1.));
#850=CARTESIAN_POINT('',(25.2499397589452,-6.,1.));
#851=CARTESIAN_POINT('',(25.2499397589452,-6.48996551789261,1.));
#852=CARTESIAN_POINT('',(25.2499397589452,6.,6.));
#853=CARTESIAN_POINT('',(25.2499397589452,6.,6.));
#854=CARTESIAN_POINT('',(25.2499397589452,-6.,6.));
#855=CARTESIAN_POINT('',(25.2499397589452,-6.48996551789261,6.));
#856=CARTESIAN_POINT('',(25.2499397589452,-6.,6.));
#857=CARTESIAN_POINT('Origin',(-25.2499397589452,10.0509741426296,6.));
#858=CARTESIAN_POINT('',(-25.2499397589452,-6.,1.));
#859=CARTESIAN_POINT('',(-25.2499397589452,6.,1.));
#860=CARTESIAN_POINT('',(-25.2499397589452,5.02548707131479,1.));
#861=CARTESIAN_POINT('',(-25.2499397589452,-6.,6.));
#862=CARTESIAN_POINT('',(-25.2499397589452,-6.,6.));
#863=CARTESIAN_POINT('',(-25.2499397589452,6.,6.));
#864=CARTESIAN_POINT('',(-25.2499397589452,5.02548707131479,6.));
#865=CARTESIAN_POINT('',(-25.2499397589452,6.,6.));
#866=CARTESIAN_POINT('Origin',(7.5,6.,6.));
#867=CARTESIAN_POINT('',(7.5,6.,1.));
#868=CARTESIAN_POINT('',(-28.2499397589487,6.,1.));
#869=CARTESIAN_POINT('',(7.5,6.,-5.));
#870=CARTESIAN_POINT('',(7.5,6.,6.));
#871=CARTESIAN_POINT('',(-7.5,6.,-5.));
#872=CARTESIAN_POINT('',(3.75,6.,-5.));
#873=CARTESIAN_POINT('',(-7.5,6.,1.));
#874=CARTESIAN_POINT('',(-7.5,6.,6.));
#875=CARTESIAN_POINT('',(-28.2499397589487,6.,1.));
#876=CARTESIAN_POINT('',(-28.2499397589487,6.,6.));
#877=CARTESIAN_POINT('Origin',(0.,0.,6.));
#878=CARTESIAN_POINT('',(28.2499397589487,-6.,6.));
#879=CARTESIAN_POINT('',(-7.5,-5.1,6.));
#880=CARTESIAN_POINT('',(7.5,-5.1,6.));
#881=CARTESIAN_POINT('',(-3.75,-5.1,6.));
#882=CARTESIAN_POINT('',(-7.5,5.1,6.));
#883=CARTESIAN_POINT('Origin',(-7.5,0.,6.));
#884=CARTESIAN_POINT('',(7.5,5.1,6.));
#885=CARTESIAN_POINT('',(3.75,5.1,6.));
#886=CARTESIAN_POINT('Origin',(7.5,0.,6.));
#887=CARTESIAN_POINT('',(-19.,4.44089209850063E-15,6.));
#888=CARTESIAN_POINT('Origin',(-21.5,4.44089209850063E-15,6.));
#889=CARTESIAN_POINT('',(24.,4.44089209850063E-15,6.));
#890=CARTESIAN_POINT('Origin',(21.5,4.44089209850063E-15,6.));
#891=CARTESIAN_POINT('Origin',(-3.75,-5.1,5.5));
#892=CARTESIAN_POINT('',(7.5,-4.6,5.5));
#893=CARTESIAN_POINT('Origin',(7.5,-5.1,5.5));
#894=CARTESIAN_POINT('',(-7.5,-4.6,5.5));
#895=CARTESIAN_POINT('',(-3.75,-4.6,5.5));
#896=CARTESIAN_POINT('Origin',(-7.5,-5.1,5.5));
#897=CARTESIAN_POINT('Origin',(-7.5,0.,5.5));
#898=CARTESIAN_POINT('',(-7.5,4.6,5.5));
#899=CARTESIAN_POINT('Origin',(-7.5,5.1,5.5));
#900=CARTESIAN_POINT('Origin',(-7.5,0.,5.5));
#901=CARTESIAN_POINT('Origin',(3.75,5.1,5.5));
#902=CARTESIAN_POINT('',(7.5,4.6,5.5));
#903=CARTESIAN_POINT('Origin',(7.5,5.1,5.5));
#904=CARTESIAN_POINT('',(3.75,4.6,5.5));
#905=CARTESIAN_POINT('Origin',(7.5,0.,5.5));
#906=CARTESIAN_POINT('Origin',(7.5,0.,5.5));
#907=CARTESIAN_POINT('Origin',(-7.5,0.,0.));
#908=CARTESIAN_POINT('',(-7.5,-4.6,0.1));
#909=CARTESIAN_POINT('',(-7.5,-4.6,0.));
#910=CARTESIAN_POINT('',(-7.5,4.6,0.1));
#911=CARTESIAN_POINT('Origin',(-7.5,0.,0.1));
#912=CARTESIAN_POINT('',(-7.5,4.6,0.));
#913=CARTESIAN_POINT('Origin',(-7.5,-4.6,0.));
#914=CARTESIAN_POINT('',(7.5,-4.6,0.1));
#915=CARTESIAN_POINT('',(7.5,-4.6,0.));
#916=CARTESIAN_POINT('',(-3.75,-4.6,0.1));
#917=CARTESIAN_POINT('Origin',(7.5,0.,7.5));
#918=CARTESIAN_POINT('',(7.5,-2.3,8.));
#919=CARTESIAN_POINT('',(7.5,-2.8,7.5));
#920=CARTESIAN_POINT('Origin',(7.5,-2.3,7.5));
#921=CARTESIAN_POINT('',(7.5,2.8,7.5));
#922=CARTESIAN_POINT('Origin',(7.5,0.,7.5));
#923=CARTESIAN_POINT('',(7.5,2.3,8.));
#924=CARTESIAN_POINT('Origin',(7.5,2.3,7.5));
#925=CARTESIAN_POINT('Origin',(7.5,0.,8.));
#926=CARTESIAN_POINT('Origin',(3.75,2.3,7.5));
#927=CARTESIAN_POINT('',(-7.5,2.8,7.5));
#928=CARTESIAN_POINT('',(-7.5,2.3,8.));
#929=CARTESIAN_POINT('Origin',(-7.5,2.3,7.5));
#930=CARTESIAN_POINT('',(3.75,2.3,8.));
#931=CARTESIAN_POINT('',(3.75,2.8,7.5));
#932=CARTESIAN_POINT('Origin',(-7.5,0.,7.5));
#933=CARTESIAN_POINT('',(-7.5,-2.8,7.5));
#934=CARTESIAN_POINT('',(-7.5,-2.3,8.));
#935=CARTESIAN_POINT('Origin',(-7.5,-2.3,7.5));
#936=CARTESIAN_POINT('Origin',(-7.5,0.,8.));
#937=CARTESIAN_POINT('Origin',(-7.5,0.,7.5));
#938=CARTESIAN_POINT('Origin',(-3.75,-2.3,7.5));
#939=CARTESIAN_POINT('',(-3.75,-2.3,8.));
#940=CARTESIAN_POINT('',(-3.75,-2.8,7.5));
#941=CARTESIAN_POINT('Origin',(7.5,2.8,0.));
#942=CARTESIAN_POINT('',(7.5,2.8,0.1));
#943=CARTESIAN_POINT('',(7.5,2.8,0.));
#944=CARTESIAN_POINT('',(-7.5,2.8,0.1));
#945=CARTESIAN_POINT('',(3.75,2.8,0.1));
#946=CARTESIAN_POINT('',(-7.5,2.8,0.));
#947=CARTESIAN_POINT('Origin',(7.5,0.,0.));
#948=CARTESIAN_POINT('',(7.5,-2.8,0.1));
#949=CARTESIAN_POINT('',(7.5,-2.8,0.));
#950=CARTESIAN_POINT('Origin',(7.5,0.,0.1));
#951=CARTESIAN_POINT('Origin',(0.,0.,8.));
#952=CARTESIAN_POINT('',(-6.45,4.44089209850063E-15,8.));
#953=CARTESIAN_POINT('Origin',(-7.5,4.44089209850063E-15,8.));
#954=CARTESIAN_POINT('',(3.55,4.44089209850063E-15,8.));
#955=CARTESIAN_POINT('Origin',(2.5,4.44089209850063E-15,8.));
#956=CARTESIAN_POINT('',(8.55,4.44089209850063E-15,8.));
#957=CARTESIAN_POINT('Origin',(7.5,4.44089209850063E-15,8.));
#958=CARTESIAN_POINT('',(-1.45,4.44089209850063E-15,8.));
#959=CARTESIAN_POINT('Origin',(-2.5,4.44089209850063E-15,8.));
#960=CARTESIAN_POINT('Origin',(-21.5,4.44089209850063E-15,-54.6382717431821));
#961=CARTESIAN_POINT('',(-24.,4.13473039871379E-15,0.999999999999996));
#962=CARTESIAN_POINT('Origin',(-21.5,4.44089209850063E-15,0.999999999999996));
#963=CARTESIAN_POINT('Origin',(21.5,4.44089209850063E-15,-54.6382717431821));
#964=CARTESIAN_POINT('',(19.,4.13473039871379E-15,0.999999999999996));
#965=CARTESIAN_POINT('Origin',(21.5,4.44089209850063E-15,0.999999999999996));
#966=CARTESIAN_POINT('Origin',(-2.5,4.44089209850063E-15,-52.8295980588397));
#967=CARTESIAN_POINT('',(-3.55,4.31230418459015E-15,-5.));
#968=CARTESIAN_POINT('Origin',(-2.5,4.44089209850063E-15,-5.));
#969=CARTESIAN_POINT('Origin',(7.5,4.44089209850063E-15,-52.8295980588397));
#970=CARTESIAN_POINT('',(6.45,4.31230418459015E-15,-5.));
#971=CARTESIAN_POINT('Origin',(7.5,4.44089209850063E-15,-5.));
#972=CARTESIAN_POINT('Origin',(2.5,4.44089209850063E-15,-52.8295980588397));
#973=CARTESIAN_POINT('',(1.45,4.31230418459015E-15,-5.));
#974=CARTESIAN_POINT('Origin',(2.5,4.44089209850063E-15,-5.));
#975=CARTESIAN_POINT('Origin',(-7.5,4.44089209850063E-15,-52.8295980588397));
#976=CARTESIAN_POINT('',(-8.55,4.31230418459015E-15,-5.));
#977=CARTESIAN_POINT('Origin',(-7.5,4.44089209850063E-15,-5.));
#978=CARTESIAN_POINT('Origin',(5.07570482337622E-16,1.52910136283807E-16,
1.));
#979=CARTESIAN_POINT('',(7.5,-6.,1.));
#980=CARTESIAN_POINT('',(28.2499397589487,-6.,1.));
#981=CARTESIAN_POINT('Origin',(7.5,0.,1.));
#982=CARTESIAN_POINT('Origin',(5.07570482337622E-16,1.52910136283807E-16,
1.));
#983=CARTESIAN_POINT('',(-7.5,-6.,1.));
#984=CARTESIAN_POINT('Origin',(-7.5,0.,1.));
#985=CARTESIAN_POINT('',(28.2499397589487,-6.,1.));
#986=CARTESIAN_POINT('Origin',(7.5,0.,0.));
#987=CARTESIAN_POINT('',(7.5,4.6,0.1));
#988=CARTESIAN_POINT('',(7.5,4.6,0.));
#989=CARTESIAN_POINT('Origin',(7.5,0.,0.1));
#990=CARTESIAN_POINT('Origin',(7.5,4.6,0.));
#991=CARTESIAN_POINT('',(3.75,4.6,0.1));
#992=CARTESIAN_POINT('Origin',(-7.5,0.,6.));
#993=CARTESIAN_POINT('',(-7.5,-6.,-5.));
#994=CARTESIAN_POINT('Origin',(-7.5,0.,-5.));
#995=CARTESIAN_POINT('',(-7.5,-6.,6.));
#996=CARTESIAN_POINT('Origin',(7.5,0.,6.));
#997=CARTESIAN_POINT('',(7.5,-6.,-5.));
#998=CARTESIAN_POINT('',(7.5,-6.,6.));
#999=CARTESIAN_POINT('Origin',(7.5,0.,-5.));
#1000=CARTESIAN_POINT('Origin',(-7.5,-6.,6.));
#1001=CARTESIAN_POINT('',(-3.75,-6.,-5.));
#1002=CARTESIAN_POINT('Origin',(-7.5,-2.8,0.));
#1003=CARTESIAN_POINT('',(-7.5,-2.8,0.1));
#1004=CARTESIAN_POINT('',(-7.5,-2.8,0.));
#1005=CARTESIAN_POINT('',(-3.75,-2.8,0.1));
#1006=CARTESIAN_POINT('Origin',(-7.5,0.,0.));
#1007=CARTESIAN_POINT('Origin',(-7.5,0.,0.1));
#1008=CARTESIAN_POINT('Origin',(0.,1.20235353050176E-16,0.1));
#1009=CARTESIAN_POINT('Origin',(0.,1.20235353050176E-16,-5.));
#1010=UNCERTAINTY_MEASURE_WITH_UNIT(LENGTH_MEASURE(0.01),#1014,
'DISTANCE_ACCURACY_VALUE',
'Maximum model space distance between geometric entities at asserted c
onnectivities');
#1011=UNCERTAINTY_MEASURE_WITH_UNIT(LENGTH_MEASURE(1.E-6),#1014,
'DISTANCE_ACCURACY_VALUE',
'Maximum model space distance between geometric entities at asserted c
onnectivities');
#1012=(
GEOMETRIC_REPRESENTATION_CONTEXT(3)
GLOBAL_UNCERTAINTY_ASSIGNED_CONTEXT((#1010))
GLOBAL_UNIT_ASSIGNED_CONTEXT((#1014,#1017,#1015))
REPRESENTATION_CONTEXT('','3D')
);
#1013=(
GEOMETRIC_REPRESENTATION_CONTEXT(3)
GLOBAL_UNCERTAINTY_ASSIGNED_CONTEXT((#1011))
GLOBAL_UNIT_ASSIGNED_CONTEXT((#1014,#1017,#1015))
REPRESENTATION_CONTEXT('','3D')
);
#1014=(
LENGTH_UNIT()
NAMED_UNIT(*)
SI_UNIT(.MILLI.,.METRE.)
);
#1015=(
NAMED_UNIT(*)
SI_UNIT($,.STERADIAN.)
SOLID_ANGLE_UNIT()
);
#1016=DIMENSIONAL_EXPONENTS(0.,0.,0.,0.,0.,0.,0.);
#1017=(
CONVERSION_BASED_UNIT('degree',#1019)
NAMED_UNIT(#1016)
PLANE_ANGLE_UNIT()
);
#1018=(
NAMED_UNIT(*)
PLANE_ANGLE_UNIT()
SI_UNIT($,.RADIAN.)
);
#1019=PLANE_ANGLE_MEASURE_WITH_UNIT(PLANE_ANGLE_MEASURE(0.01745329252),
#1018);
#1020=SHAPE_DEFINITION_REPRESENTATION(#1021,#1022);
#1021=PRODUCT_DEFINITION_SHAPE('',$,#1024);
#1022=SHAPE_REPRESENTATION('',(#594),#1012);
#1023=PRODUCT_DEFINITION_CONTEXT('part definition',#1028,'design');
#1024=PRODUCT_DEFINITION('4pin_connector_female',
'4pin_connector_female',#1025,#1023);
#1025=PRODUCT_DEFINITION_FORMATION('',$,#1030);
#1026=PRODUCT_RELATED_PRODUCT_CATEGORY('4pin_connector_female',
'4pin_connector_female',(#1030));
#1027=APPLICATION_PROTOCOL_DEFINITION('international standard',
'automotive_design',2009,#1028);
#1028=APPLICATION_CONTEXT(
'Core Data for Automotive Mechanical Design Process');
#1029=PRODUCT_CONTEXT('part definition',#1028,'mechanical');
#1030=PRODUCT('4pin_connector_female','4pin_connector_female',$,(#1029));
#1031=PRESENTATION_STYLE_ASSIGNMENT((#1032));
#1032=SURFACE_STYLE_USAGE(.BOTH.,#1033);
#1033=SURFACE_SIDE_STYLE('',(#1034));
#1034=SURFACE_STYLE_FILL_AREA(#1035);
#1035=FILL_AREA_STYLE('',(#1036));
#1036=FILL_AREA_STYLE_COLOUR('',#1037);
#1037=COLOUR_RGB('',0.749019607843137,0.749019607843137,0.749019607843137);
ENDSEC;
END-ISO-10303-21;
