# Supplementary material for: MR-compatible, 3.8 inch dual organic light-emitting diode (OLED) in-bore display for functional MRI
Source: PLoS One. 2018 Oct 11;13(10):e0205325. doi: 10.1371/journal.pone.0205325 (PMC6181352; doi:10.1371/journal.pone.0205325)
Supplement: S1 File — This file contains the CAD files for the shield box. (ZIP) [file pone.0205325.s001.zip › 3Dfiles/Assembly1.stp]

ISO-10303-21;
HEADER;
/* Generated by software containing ST-Developer
 * from STEP Tools, Inc. (www.steptools.com) 
 */

FILE_DESCRIPTION(
/* description */ (''),
/* implementation_level */ '2;1');

FILE_NAME(
/* name */ 
'C:\\Users\\YunKo\\Project\\OLED\\Cover_3D\\Insidebore_final\\Assembly
1.stp',
/* time_stamp */ '2018-08-16T14:26:14+02:00',
/* author */ ('YunKo'),
/* organization */ (''),
/* preprocessor_version */ 'ST-DEVELOPER v16.5',
/* originating_system */ 'Autodesk Inventor 2017',
/* authorisation */ '');

FILE_SCHEMA (('AUTOMOTIVE_DESIGN { 1 0 10303 214 3 1 1 }'));
ENDSEC;

DATA;
#10=MECHANICAL_DESIGN_GEOMETRIC_PRESENTATION_REPRESENTATION('',(#92,#93,
#94,#95,#96,#97,#98),#8135);
#11=ITEM_DEFINED_TRANSFORMATION($,$,#4869,#5372);
#12=ITEM_DEFINED_TRANSFORMATION($,$,#4945,#5373);
#13=ITEM_DEFINED_TRANSFORMATION($,$,#5038,#5374);
#14=ITEM_DEFINED_TRANSFORMATION($,$,#5115,#5375);
#15=ITEM_DEFINED_TRANSFORMATION($,$,#5210,#5376);
#16=ITEM_DEFINED_TRANSFORMATION($,$,#5282,#5377);
#17=ITEM_DEFINED_TRANSFORMATION($,$,#5301,#5378);
#18=(
REPRESENTATION_RELATIONSHIP($,$,#8166,#8165)
REPRESENTATION_RELATIONSHIP_WITH_TRANSFORMATION(#11)
SHAPE_REPRESENTATION_RELATIONSHIP()
);
#19=(
REPRESENTATION_RELATIONSHIP($,$,#8167,#8165)
REPRESENTATION_RELATIONSHIP_WITH_TRANSFORMATION(#12)
SHAPE_REPRESENTATION_RELATIONSHIP()
);
#20=(
REPRESENTATION_RELATIONSHIP($,$,#8168,#8165)
REPRESENTATION_RELATIONSHIP_WITH_TRANSFORMATION(#13)
SHAPE_REPRESENTATION_RELATIONSHIP()
);
#21=(
REPRESENTATION_RELATIONSHIP($,$,#8169,#8165)
REPRESENTATION_RELATIONSHIP_WITH_TRANSFORMATION(#14)
SHAPE_REPRESENTATION_RELATIONSHIP()
);
#22=(
REPRESENTATION_RELATIONSHIP($,$,#8170,#8165)
REPRESENTATION_RELATIONSHIP_WITH_TRANSFORMATION(#15)
SHAPE_REPRESENTATION_RELATIONSHIP()
);
#23=(
REPRESENTATION_RELATIONSHIP($,$,#8171,#8165)
REPRESENTATION_RELATIONSHIP_WITH_TRANSFORMATION(#16)
SHAPE_REPRESENTATION_RELATIONSHIP()
);
#24=(
REPRESENTATION_RELATIONSHIP($,$,#8172,#8165)
REPRESENTATION_RELATIONSHIP_WITH_TRANSFORMATION(#17)
SHAPE_REPRESENTATION_RELATIONSHIP()
);
#25=CONTEXT_DEPENDENT_SHAPE_REPRESENTATION(#18,#8158);
#26=CONTEXT_DEPENDENT_SHAPE_REPRESENTATION(#19,#8159);
#27=CONTEXT_DEPENDENT_SHAPE_REPRESENTATION(#20,#8160);
#28=CONTEXT_DEPENDENT_SHAPE_REPRESENTATION(#21,#8161);
#29=CONTEXT_DEPENDENT_SHAPE_REPRESENTATION(#22,#8162);
#30=CONTEXT_DEPENDENT_SHAPE_REPRESENTATION(#23,#8163);
#31=CONTEXT_DEPENDENT_SHAPE_REPRESENTATION(#24,#8164);
#32=NEXT_ASSEMBLY_USAGE_OCCURRENCE('y_ko_diaplay_part2:1',
'y_ko_diaplay_part2:1','y_ko_diaplay_part2:1',#8174,#8175,
'y_ko_diaplay_part2:1');
#33=NEXT_ASSEMBLY_USAGE_OCCURRENCE('y_ko_diaplay_part3:1',
'y_ko_diaplay_part3:1','y_ko_diaplay_part3:1',#8174,#8176,
'y_ko_diaplay_part3:1');
#34=NEXT_ASSEMBLY_USAGE_OCCURRENCE('y_ko_diaplay_part4:1',
'y_ko_diaplay_part4:1','y_ko_diaplay_part4:1',#8174,#8177,
'y_ko_diaplay_part4:1');
#35=NEXT_ASSEMBLY_USAGE_OCCURRENCE('y_ko_diaplay_part5:1',
'y_ko_diaplay_part5:1','y_ko_diaplay_part5:1',#8174,#8178,
'y_ko_diaplay_part5:1');
#36=NEXT_ASSEMBLY_USAGE_OCCURRENCE('y_ko_diaplay_part1_ver2:1',
'y_ko_diaplay_part1_ver2:1','y_ko_diaplay_part1_ver2:1',#8174,#8179,
'y_ko_diaplay_part1_ver2:1');
#37=NEXT_ASSEMBLY_USAGE_OCCURRENCE('y_ko_diaplay_part5_cover_HDMI:1',
'y_ko_diaplay_part5_cover_HDMI:1','y_ko_diaplay_part5_cover_HDMI:1',#8174,
#8180,'y_ko_diaplay_part5_cover_HDMI:1');
#38=NEXT_ASSEMBLY_USAGE_OCCURRENCE('4pin_connector_female:1',
'4pin_connector_female:1','4pin_connector_female:1',#8174,#8181,
'4pin_connector_female:1');
#39=ELLIPSE('',#5121,0.707106781186548,0.5);
#40=ELLIPSE('',#5147,0.707106781186549,0.5);
#41=ELLIPSE('',#5153,0.707106781186549,0.5);
#42=ELLIPSE('',#5172,0.707106781186548,0.5);
#43=ELLIPSE('',#5175,0.707106781186548,0.5);
#44=ELLIPSE('',#5212,0.707106781186554,0.5);
#45=ELLIPSE('',#5213,0.707106781186554,0.5);
#46=ELLIPSE('',#5215,0.707106781186548,0.5);
#47=ELLIPSE('',#5216,0.707106781186548,0.5);
#48=ELLIPSE('',#5238,0.707106781186554,0.5);
#49=ELLIPSE('',#5239,0.707106781186554,0.5);
#50=ELLIPSE('',#5241,0.707106781186548,0.5);
#51=ELLIPSE('',#5243,0.707106781186541,0.5);
#52=SPHERICAL_SURFACE('',#5116,0.500000000000007);
#53=SPHERICAL_SURFACE('',#5122,0.5);
#54=SPHERICAL_SURFACE('',#5126,0.499999999999998);
#55=SPHERICAL_SURFACE('',#5132,0.5);
#56=SPHERICAL_SURFACE('',#5138,0.500000000000007);
#57=TOROIDAL_SURFACE('',#5081,1.95,1.);
#58=TOROIDAL_SURFACE('',#5087,1.95,1.);
#59=TOROIDAL_SURFACE('',#5091,1.95,1.);
#60=TOROIDAL_SURFACE('',#5095,1.95,1.);
#61=TOROIDAL_SURFACE('',#5099,1.95,1.);
#62=TOROIDAL_SURFACE('',#5313,5.1,0.5);
#63=TOROIDAL_SURFACE('',#5318,5.1,0.5);
#64=TOROIDAL_SURFACE('',#5323,2.3,0.5);
#65=TOROIDAL_SURFACE('',#5330,2.3,0.5);
#66=CONICAL_SURFACE('',#5039,2.,44.9999999999995);
#67=CONICAL_SURFACE('',#5057,2.,44.9999999999995);
#68=CONICAL_SURFACE('',#5061,2.,44.9999999999996);
#69=CONICAL_SURFACE('',#5065,2.,44.9999999999995);
#70=CONICAL_SURFACE('',#5069,2.,44.9999999999996);
#71=CONICAL_SURFACE('',#5073,2.,44.9999999999995);
#72=CONICAL_SURFACE('',#5077,2.,44.9999999999996);
#73=GEOMETRICALLY_BOUNDED_SURFACE_SHAPE_REPRESENTATION('',(#74),#8128);
#74=GEOMETRIC_SET('GEOSET',(#90,#91));
#75=SHAPE_REPRESENTATION_RELATIONSHIP('SRR','None',#8166,#83);
#76=SHAPE_REPRESENTATION_RELATIONSHIP('SRR','None',#8166,#73);
#77=SHAPE_REPRESENTATION_RELATIONSHIP('SRR','None',#8167,#84);
#78=SHAPE_REPRESENTATION_RELATIONSHIP('SRR','None',#8168,#85);
#79=SHAPE_REPRESENTATION_RELATIONSHIP('SRR','None',#8169,#86);
#80=SHAPE_REPRESENTATION_RELATIONSHIP('SRR','None',#8170,#87);
#81=SHAPE_REPRESENTATION_RELATIONSHIP('SRR','None',#8171,#88);
#82=SHAPE_REPRESENTATION_RELATIONSHIP('SRR','None',#8172,#89);
#83=ADVANCED_BREP_SHAPE_REPRESENTATION('',(#99),#8128);
#84=ADVANCED_BREP_SHAPE_REPRESENTATION('',(#100),#8129);
#85=ADVANCED_BREP_SHAPE_REPRESENTATION('',(#101),#8130);
#86=ADVANCED_BREP_SHAPE_REPRESENTATION('',(#102),#8131);
#87=ADVANCED_BREP_SHAPE_REPRESENTATION('',(#103),#8132);
#88=ADVANCED_BREP_SHAPE_REPRESENTATION('',(#104),#8133);
#89=ADVANCED_BREP_SHAPE_REPRESENTATION('',(#105),#8134);
#90=TRIMMED_CURVE('',#1236,(#6980),(#6981),.T.,.CARTESIAN.);
#91=TRIMMED_CURVE('',#1237,(#6983),(#6984),.T.,.CARTESIAN.);
#92=STYLED_ITEM('',(#8213),#99);
#93=STYLED_ITEM('',(#8213),#100);
#94=STYLED_ITEM('',(#8213),#101);
#95=STYLED_ITEM('',(#8213),#102);
#96=STYLED_ITEM('',(#8213),#103);
#97=STYLED_ITEM('',(#8213),#104);
#98=STYLED_ITEM('',(#8213),#105);
#99=MANIFOLD_SOLID_BREP('Solid1',#4813);
#100=MANIFOLD_SOLID_BREP('Solid1',#4814);
#101=MANIFOLD_SOLID_BREP('Solid2',#4815);
#102=MANIFOLD_SOLID_BREP('Solid1',#4816);
#103=MANIFOLD_SOLID_BREP('Solid1',#4817);
#104=MANIFOLD_SOLID_BREP('Solid1',#4818);
#105=MANIFOLD_SOLID_BREP('Solid1',#4819);
#106=FACE_BOUND('',#716,.T.);
#107=FACE_BOUND('',#717,.T.);
#108=FACE_BOUND('',#718,.T.);
#109=FACE_BOUND('',#720,.T.);
#110=FACE_BOUND('',#721,.T.);
#111=FACE_BOUND('',#722,.T.);
#112=FACE_BOUND('',#727,.T.);
#113=FACE_BOUND('',#728,.T.);
#114=FACE_BOUND('',#729,.T.);
#115=FACE_BOUND('',#730,.T.);
#116=FACE_BOUND('',#731,.T.);
#117=FACE_BOUND('',#736,.T.);
#118=FACE_BOUND('',#737,.T.);
#119=FACE_BOUND('',#738,.T.);
#120=FACE_BOUND('',#742,.T.);
#121=FACE_BOUND('',#744,.T.);
#122=FACE_BOUND('',#746,.T.);
#123=FACE_BOUND('',#748,.T.);
#124=FACE_BOUND('',#750,.T.);
#125=FACE_BOUND('',#752,.T.);
#126=FACE_BOUND('',#754,.T.);
#127=FACE_BOUND('',#756,.T.);
#128=FACE_BOUND('',#758,.T.);
#129=FACE_BOUND('',#760,.T.);
#130=FACE_BOUND('',#769,.T.);
#131=FACE_BOUND('',#770,.T.);
#132=FACE_BOUND('',#771,.T.);
#133=FACE_BOUND('',#772,.T.);
#134=FACE_BOUND('',#773,.T.);
#135=FACE_BOUND('',#774,.T.);
#136=FACE_BOUND('',#775,.T.);
#137=FACE_BOUND('',#776,.T.);
#138=FACE_BOUND('',#777,.T.);
#139=FACE_BOUND('',#779,.T.);
#140=FACE_BOUND('',#781,.T.);
#141=FACE_BOUND('',#783,.T.);
#142=FACE_BOUND('',#785,.T.);
#143=FACE_BOUND('',#787,.T.);
#144=FACE_BOUND('',#789,.T.);
#145=FACE_BOUND('',#791,.T.);
#146=FACE_BOUND('',#793,.T.);
#147=FACE_BOUND('',#795,.T.);
#148=FACE_BOUND('',#797,.T.);
#149=FACE_BOUND('',#799,.T.);
#150=FACE_BOUND('',#801,.T.);
#151=FACE_BOUND('',#803,.T.);
#152=FACE_BOUND('',#805,.T.);
#153=FACE_BOUND('',#809,.T.);
#154=FACE_BOUND('',#810,.T.);
#155=FACE_BOUND('',#814,.T.);
#156=FACE_BOUND('',#815,.T.);
#157=FACE_BOUND('',#816,.T.);
#158=FACE_BOUND('',#817,.T.);
#159=FACE_BOUND('',#818,.T.);
#160=FACE_BOUND('',#819,.T.);
#161=FACE_BOUND('',#823,.T.);
#162=FACE_BOUND('',#824,.T.);
#163=FACE_BOUND('',#825,.T.);
#164=FACE_BOUND('',#828,.T.);
#165=FACE_BOUND('',#841,.T.);
#166=FACE_BOUND('',#842,.T.);
#167=FACE_BOUND('',#848,.T.);
#168=FACE_BOUND('',#849,.T.);
#169=FACE_BOUND('',#850,.T.);
#170=FACE_BOUND('',#851,.T.);
#171=FACE_BOUND('',#855,.T.);
#172=FACE_BOUND('',#856,.T.);
#173=FACE_BOUND('',#857,.T.);
#174=FACE_BOUND('',#858,.T.);
#175=FACE_BOUND('',#859,.T.);
#176=FACE_BOUND('',#860,.T.);
#177=FACE_BOUND('',#861,.T.);
#178=FACE_BOUND('',#863,.T.);
#179=FACE_BOUND('',#864,.T.);
#180=FACE_BOUND('',#871,.T.);
#181=FACE_BOUND('',#877,.T.);
#182=FACE_BOUND('',#879,.T.);
#183=FACE_BOUND('',#880,.T.);
#184=FACE_BOUND('',#881,.T.);
#185=FACE_BOUND('',#882,.T.);
#186=FACE_BOUND('',#883,.T.);
#187=FACE_BOUND('',#884,.T.);
#188=FACE_BOUND('',#885,.T.);
#189=FACE_BOUND('',#886,.T.);
#190=FACE_BOUND('',#887,.T.);
#191=FACE_BOUND('',#888,.T.);
#192=FACE_BOUND('',#889,.T.);
#193=FACE_BOUND('',#890,.T.);
#194=FACE_BOUND('',#892,.T.);
#195=FACE_BOUND('',#894,.T.);
#196=FACE_BOUND('',#896,.T.);
#197=FACE_BOUND('',#898,.T.);
#198=FACE_BOUND('',#900,.T.);
#199=FACE_BOUND('',#902,.T.);
#200=FACE_BOUND('',#904,.T.);
#201=FACE_BOUND('',#906,.T.);
#202=FACE_BOUND('',#908,.T.);
#203=FACE_BOUND('',#910,.T.);
#204=FACE_BOUND('',#912,.T.);
#205=FACE_BOUND('',#914,.T.);
#206=FACE_BOUND('',#916,.T.);
#207=FACE_BOUND('',#918,.T.);
#208=FACE_BOUND('',#920,.T.);
#209=FACE_BOUND('',#924,.T.);
#210=FACE_BOUND('',#926,.T.);
#211=FACE_BOUND('',#928,.T.);
#212=FACE_BOUND('',#930,.T.);
#213=FACE_BOUND('',#932,.T.);
#214=FACE_BOUND('',#934,.T.);
#215=FACE_BOUND('',#936,.T.);
#216=FACE_BOUND('',#938,.T.);
#217=FACE_BOUND('',#946,.T.);
#218=FACE_BOUND('',#947,.T.);
#219=FACE_BOUND('',#948,.T.);
#220=FACE_BOUND('',#949,.T.);
#221=FACE_BOUND('',#950,.T.);
#222=FACE_BOUND('',#951,.T.);
#223=FACE_BOUND('',#952,.T.);
#224=FACE_BOUND('',#977,.T.);
#225=FACE_BOUND('',#978,.T.);
#226=FACE_BOUND('',#979,.T.);
#227=FACE_BOUND('',#985,.T.);
#228=FACE_BOUND('',#986,.T.);
#229=FACE_BOUND('',#987,.T.);
#230=FACE_BOUND('',#1003,.T.);
#231=FACE_BOUND('',#1005,.T.);
#232=FACE_BOUND('',#1007,.T.);
#233=FACE_BOUND('',#1009,.T.);
#234=FACE_BOUND('',#1011,.T.);
#235=FACE_BOUND('',#1013,.T.);
#236=FACE_BOUND('',#1015,.T.);
#237=FACE_BOUND('',#1017,.T.);
#238=FACE_BOUND('',#1019,.T.);
#239=FACE_BOUND('',#1020,.T.);
#240=FACE_BOUND('',#1021,.T.);
#241=FACE_BOUND('',#1022,.T.);
#242=FACE_BOUND('',#1023,.T.);
#243=FACE_BOUND('',#1027,.T.);
#244=FACE_BOUND('',#1028,.T.);
#245=FACE_BOUND('',#1029,.T.);
#246=FACE_BOUND('',#1030,.T.);
#247=FACE_BOUND('',#1031,.T.);
#248=FACE_BOUND('',#1039,.T.);
#249=FACE_BOUND('',#1040,.T.);
#250=FACE_BOUND('',#1041,.T.);
#251=FACE_BOUND('',#1042,.T.);
#252=FACE_BOUND('',#1043,.T.);
#253=FACE_BOUND('',#1044,.T.);
#254=FACE_BOUND('',#1045,.T.);
#255=FACE_BOUND('',#1046,.T.);
#256=FACE_BOUND('',#1047,.T.);
#257=FACE_BOUND('',#1048,.T.);
#258=FACE_BOUND('',#1049,.T.);
#259=FACE_BOUND('',#1050,.T.);
#260=FACE_BOUND('',#1051,.T.);
#261=FACE_BOUND('',#1052,.T.);
#262=FACE_BOUND('',#1053,.T.);
#263=FACE_BOUND('',#1054,.T.);
#264=FACE_BOUND('',#1064,.T.);
#265=FACE_BOUND('',#1066,.T.);
#266=FACE_BOUND('',#1068,.T.);
#267=FACE_BOUND('',#1070,.T.);
#268=FACE_BOUND('',#1072,.T.);
#269=FACE_BOUND('',#1074,.T.);
#270=FACE_BOUND('',#1076,.T.);
#271=FACE_BOUND('',#1078,.T.);
#272=FACE_BOUND('',#1080,.T.);
#273=FACE_BOUND('',#1082,.T.);
#274=FACE_BOUND('',#1084,.T.);
#275=FACE_BOUND('',#1086,.T.);
#276=FACE_BOUND('',#1088,.T.);
#277=FACE_BOUND('',#1090,.T.);
#278=FACE_BOUND('',#1092,.T.);
#279=FACE_BOUND('',#1096,.T.);
#280=FACE_BOUND('',#1097,.T.);
#281=FACE_BOUND('',#1098,.T.);
#282=FACE_BOUND('',#1099,.T.);
#283=FACE_BOUND('',#1100,.T.);
#284=FACE_BOUND('',#1101,.T.);
#285=FACE_BOUND('',#1102,.T.);
#286=FACE_BOUND('',#1103,.T.);
#287=FACE_BOUND('',#1104,.T.);
#288=FACE_BOUND('',#1105,.T.);
#289=FACE_BOUND('',#1106,.T.);
#290=FACE_BOUND('',#1107,.T.);
#291=FACE_BOUND('',#1108,.T.);
#292=FACE_BOUND('',#1109,.T.);
#293=FACE_BOUND('',#1110,.T.);
#294=FACE_BOUND('',#1111,.T.);
#295=FACE_BOUND('',#1134,.T.);
#296=FACE_BOUND('',#1135,.T.);
#297=FACE_BOUND('',#1136,.T.);
#298=FACE_BOUND('',#1150,.T.);
#299=FACE_BOUND('',#1151,.T.);
#300=FACE_BOUND('',#1152,.T.);
#301=FACE_BOUND('',#1153,.T.);
#302=FACE_BOUND('',#1155,.T.);
#303=FACE_BOUND('',#1157,.T.);
#304=FACE_BOUND('',#1159,.T.);
#305=FACE_BOUND('',#1161,.T.);
#306=FACE_BOUND('',#1163,.T.);
#307=FACE_BOUND('',#1165,.T.);
#308=FACE_BOUND('',#1167,.T.);
#309=FACE_BOUND('',#1169,.T.);
#310=FACE_BOUND('',#1178,.T.);
#311=FACE_BOUND('',#1180,.T.);
#312=FACE_BOUND('',#1181,.T.);
#313=FACE_BOUND('',#1182,.T.);
#314=FACE_BOUND('',#1183,.T.);
#315=PLANE('',#4873);
#316=PLANE('',#4877);
#317=PLANE('',#4881);
#318=PLANE('',#4884);
#319=PLANE('',#4893);
#320=PLANE('',#4897);
#321=PLANE('',#4908);
#322=PLANE('',#4909);
#323=PLANE('',#4910);
#324=PLANE('',#4915);
#325=PLANE('',#4938);
#326=PLANE('',#4941);
#327=PLANE('',#4942);
#328=PLANE('',#4943);
#329=PLANE('',#4944);
#330=PLANE('',#4988);
#331=PLANE('',#4989);
#332=PLANE('',#4990);
#333=PLANE('',#4992);
#334=PLANE('',#4993);
#335=PLANE('',#4994);
#336=PLANE('',#4996);
#337=PLANE('',#4997);
#338=PLANE('',#4998);
#339=PLANE('',#5001);
#340=PLANE('',#5002);
#341=PLANE('',#5003);
#342=PLANE('',#5004);
#343=PLANE('',#5005);
#344=PLANE('',#5008);
#345=PLANE('',#5009);
#346=PLANE('',#5010);
#347=PLANE('',#5011);
#348=PLANE('',#5012);
#349=PLANE('',#5013);
#350=PLANE('',#5014);
#351=PLANE('',#5015);
#352=PLANE('',#5016);
#353=PLANE('',#5017);
#354=PLANE('',#5018);
#355=PLANE('',#5019);
#356=PLANE('',#5020);
#357=PLANE('',#5021);
#358=PLANE('',#5022);
#359=PLANE('',#5023);
#360=PLANE('',#5026);
#361=PLANE('',#5028);
#362=PLANE('',#5029);
#363=PLANE('',#5030);
#364=PLANE('',#5031);
#365=PLANE('',#5032);
#366=PLANE('',#5033);
#367=PLANE('',#5037);
#368=PLANE('',#5042);
#369=PLANE('',#5085);
#370=PLANE('',#5086);
#371=PLANE('',#5103);
#372=PLANE('',#5104);
#373=PLANE('',#5105);
#374=PLANE('',#5106);
#375=PLANE('',#5107);
#376=PLANE('',#5108);
#377=PLANE('',#5109);
#378=PLANE('',#5112);
#379=PLANE('',#5113);
#380=PLANE('',#5114);
#381=PLANE('',#5157);
#382=PLANE('',#5158);
#383=PLANE('',#5162);
#384=PLANE('',#5163);
#385=PLANE('',#5164);
#386=PLANE('',#5165);
#387=PLANE('',#5166);
#388=PLANE('',#5177);
#389=PLANE('',#5178);
#390=PLANE('',#5179);
#391=PLANE('',#5180);
#392=PLANE('',#5181);
#393=PLANE('',#5182);
#394=PLANE('',#5183);
#395=PLANE('',#5184);
#396=PLANE('',#5185);
#397=PLANE('',#5186);
#398=PLANE('',#5187);
#399=PLANE('',#5206);
#400=PLANE('',#5207);
#401=PLANE('',#5208);
#402=PLANE('',#5209);
#403=PLANE('',#5219);
#404=PLANE('',#5220);
#405=PLANE('',#5221);
#406=PLANE('',#5245);
#407=PLANE('',#5246);
#408=PLANE('',#5247);
#409=PLANE('',#5248);
#410=PLANE('',#5279);
#411=PLANE('',#5280);
#412=PLANE('',#5281);
#413=PLANE('',#5283);
#414=PLANE('',#5284);
#415=PLANE('',#5285);
#416=PLANE('',#5286);
#417=PLANE('',#5287);
#418=PLANE('',#5288);
#419=PLANE('',#5289);
#420=PLANE('',#5290);
#421=PLANE('',#5291);
#422=PLANE('',#5292);
#423=PLANE('',#5293);
#424=PLANE('',#5294);
#425=PLANE('',#5295);
#426=PLANE('',#5296);
#427=PLANE('',#5297);
#428=PLANE('',#5298);
#429=PLANE('',#5299);
#430=PLANE('',#5300);
#431=PLANE('',#5302);
#432=PLANE('',#5303);
#433=PLANE('',#5304);
#434=PLANE('',#5305);
#435=PLANE('',#5322);
#436=PLANE('',#5335);
#437=PLANE('',#5338);
#438=PLANE('',#5355);
#439=PLANE('',#5357);
#440=PLANE('',#5361);
#441=PLANE('',#5366);
#442=PLANE('',#5367);
#443=PLANE('',#5370);
#444=PLANE('',#5371);
#445=FACE_OUTER_BOUND('',#710,.T.);
#446=FACE_OUTER_BOUND('',#711,.T.);
#447=FACE_OUTER_BOUND('',#712,.T.);
#448=FACE_OUTER_BOUND('',#713,.T.);
#449=FACE_OUTER_BOUND('',#714,.T.);
#450=FACE_OUTER_BOUND('',#715,.T.);
#451=FACE_OUTER_BOUND('',#719,.T.);
#452=FACE_OUTER_BOUND('',#723,.T.);
#453=FACE_OUTER_BOUND('',#724,.T.);
#454=FACE_OUTER_BOUND('',#725,.T.);
#455=FACE_OUTER_BOUND('',#726,.T.);
#456=FACE_OUTER_BOUND('',#732,.T.);
#457=FACE_OUTER_BOUND('',#733,.T.);
#458=FACE_OUTER_BOUND('',#734,.T.);
#459=FACE_OUTER_BOUND('',#735,.T.);
#460=FACE_OUTER_BOUND('',#739,.T.);
#461=FACE_OUTER_BOUND('',#740,.T.);
#462=FACE_OUTER_BOUND('',#741,.T.);
#463=FACE_OUTER_BOUND('',#743,.T.);
#464=FACE_OUTER_BOUND('',#745,.T.);
#465=FACE_OUTER_BOUND('',#747,.T.);
#466=FACE_OUTER_BOUND('',#749,.T.);
#467=FACE_OUTER_BOUND('',#751,.T.);
#468=FACE_OUTER_BOUND('',#753,.T.);
#469=FACE_OUTER_BOUND('',#755,.T.);
#470=FACE_OUTER_BOUND('',#757,.T.);
#471=FACE_OUTER_BOUND('',#759,.T.);
#472=FACE_OUTER_BOUND('',#761,.T.);
#473=FACE_OUTER_BOUND('',#762,.T.);
#474=FACE_OUTER_BOUND('',#763,.T.);
#475=FACE_OUTER_BOUND('',#764,.T.);
#476=FACE_OUTER_BOUND('',#765,.T.);
#477=FACE_OUTER_BOUND('',#766,.T.);
#478=FACE_OUTER_BOUND('',#767,.T.);
#479=FACE_OUTER_BOUND('',#768,.T.);
#480=FACE_OUTER_BOUND('',#778,.T.);
#481=FACE_OUTER_BOUND('',#780,.T.);
#482=FACE_OUTER_BOUND('',#782,.T.);
#483=FACE_OUTER_BOUND('',#784,.T.);
#484=FACE_OUTER_BOUND('',#786,.T.);
#485=FACE_OUTER_BOUND('',#788,.T.);
#486=FACE_OUTER_BOUND('',#790,.T.);
#487=FACE_OUTER_BOUND('',#792,.T.);
#488=FACE_OUTER_BOUND('',#794,.T.);
#489=FACE_OUTER_BOUND('',#796,.T.);
#490=FACE_OUTER_BOUND('',#798,.T.);
#491=FACE_OUTER_BOUND('',#800,.T.);
#492=FACE_OUTER_BOUND('',#802,.T.);
#493=FACE_OUTER_BOUND('',#804,.T.);
#494=FACE_OUTER_BOUND('',#806,.T.);
#495=FACE_OUTER_BOUND('',#807,.T.);
#496=FACE_OUTER_BOUND('',#808,.T.);
#497=FACE_OUTER_BOUND('',#811,.T.);
#498=FACE_OUTER_BOUND('',#812,.T.);
#499=FACE_OUTER_BOUND('',#813,.T.);
#500=FACE_OUTER_BOUND('',#820,.T.);
#501=FACE_OUTER_BOUND('',#821,.T.);
#502=FACE_OUTER_BOUND('',#822,.T.);
#503=FACE_OUTER_BOUND('',#826,.T.);
#504=FACE_OUTER_BOUND('',#827,.T.);
#505=FACE_OUTER_BOUND('',#829,.T.);
#506=FACE_OUTER_BOUND('',#830,.T.);
#507=FACE_OUTER_BOUND('',#831,.T.);
#508=FACE_OUTER_BOUND('',#832,.T.);
#509=FACE_OUTER_BOUND('',#833,.T.);
#510=FACE_OUTER_BOUND('',#834,.T.);
#511=FACE_OUTER_BOUND('',#835,.T.);
#512=FACE_OUTER_BOUND('',#836,.T.);
#513=FACE_OUTER_BOUND('',#837,.T.);
#514=FACE_OUTER_BOUND('',#838,.T.);
#515=FACE_OUTER_BOUND('',#839,.T.);
#516=FACE_OUTER_BOUND('',#840,.T.);
#517=FACE_OUTER_BOUND('',#843,.T.);
#518=FACE_OUTER_BOUND('',#844,.T.);
#519=FACE_OUTER_BOUND('',#845,.T.);
#520=FACE_OUTER_BOUND('',#846,.T.);
#521=FACE_OUTER_BOUND('',#847,.T.);
#522=FACE_OUTER_BOUND('',#852,.T.);
#523=FACE_OUTER_BOUND('',#853,.T.);
#524=FACE_OUTER_BOUND('',#854,.T.);
#525=FACE_OUTER_BOUND('',#862,.T.);
#526=FACE_OUTER_BOUND('',#865,.T.);
#527=FACE_OUTER_BOUND('',#866,.T.);
#528=FACE_OUTER_BOUND('',#867,.T.);
#529=FACE_OUTER_BOUND('',#868,.T.);
#530=FACE_OUTER_BOUND('',#869,.T.);
#531=FACE_OUTER_BOUND('',#870,.T.);
#532=FACE_OUTER_BOUND('',#872,.T.);
#533=FACE_OUTER_BOUND('',#873,.T.);
#534=FACE_OUTER_BOUND('',#874,.T.);
#535=FACE_OUTER_BOUND('',#875,.T.);
#536=FACE_OUTER_BOUND('',#876,.T.);
#537=FACE_OUTER_BOUND('',#878,.T.);
#538=FACE_OUTER_BOUND('',#891,.T.);
#539=FACE_OUTER_BOUND('',#893,.T.);
#540=FACE_OUTER_BOUND('',#895,.T.);
#541=FACE_OUTER_BOUND('',#897,.T.);
#542=FACE_OUTER_BOUND('',#899,.T.);
#543=FACE_OUTER_BOUND('',#901,.T.);
#544=FACE_OUTER_BOUND('',#903,.T.);
#545=FACE_OUTER_BOUND('',#905,.T.);
#546=FACE_OUTER_BOUND('',#907,.T.);
#547=FACE_OUTER_BOUND('',#909,.T.);
#548=FACE_OUTER_BOUND('',#911,.T.);
#549=FACE_OUTER_BOUND('',#913,.T.);
#550=FACE_OUTER_BOUND('',#915,.T.);
#551=FACE_OUTER_BOUND('',#917,.T.);
#552=FACE_OUTER_BOUND('',#919,.T.);
#553=FACE_OUTER_BOUND('',#921,.T.);
#554=FACE_OUTER_BOUND('',#922,.T.);
#555=FACE_OUTER_BOUND('',#923,.T.);
#556=FACE_OUTER_BOUND('',#925,.T.);
#557=FACE_OUTER_BOUND('',#927,.T.);
#558=FACE_OUTER_BOUND('',#929,.T.);
#559=FACE_OUTER_BOUND('',#931,.T.);
#560=FACE_OUTER_BOUND('',#933,.T.);
#561=FACE_OUTER_BOUND('',#935,.T.);
#562=FACE_OUTER_BOUND('',#937,.T.);
#563=FACE_OUTER_BOUND('',#939,.T.);
#564=FACE_OUTER_BOUND('',#940,.T.);
#565=FACE_OUTER_BOUND('',#941,.T.);
#566=FACE_OUTER_BOUND('',#942,.T.);
#567=FACE_OUTER_BOUND('',#943,.T.);
#568=FACE_OUTER_BOUND('',#944,.T.);
#569=FACE_OUTER_BOUND('',#945,.T.);
#570=FACE_OUTER_BOUND('',#953,.T.);
#571=FACE_OUTER_BOUND('',#954,.T.);
#572=FACE_OUTER_BOUND('',#955,.T.);
#573=FACE_OUTER_BOUND('',#956,.T.);
#574=FACE_OUTER_BOUND('',#957,.T.);
#575=FACE_OUTER_BOUND('',#958,.T.);
#576=FACE_OUTER_BOUND('',#959,.T.);
#577=FACE_OUTER_BOUND('',#960,.T.);
#578=FACE_OUTER_BOUND('',#961,.T.);
#579=FACE_OUTER_BOUND('',#962,.T.);
#580=FACE_OUTER_BOUND('',#963,.T.);
#581=FACE_OUTER_BOUND('',#964,.T.);
#582=FACE_OUTER_BOUND('',#965,.T.);
#583=FACE_OUTER_BOUND('',#966,.T.);
#584=FACE_OUTER_BOUND('',#967,.T.);
#585=FACE_OUTER_BOUND('',#968,.T.);
#586=FACE_OUTER_BOUND('',#969,.T.);
#587=FACE_OUTER_BOUND('',#970,.T.);
#588=FACE_OUTER_BOUND('',#971,.T.);
#589=FACE_OUTER_BOUND('',#972,.T.);
#590=FACE_OUTER_BOUND('',#973,.T.);
#591=FACE_OUTER_BOUND('',#974,.T.);
#592=FACE_OUTER_BOUND('',#975,.T.);
#593=FACE_OUTER_BOUND('',#976,.T.);
#594=FACE_OUTER_BOUND('',#980,.T.);
#595=FACE_OUTER_BOUND('',#981,.T.);
#596=FACE_OUTER_BOUND('',#982,.T.);
#597=FACE_OUTER_BOUND('',#983,.T.);
#598=FACE_OUTER_BOUND('',#984,.T.);
#599=FACE_OUTER_BOUND('',#988,.T.);
#600=FACE_OUTER_BOUND('',#989,.T.);
#601=FACE_OUTER_BOUND('',#990,.T.);
#602=FACE_OUTER_BOUND('',#991,.T.);
#603=FACE_OUTER_BOUND('',#992,.T.);
#604=FACE_OUTER_BOUND('',#993,.T.);
#605=FACE_OUTER_BOUND('',#994,.T.);
#606=FACE_OUTER_BOUND('',#995,.T.);
#607=FACE_OUTER_BOUND('',#996,.T.);
#608=FACE_OUTER_BOUND('',#997,.T.);
#609=FACE_OUTER_BOUND('',#998,.T.);
#610=FACE_OUTER_BOUND('',#999,.T.);
#611=FACE_OUTER_BOUND('',#1000,.T.);
#612=FACE_OUTER_BOUND('',#1001,.T.);
#613=FACE_OUTER_BOUND('',#1002,.T.);
#614=FACE_OUTER_BOUND('',#1004,.T.);
#615=FACE_OUTER_BOUND('',#1006,.T.);
#616=FACE_OUTER_BOUND('',#1008,.T.);
#617=FACE_OUTER_BOUND('',#1010,.T.);
#618=FACE_OUTER_BOUND('',#1012,.T.);
#619=FACE_OUTER_BOUND('',#1014,.T.);
#620=FACE_OUTER_BOUND('',#1016,.T.);
#621=FACE_OUTER_BOUND('',#1018,.T.);
#622=FACE_OUTER_BOUND('',#1024,.T.);
#623=FACE_OUTER_BOUND('',#1025,.T.);
#624=FACE_OUTER_BOUND('',#1026,.T.);
#625=FACE_OUTER_BOUND('',#1032,.T.);
#626=FACE_OUTER_BOUND('',#1033,.T.);
#627=FACE_OUTER_BOUND('',#1034,.T.);
#628=FACE_OUTER_BOUND('',#1035,.T.);
#629=FACE_OUTER_BOUND('',#1036,.T.);
#630=FACE_OUTER_BOUND('',#1037,.T.);
#631=FACE_OUTER_BOUND('',#1038,.T.);
#632=FACE_OUTER_BOUND('',#1055,.T.);
#633=FACE_OUTER_BOUND('',#1056,.T.);
#634=FACE_OUTER_BOUND('',#1057,.T.);
#635=FACE_OUTER_BOUND('',#1058,.T.);
#636=FACE_OUTER_BOUND('',#1059,.T.);
#637=FACE_OUTER_BOUND('',#1060,.T.);
#638=FACE_OUTER_BOUND('',#1061,.T.);
#639=FACE_OUTER_BOUND('',#1062,.T.);
#640=FACE_OUTER_BOUND('',#1063,.T.);
#641=FACE_OUTER_BOUND('',#1065,.T.);
#642=FACE_OUTER_BOUND('',#1067,.T.);
#643=FACE_OUTER_BOUND('',#1069,.T.);
#644=FACE_OUTER_BOUND('',#1071,.T.);
#645=FACE_OUTER_BOUND('',#1073,.T.);
#646=FACE_OUTER_BOUND('',#1075,.T.);
#647=FACE_OUTER_BOUND('',#1077,.T.);
#648=FACE_OUTER_BOUND('',#1079,.T.);
#649=FACE_OUTER_BOUND('',#1081,.T.);
#650=FACE_OUTER_BOUND('',#1083,.T.);
#651=FACE_OUTER_BOUND('',#1085,.T.);
#652=FACE_OUTER_BOUND('',#1087,.T.);
#653=FACE_OUTER_BOUND('',#1089,.T.);
#654=FACE_OUTER_BOUND('',#1091,.T.);
#655=FACE_OUTER_BOUND('',#1093,.T.);
#656=FACE_OUTER_BOUND('',#1094,.T.);
#657=FACE_OUTER_BOUND('',#1095,.T.);
#658=FACE_OUTER_BOUND('',#1112,.T.);
#659=FACE_OUTER_BOUND('',#1113,.T.);
#660=FACE_OUTER_BOUND('',#1114,.T.);
#661=FACE_OUTER_BOUND('',#1115,.T.);
#662=FACE_OUTER_BOUND('',#1116,.T.);
#663=FACE_OUTER_BOUND('',#1117,.T.);
#664=FACE_OUTER_BOUND('',#1118,.T.);
#665=FACE_OUTER_BOUND('',#1119,.T.);
#666=FACE_OUTER_BOUND('',#1120,.T.);
#667=FACE_OUTER_BOUND('',#1121,.T.);
#668=FACE_OUTER_BOUND('',#1122,.T.);
#669=FACE_OUTER_BOUND('',#1123,.T.);
#670=FACE_OUTER_BOUND('',#1124,.T.);
#671=FACE_OUTER_BOUND('',#1125,.T.);
#672=FACE_OUTER_BOUND('',#1126,.T.);
#673=FACE_OUTER_BOUND('',#1127,.T.);
#674=FACE_OUTER_BOUND('',#1128,.T.);
#675=FACE_OUTER_BOUND('',#1129,.T.);
#676=FACE_OUTER_BOUND('',#1130,.T.);
#677=FACE_OUTER_BOUND('',#1131,.T.);
#678=FACE_OUTER_BOUND('',#1132,.T.);
#679=FACE_OUTER_BOUND('',#1133,.T.);
#680=FACE_OUTER_BOUND('',#1137,.T.);
#681=FACE_OUTER_BOUND('',#1138,.T.);
#682=FACE_OUTER_BOUND('',#1139,.T.);
#683=FACE_OUTER_BOUND('',#1140,.T.);
#684=FACE_OUTER_BOUND('',#1141,.T.);
#685=FACE_OUTER_BOUND('',#1142,.T.);
#686=FACE_OUTER_BOUND('',#1143,.T.);
#687=FACE_OUTER_BOUND('',#1144,.T.);
#688=FACE_OUTER_BOUND('',#1145,.T.);
#689=FACE_OUTER_BOUND('',#1146,.T.);
#690=FACE_OUTER_BOUND('',#1147,.T.);
#691=FACE_OUTER_BOUND('',#1148,.T.);
#692=FACE_OUTER_BOUND('',#1149,.T.);
#693=FACE_OUTER_BOUND('',#1154,.T.);
#694=FACE_OUTER_BOUND('',#1156,.T.);
#695=FACE_OUTER_BOUND('',#1158,.T.);
#696=FACE_OUTER_BOUND('',#1160,.T.);
#697=FACE_OUTER_BOUND('',#1162,.T.);
#698=FACE_OUTER_BOUND('',#1164,.T.);
#699=FACE_OUTER_BOUND('',#1166,.T.);
#700=FACE_OUTER_BOUND('',#1168,.T.);
#701=FACE_OUTER_BOUND('',#1170,.T.);
#702=FACE_OUTER_BOUND('',#1171,.T.);
#703=FACE_OUTER_BOUND('',#1172,.T.);
#704=FACE_OUTER_BOUND('',#1173,.T.);
#705=FACE_OUTER_BOUND('',#1174,.T.);
#706=FACE_OUTER_BOUND('',#1175,.T.);
#707=FACE_OUTER_BOUND('',#1176,.T.);
#708=FACE_OUTER_BOUND('',#1177,.T.);
#709=FACE_OUTER_BOUND('',#1179,.T.);
#710=EDGE_LOOP('',(#3214,#3215,#3216,#3217));
#711=EDGE_LOOP('',(#3218,#3219,#3220,#3221));
#712=EDGE_LOOP('',(#3222,#3223,#3224,#3225));
#713=EDGE_LOOP('',(#3226,#3227,#3228,#3229));
#714=EDGE_LOOP('',(#3230,#3231,#3232,#3233));
#715=EDGE_LOOP('',(#3234,#3235,#3236,#3237,#3238,#3239));
#716=EDGE_LOOP('',(#3240,#3241,#3242,#3243));
#717=EDGE_LOOP('',(#3244));
#718=EDGE_LOOP('',(#3245));
#719=EDGE_LOOP('',(#3246,#3247,#3248,#3249,#3250,#3251,#3252,#3253,#3254,
#3255,#3256,#3257));
#720=EDGE_LOOP('',(#3258));
#721=EDGE_LOOP('',(#3259));
#722=EDGE_LOOP('',(#3260));
#723=EDGE_LOOP('',(#3261,#3262,#3263,#3264));
#724=EDGE_LOOP('',(#3265,#3266,#3267,#3268,#3269,#3270));
#725=EDGE_LOOP('',(#3271,#3272,#3273,#3274));
#726=EDGE_LOOP('',(#3275,#3276,#3277,#3278,#3279,#3280,#3281,#3282,#3283,
#3284,#3285,#3286));
#727=EDGE_LOOP('',(#3287));
#728=EDGE_LOOP('',(#3288));
#729=EDGE_LOOP('',(#3289));
#730=EDGE_LOOP('',(#3290));
#731=EDGE_LOOP('',(#3291));
#732=EDGE_LOOP('',(#3292,#3293,#3294,#3295));
#733=EDGE_LOOP('',(#3296,#3297,#3298,#3299));
#734=EDGE_LOOP('',(#3300,#3301,#3302,#3303));
#735=EDGE_LOOP('',(#3304,#3305,#3306,#3307,#3308,#3309));
#736=EDGE_LOOP('',(#3310,#3311,#3312,#3313));
#737=EDGE_LOOP('',(#3314));
#738=EDGE_LOOP('',(#3315));
#739=EDGE_LOOP('',(#3316,#3317,#3318,#3319));
#740=EDGE_LOOP('',(#3320,#3321,#3322,#3323));
#741=EDGE_LOOP('',(#3324));
#742=EDGE_LOOP('',(#3325));
#743=EDGE_LOOP('',(#3326));
#744=EDGE_LOOP('',(#3327));
#745=EDGE_LOOP('',(#3328));
#746=EDGE_LOOP('',(#3329));
#747=EDGE_LOOP('',(#3330));
#748=EDGE_LOOP('',(#3331));
#749=EDGE_LOOP('',(#3332));
#750=EDGE_LOOP('',(#3333));
#751=EDGE_LOOP('',(#3334));
#752=EDGE_LOOP('',(#3335));
#753=EDGE_LOOP('',(#3336));
#754=EDGE_LOOP('',(#3337));
#755=EDGE_LOOP('',(#3338));
#756=EDGE_LOOP('',(#3339));
#757=EDGE_LOOP('',(#3340));
#758=EDGE_LOOP('',(#3341));
#759=EDGE_LOOP('',(#3342));
#760=EDGE_LOOP('',(#3343));
#761=EDGE_LOOP('',(#3344,#3345,#3346,#3347));
#762=EDGE_LOOP('',(#3348,#3349,#3350,#3351));
#763=EDGE_LOOP('',(#3352,#3353,#3354,#3355));
#764=EDGE_LOOP('',(#3356,#3357,#3358,#3359));
#765=EDGE_LOOP('',(#3360,#3361,#3362,#3363,#3364,#3365));
#766=EDGE_LOOP('',(#3366,#3367,#3368,#3369));
#767=EDGE_LOOP('',(#3370,#3371,#3372,#3373));
#768=EDGE_LOOP('',(#3374,#3375,#3376,#3377,#3378,#3379,#3380,#3381));
#769=EDGE_LOOP('',(#3382));
#770=EDGE_LOOP('',(#3383));
#771=EDGE_LOOP('',(#3384));
#772=EDGE_LOOP('',(#3385));
#773=EDGE_LOOP('',(#3386));
#774=EDGE_LOOP('',(#3387));
#775=EDGE_LOOP('',(#3388));
#776=EDGE_LOOP('',(#3389));
#777=EDGE_LOOP('',(#3390,#3391,#3392,#3393,#3394,#3395,#3396,#3397));
#778=EDGE_LOOP('',(#3398));
#779=EDGE_LOOP('',(#3399));
#780=EDGE_LOOP('',(#3400));
#781=EDGE_LOOP('',(#3401));
#782=EDGE_LOOP('',(#3402));
#783=EDGE_LOOP('',(#3403));
#784=EDGE_LOOP('',(#3404));
#785=EDGE_LOOP('',(#3405));
#786=EDGE_LOOP('',(#3406));
#787=EDGE_LOOP('',(#3407));
#788=EDGE_LOOP('',(#3408));
#789=EDGE_LOOP('',(#3409));
#790=EDGE_LOOP('',(#3410));
#791=EDGE_LOOP('',(#3411));
#792=EDGE_LOOP('',(#3412));
#793=EDGE_LOOP('',(#3413));
#794=EDGE_LOOP('',(#3414));
#795=EDGE_LOOP('',(#3415));
#796=EDGE_LOOP('',(#3416));
#797=EDGE_LOOP('',(#3417));
#798=EDGE_LOOP('',(#3418));
#799=EDGE_LOOP('',(#3419));
#800=EDGE_LOOP('',(#3420));
#801=EDGE_LOOP('',(#3421));
#802=EDGE_LOOP('',(#3422));
#803=EDGE_LOOP('',(#3423));
#804=EDGE_LOOP('',(#3424));
#805=EDGE_LOOP('',(#3425));
#806=EDGE_LOOP('',(#3426,#3427,#3428,#3429));
#807=EDGE_LOOP('',(#3430,#3431,#3432,#3433));
#808=EDGE_LOOP('',(#3434,#3435,#3436,#3437,#3438));
#809=EDGE_LOOP('',(#3439));
#810=EDGE_LOOP('',(#3440));
#811=EDGE_LOOP('',(#3441,#3442,#3443,#3444));
#812=EDGE_LOOP('',(#3445,#3446,#3447,#3448,#3449,#3450,#3451,#3452,#3453,
#3454));
#813=EDGE_LOOP('',(#3455,#3456,#3457,#3458,#3459,#3460,#3461,#3462,#3463,
#3464,#3465,#3466,#3467,#3468,#3469));
#814=EDGE_LOOP('',(#3470));
#815=EDGE_LOOP('',(#3471));
#816=EDGE_LOOP('',(#3472));
#817=EDGE_LOOP('',(#3473));
#818=EDGE_LOOP('',(#3474));
#819=EDGE_LOOP('',(#3475));
#820=EDGE_LOOP('',(#3476,#3477,#3478,#3479,#3480,#3481,#3482,#3483,#3484));
#821=EDGE_LOOP('',(#3485,#3486,#3487,#3488,#3489,#3490,#3491,#3492,#3493,
#3494));
#822=EDGE_LOOP('',(#3495,#3496,#3497,#3498,#3499,#3500));
#823=EDGE_LOOP('',(#3501));
#824=EDGE_LOOP('',(#3502));
#825=EDGE_LOOP('',(#3503));
#826=EDGE_LOOP('',(#3504,#3505,#3506,#3507));
#827=EDGE_LOOP('',(#3508,#3509,#3510,#3511));
#828=EDGE_LOOP('',(#3512));
#829=EDGE_LOOP('',(#3513,#3514,#3515,#3516));
#830=EDGE_LOOP('',(#3517,#3518,#3519,#3520));
#831=EDGE_LOOP('',(#3521,#3522,#3523,#3524,#3525,#3526));
#832=EDGE_LOOP('',(#3527,#3528,#3529,#3530));
#833=EDGE_LOOP('',(#3531,#3532,#3533,#3534));
#834=EDGE_LOOP('',(#3535,#3536,#3537,#3538));
#835=EDGE_LOOP('',(#3539,#3540,#3541,#3542,#3543,#3544));
#836=EDGE_LOOP('',(#3545,#3546,#3547,#3548));
#837=EDGE_LOOP('',(#3549,#3550,#3551,#3552));
#838=EDGE_LOOP('',(#3553,#3554,#3555,#3556));
#839=EDGE_LOOP('',(#3557,#3558,#3559,#3560));
#840=EDGE_LOOP('',(#3561,#3562,#3563,#3564,#3565,#3566,#3567,#3568,#3569,
#3570,#3571,#3572,#3573,#3574));
#841=EDGE_LOOP('',(#3575));
#842=EDGE_LOOP('',(#3576));
#843=EDGE_LOOP('',(#3577,#3578,#3579,#3580));
#844=EDGE_LOOP('',(#3581,#3582,#3583,#3584,#3585,#3586,#3587,#3588,#3589));
#845=EDGE_LOOP('',(#3590,#3591,#3592,#3593));
#846=EDGE_LOOP('',(#3594,#3595,#3596,#3597));
#847=EDGE_LOOP('',(#3598,#3599,#3600,#3601,#3602,#3603,#3604,#3605,#3606,
#3607,#3608,#3609));
#848=EDGE_LOOP('',(#3610));
#849=EDGE_LOOP('',(#3611));
#850=EDGE_LOOP('',(#3612));
#851=EDGE_LOOP('',(#3613));
#852=EDGE_LOOP('',(#3614,#3615,#3616,#3617));
#853=EDGE_LOOP('',(#3618,#3619,#3620,#3621));
#854=EDGE_LOOP('',(#3622,#3623,#3624,#3625,#3626,#3627,#3628,#3629,#3630,
#3631,#3632));
#855=EDGE_LOOP('',(#3633));
#856=EDGE_LOOP('',(#3634));
#857=EDGE_LOOP('',(#3635));
#858=EDGE_LOOP('',(#3636));
#859=EDGE_LOOP('',(#3637));
#860=EDGE_LOOP('',(#3638));
#861=EDGE_LOOP('',(#3639));
#862=EDGE_LOOP('',(#3640,#3641,#3642,#3643,#3644));
#863=EDGE_LOOP('',(#3645));
#864=EDGE_LOOP('',(#3646));
#865=EDGE_LOOP('',(#3647,#3648,#3649,#3650));
#866=EDGE_LOOP('',(#3651,#3652,#3653,#3654));
#867=EDGE_LOOP('',(#3655,#3656,#3657,#3658));
#868=EDGE_LOOP('',(#3659,#3660,#3661,#3662));
#869=EDGE_LOOP('',(#3663,#3664,#3665,#3666));
#870=EDGE_LOOP('',(#3667,#3668,#3669,#3670,#3671,#3672));
#871=EDGE_LOOP('',(#3673));
#872=EDGE_LOOP('',(#3674,#3675,#3676,#3677));
#873=EDGE_LOOP('',(#3678,#3679,#3680,#3681));
#874=EDGE_LOOP('',(#3682,#3683,#3684,#3685));
#875=EDGE_LOOP('',(#3686,#3687,#3688,#3689));
#876=EDGE_LOOP('',(#3690));
#877=EDGE_LOOP('',(#3691));
#878=EDGE_LOOP('',(#3692,#3693,#3694,#3695,#3696,#3697,#3698));
#879=EDGE_LOOP('',(#3699));
#880=EDGE_LOOP('',(#3700));
#881=EDGE_LOOP('',(#3701));
#882=EDGE_LOOP('',(#3702));
#883=EDGE_LOOP('',(#3703));
#884=EDGE_LOOP('',(#3704));
#885=EDGE_LOOP('',(#3705));
#886=EDGE_LOOP('',(#3706));
#887=EDGE_LOOP('',(#3707));
#888=EDGE_LOOP('',(#3708));
#889=EDGE_LOOP('',(#3709));
#890=EDGE_LOOP('',(#3710));
#891=EDGE_LOOP('',(#3711));
#892=EDGE_LOOP('',(#3712));
#893=EDGE_LOOP('',(#3713));
#894=EDGE_LOOP('',(#3714));
#895=EDGE_LOOP('',(#3715));
#896=EDGE_LOOP('',(#3716));
#897=EDGE_LOOP('',(#3717));
#898=EDGE_LOOP('',(#3718));
#899=EDGE_LOOP('',(#3719));
#900=EDGE_LOOP('',(#3720));
#901=EDGE_LOOP('',(#3721));
#902=EDGE_LOOP('',(#3722));
#903=EDGE_LOOP('',(#3723));
#904=EDGE_LOOP('',(#3724));
#905=EDGE_LOOP('',(#3725));
#906=EDGE_LOOP('',(#3726));
#907=EDGE_LOOP('',(#3727));
#908=EDGE_LOOP('',(#3728));
#909=EDGE_LOOP('',(#3729));
#910=EDGE_LOOP('',(#3730));
#911=EDGE_LOOP('',(#3731));
#912=EDGE_LOOP('',(#3732));
#913=EDGE_LOOP('',(#3733));
#914=EDGE_LOOP('',(#3734));
#915=EDGE_LOOP('',(#3735));
#916=EDGE_LOOP('',(#3736));
#917=EDGE_LOOP('',(#3737));
#918=EDGE_LOOP('',(#3738));
#919=EDGE_LOOP('',(#3739));
#920=EDGE_LOOP('',(#3740));
#921=EDGE_LOOP('',(#3741,#3742,#3743,#3744));
#922=EDGE_LOOP('',(#3745,#3746,#3747,#3748));
#923=EDGE_LOOP('',(#3749));
#924=EDGE_LOOP('',(#3750));
#925=EDGE_LOOP('',(#3751));
#926=EDGE_LOOP('',(#3752));
#927=EDGE_LOOP('',(#3753));
#928=EDGE_LOOP('',(#3754));
#929=EDGE_LOOP('',(#3755));
#930=EDGE_LOOP('',(#3756));
#931=EDGE_LOOP('',(#3757));
#932=EDGE_LOOP('',(#3758));
#933=EDGE_LOOP('',(#3759));
#934=EDGE_LOOP('',(#3760));
#935=EDGE_LOOP('',(#3761));
#936=EDGE_LOOP('',(#3762));
#937=EDGE_LOOP('',(#3763));
#938=EDGE_LOOP('',(#3764));
#939=EDGE_LOOP('',(#3765));
#940=EDGE_LOOP('',(#3766));
#941=EDGE_LOOP('',(#3767));
#942=EDGE_LOOP('',(#3768));
#943=EDGE_LOOP('',(#3769,#3770,#3771,#3772));
#944=EDGE_LOOP('',(#3773,#3774,#3775,#3776));
#945=EDGE_LOOP('',(#3777,#3778,#3779,#3780,#3781,#3782,#3783));
#946=EDGE_LOOP('',(#3784));
#947=EDGE_LOOP('',(#3785));
#948=EDGE_LOOP('',(#3786));
#949=EDGE_LOOP('',(#3787));
#950=EDGE_LOOP('',(#3788));
#951=EDGE_LOOP('',(#3789));
#952=EDGE_LOOP('',(#3790));
#953=EDGE_LOOP('',(#3791,#3792,#3793,#3794));
#954=EDGE_LOOP('',(#3795,#3796,#3797,#3798));
#955=EDGE_LOOP('',(#3799,#3800,#3801,#3802));
#956=EDGE_LOOP('',(#3803));
#957=EDGE_LOOP('',(#3804,#3805,#3806));
#958=EDGE_LOOP('',(#3807,#3808,#3809,#3810));
#959=EDGE_LOOP('',(#3811,#3812,#3813));
#960=EDGE_LOOP('',(#3814,#3815,#3816));
#961=EDGE_LOOP('',(#3817,#3818,#3819,#3820));
#962=EDGE_LOOP('',(#3821,#3822,#3823));
#963=EDGE_LOOP('',(#3824,#3825,#3826,#3827));
#964=EDGE_LOOP('',(#3828,#3829,#3830));
#965=EDGE_LOOP('',(#3831,#3832,#3833,#3834));
#966=EDGE_LOOP('',(#3835,#3836,#3837,#3838));
#967=EDGE_LOOP('',(#3839,#3840,#3841,#3842));
#968=EDGE_LOOP('',(#3843,#3844,#3845,#3846));
#969=EDGE_LOOP('',(#3847,#3848,#3849,#3850));
#970=EDGE_LOOP('',(#3851,#3852,#3853,#3854));
#971=EDGE_LOOP('',(#3855,#3856,#3857,#3858));
#972=EDGE_LOOP('',(#3859,#3860,#3861,#3862));
#973=EDGE_LOOP('',(#3863,#3864,#3865,#3866));
#974=EDGE_LOOP('',(#3867,#3868,#3869,#3870));
#975=EDGE_LOOP('',(#3871,#3872,#3873,#3874));
#976=EDGE_LOOP('',(#3875,#3876,#3877,#3878,#3879,#3880,#3881,#3882));
#977=EDGE_LOOP('',(#3883));
#978=EDGE_LOOP('',(#3884));
#979=EDGE_LOOP('',(#3885));
#980=EDGE_LOOP('',(#3886,#3887,#3888,#3889));
#981=EDGE_LOOP('',(#3890,#3891,#3892,#3893,#3894,#3895,#3896,#3897,#3898));
#982=EDGE_LOOP('',(#3899,#3900,#3901,#3902));
#983=EDGE_LOOP('',(#3903,#3904,#3905,#3906,#3907,#3908,#3909,#3910));
#984=EDGE_LOOP('',(#3911,#3912,#3913,#3914,#3915,#3916,#3917,#3918,#3919,
#3920,#3921,#3922,#3923));
#985=EDGE_LOOP('',(#3924));
#986=EDGE_LOOP('',(#3925));
#987=EDGE_LOOP('',(#3926));
#988=EDGE_LOOP('',(#3927,#3928,#3929,#3930));
#989=EDGE_LOOP('',(#3931,#3932,#3933,#3934));
#990=EDGE_LOOP('',(#3935,#3936,#3937,#3938));
#991=EDGE_LOOP('',(#3939,#3940,#3941,#3942));
#992=EDGE_LOOP('',(#3943,#3944,#3945,#3946));
#993=EDGE_LOOP('',(#3947,#3948,#3949,#3950));
#994=EDGE_LOOP('',(#3951,#3952,#3953,#3954,#3955,#3956,#3957,#3958));
#995=EDGE_LOOP('',(#3959,#3960,#3961,#3962));
#996=EDGE_LOOP('',(#3963,#3964,#3965,#3966));
#997=EDGE_LOOP('',(#3967,#3968,#3969,#3970));
#998=EDGE_LOOP('',(#3971,#3972,#3973,#3974));
#999=EDGE_LOOP('',(#3975,#3976,#3977,#3978));
#1000=EDGE_LOOP('',(#3979,#3980,#3981,#3982,#3983,#3984,#3985,#3986,#3987));
#1001=EDGE_LOOP('',(#3988,#3989,#3990,#3991));
#1002=EDGE_LOOP('',(#3992));
#1003=EDGE_LOOP('',(#3993));
#1004=EDGE_LOOP('',(#3994));
#1005=EDGE_LOOP('',(#3995));
#1006=EDGE_LOOP('',(#3996));
#1007=EDGE_LOOP('',(#3997));
#1008=EDGE_LOOP('',(#3998));
#1009=EDGE_LOOP('',(#3999));
#1010=EDGE_LOOP('',(#4000));
#1011=EDGE_LOOP('',(#4001));
#1012=EDGE_LOOP('',(#4002));
#1013=EDGE_LOOP('',(#4003));
#1014=EDGE_LOOP('',(#4004));
#1015=EDGE_LOOP('',(#4005));
#1016=EDGE_LOOP('',(#4006));
#1017=EDGE_LOOP('',(#4007));
#1018=EDGE_LOOP('',(#4008,#4009,#4010,#4011,#4012,#4013,#4014,#4015));
#1019=EDGE_LOOP('',(#4016));
#1020=EDGE_LOOP('',(#4017));
#1021=EDGE_LOOP('',(#4018));
#1022=EDGE_LOOP('',(#4019));
#1023=EDGE_LOOP('',(#4020));
#1024=EDGE_LOOP('',(#4021,#4022,#4023,#4024));
#1025=EDGE_LOOP('',(#4025,#4026,#4027,#4028,#4029,#4030,#4031,#4032));
#1026=EDGE_LOOP('',(#4033,#4034,#4035,#4036,#4037,#4038,#4039,#4040));
#1027=EDGE_LOOP('',(#4041));
#1028=EDGE_LOOP('',(#4042));
#1029=EDGE_LOOP('',(#4043));
#1030=EDGE_LOOP('',(#4044));
#1031=EDGE_LOOP('',(#4045));
#1032=EDGE_LOOP('',(#4046,#4047,#4048,#4049));
#1033=EDGE_LOOP('',(#4050,#4051,#4052,#4053));
#1034=EDGE_LOOP('',(#4054,#4055,#4056,#4057));
#1035=EDGE_LOOP('',(#4058,#4059,#4060,#4061));
#1036=EDGE_LOOP('',(#4062,#4063,#4064,#4065));
#1037=EDGE_LOOP('',(#4066,#4067,#4068,#4069));
#1038=EDGE_LOOP('',(#4070,#4071,#4072,#4073));
#1039=EDGE_LOOP('',(#4074));
#1040=EDGE_LOOP('',(#4075));
#1041=EDGE_LOOP('',(#4076));
#1042=EDGE_LOOP('',(#4077));
#1043=EDGE_LOOP('',(#4078));
#1044=EDGE_LOOP('',(#4079));
#1045=EDGE_LOOP('',(#4080));
#1046=EDGE_LOOP('',(#4081));
#1047=EDGE_LOOP('',(#4082));
#1048=EDGE_LOOP('',(#4083));
#1049=EDGE_LOOP('',(#4084));
#1050=EDGE_LOOP('',(#4085));
#1051=EDGE_LOOP('',(#4086));
#1052=EDGE_LOOP('',(#4087));
#1053=EDGE_LOOP('',(#4088));
#1054=EDGE_LOOP('',(#4089,#4090,#4091,#4092));
#1055=EDGE_LOOP('',(#4093,#4094,#4095,#4096));
#1056=EDGE_LOOP('',(#4097,#4098,#4099,#4100));
#1057=EDGE_LOOP('',(#4101,#4102,#4103,#4104));
#1058=EDGE_LOOP('',(#4105,#4106,#4107,#4108));
#1059=EDGE_LOOP('',(#4109,#4110,#4111,#4112));
#1060=EDGE_LOOP('',(#4113,#4114,#4115,#4116));
#1061=EDGE_LOOP('',(#4117,#4118,#4119,#4120));
#1062=EDGE_LOOP('',(#4121,#4122,#4123,#4124));
#1063=EDGE_LOOP('',(#4125));
#1064=EDGE_LOOP('',(#4126));
#1065=EDGE_LOOP('',(#4127));
#1066=EDGE_LOOP('',(#4128));
#1067=EDGE_LOOP('',(#4129));
#1068=EDGE_LOOP('',(#4130));
#1069=EDGE_LOOP('',(#4131));
#1070=EDGE_LOOP('',(#4132));
#1071=EDGE_LOOP('',(#4133));
#1072=EDGE_LOOP('',(#4134));
#1073=EDGE_LOOP('',(#4135));
#1074=EDGE_LOOP('',(#4136));
#1075=EDGE_LOOP('',(#4137));
#1076=EDGE_LOOP('',(#4138));
#1077=EDGE_LOOP('',(#4139));
#1078=EDGE_LOOP('',(#4140));
#1079=EDGE_LOOP('',(#4141));
#1080=EDGE_LOOP('',(#4142));
#1081=EDGE_LOOP('',(#4143));
#1082=EDGE_LOOP('',(#4144));
#1083=EDGE_LOOP('',(#4145));
#1084=EDGE_LOOP('',(#4146));
#1085=EDGE_LOOP('',(#4147));
#1086=EDGE_LOOP('',(#4148));
#1087=EDGE_LOOP('',(#4149));
#1088=EDGE_LOOP('',(#4150));
#1089=EDGE_LOOP('',(#4151));
#1090=EDGE_LOOP('',(#4152));
#1091=EDGE_LOOP('',(#4153));
#1092=EDGE_LOOP('',(#4154));
#1093=EDGE_LOOP('',(#4155,#4156,#4157,#4158));
#1094=EDGE_LOOP('',(#4159,#4160,#4161,#4162));
#1095=EDGE_LOOP('',(#4163,#4164,#4165,#4166));
#1096=EDGE_LOOP('',(#4167));
#1097=EDGE_LOOP('',(#4168));
#1098=EDGE_LOOP('',(#4169));
#1099=EDGE_LOOP('',(#4170));
#1100=EDGE_LOOP('',(#4171));
#1101=EDGE_LOOP('',(#4172));
#1102=EDGE_LOOP('',(#4173));
#1103=EDGE_LOOP('',(#4174));
#1104=EDGE_LOOP('',(#4175));
#1105=EDGE_LOOP('',(#4176));
#1106=EDGE_LOOP('',(#4177));
#1107=EDGE_LOOP('',(#4178));
#1108=EDGE_LOOP('',(#4179));
#1109=EDGE_LOOP('',(#4180));
#1110=EDGE_LOOP('',(#4181));
#1111=EDGE_LOOP('',(#4182,#4183,#4184,#4185));
#1112=EDGE_LOOP('',(#4186,#4187,#4188,#4189));
#1113=EDGE_LOOP('',(#4190,#4191,#4192,#4193));
#1114=EDGE_LOOP('',(#4194,#4195,#4196,#4197,#4198,#4199,#4200,#4201));
#1115=EDGE_LOOP('',(#4202,#4203,#4204,#4205));
#1116=EDGE_LOOP('',(#4206,#4207,#4208,#4209));
#1117=EDGE_LOOP('',(#4210,#4211,#4212,#4213));
#1118=EDGE_LOOP('',(#4214,#4215,#4216,#4217,#4218,#4219,#4220,#4221));
#1119=EDGE_LOOP('',(#4222,#4223,#4224,#4225));
#1120=EDGE_LOOP('',(#4226,#4227,#4228,#4229));
#1121=EDGE_LOOP('',(#4230,#4231,#4232,#4233));
#1122=EDGE_LOOP('',(#4234,#4235,#4236,#4237,#4238,#4239,#4240,#4241));
#1123=EDGE_LOOP('',(#4242,#4243,#4244,#4245));
#1124=EDGE_LOOP('',(#4246,#4247,#4248,#4249));
#1125=EDGE_LOOP('',(#4250,#4251,#4252,#4253));
#1126=EDGE_LOOP('',(#4254,#4255,#4256,#4257));
#1127=EDGE_LOOP('',(#4258,#4259,#4260,#4261,#4262,#4263,#4264,#4265));
#1128=EDGE_LOOP('',(#4266,#4267,#4268,#4269));
#1129=EDGE_LOOP('',(#4270,#4271,#4272,#4273,#4274,#4275,#4276,#4277,#4278,
#4279,#4280,#4281));
#1130=EDGE_LOOP('',(#4282,#4283,#4284,#4285));
#1131=EDGE_LOOP('',(#4286,#4287,#4288,#4289));
#1132=EDGE_LOOP('',(#4290,#4291,#4292,#4293,#4294,#4295,#4296,#4297));
#1133=EDGE_LOOP('',(#4298,#4299,#4300,#4301));
#1134=EDGE_LOOP('',(#4302,#4303,#4304,#4305));
#1135=EDGE_LOOP('',(#4306));
#1136=EDGE_LOOP('',(#4307));
#1137=EDGE_LOOP('',(#4308,#4309,#4310,#4311));
#1138=EDGE_LOOP('',(#4312,#4313,#4314,#4315));
#1139=EDGE_LOOP('',(#4316,#4317,#4318,#4319));
#1140=EDGE_LOOP('',(#4320,#4321,#4322,#4323));
#1141=EDGE_LOOP('',(#4324,#4325,#4326,#4327));
#1142=EDGE_LOOP('',(#4328,#4329,#4330,#4331));
#1143=EDGE_LOOP('',(#4332,#4333,#4334,#4335));
#1144=EDGE_LOOP('',(#4336,#4337,#4338,#4339));
#1145=EDGE_LOOP('',(#4340,#4341,#4342,#4343));
#1146=EDGE_LOOP('',(#4344,#4345,#4346,#4347));
#1147=EDGE_LOOP('',(#4348,#4349,#4350,#4351));
#1148=EDGE_LOOP('',(#4352,#4353,#4354,#4355));
#1149=EDGE_LOOP('',(#4356,#4357,#4358,#4359));
#1150=EDGE_LOOP('',(#4360));
#1151=EDGE_LOOP('',(#4361));
#1152=EDGE_LOOP('',(#4362));
#1153=EDGE_LOOP('',(#4363));
#1154=EDGE_LOOP('',(#4364));
#1155=EDGE_LOOP('',(#4365));
#1156=EDGE_LOOP('',(#4366));
#1157=EDGE_LOOP('',(#4367));
#1158=EDGE_LOOP('',(#4368));
#1159=EDGE_LOOP('',(#4369));
#1160=EDGE_LOOP('',(#4370));
#1161=EDGE_LOOP('',(#4371));
#1162=EDGE_LOOP('',(#4372));
#1163=EDGE_LOOP('',(#4373));
#1164=EDGE_LOOP('',(#4374));
#1165=EDGE_LOOP('',(#4375));
#1166=EDGE_LOOP('',(#4376,#4377,#4378,#4379));
#1167=EDGE_LOOP('',(#4380));
#1168=EDGE_LOOP('',(#4381,#4382,#4383,#4384));
#1169=EDGE_LOOP('',(#4385));
#1170=EDGE_LOOP('',(#4386,#4387,#4388,#4389));
#1171=EDGE_LOOP('',(#4390,#4391,#4392,#4393));
#1172=EDGE_LOOP('',(#4394,#4395,#4396,#4397));
#1173=EDGE_LOOP('',(#4398,#4399,#4400,#4401));
#1174=EDGE_LOOP('',(#4402,#4403,#4404,#4405,#4406,#4407,#4408,#4409));
#1175=EDGE_LOOP('',(#4410,#4411,#4412,#4413));
#1176=EDGE_LOOP('',(#4414,#4415,#4416,#4417));
#1177=EDGE_LOOP('',(#4418,#4419,#4420,#4421));
#1178=EDGE_LOOP('',(#4422,#4423,#4424,#4425));
#1179=EDGE_LOOP('',(#4426,#4427,#4428,#4429));
#1180=EDGE_LOOP('',(#4430));
#1181=EDGE_LOOP('',(#4431));
#1182=EDGE_LOOP('',(#4432));
#1183=EDGE_LOOP('',(#4433));
#1184=LINE('',#6789,#1565);
#1185=LINE('',#6792,#1566);
#1186=LINE('',#6795,#1567);
#1187=LINE('',#6797,#1568);
#1188=LINE('',#6798,#1569);
#1189=LINE('',#6803,#1570);
#1190=LINE('',#6806,#1571);
#1191=LINE('',#6807,#1572);
#1192=LINE('',#6813,#1573);
#1193=LINE('',#6816,#1574);
#1194=LINE('',#6819,#1575);
#1195=LINE('',#6821,#1576);
#1196=LINE('',#6823,#1577);
#1197=LINE('',#6825,#1578);
#1198=LINE('',#6826,#1579);
#1199=LINE('',#6833,#1580);
#1200=LINE('',#6837,#1581);
#1201=LINE('',#6839,#1582);
#1202=LINE('',#6841,#1583);
#1203=LINE('',#6845,#1584);
#1204=LINE('',#6849,#1585);
#1205=LINE('',#6850,#1586);
#1206=LINE('',#6859,#1587);
#1207=LINE('',#6862,#1588);
#1208=LINE('',#6865,#1589);
#1209=LINE('',#6867,#1590);
#1210=LINE('',#6869,#1591);
#1211=LINE('',#6870,#1592);
#1212=LINE('',#6876,#1593);
#1213=LINE('',#6879,#1594);
#1214=LINE('',#6882,#1595);
#1215=LINE('',#6884,#1596);
#1216=LINE('',#6888,#1597);
#1217=LINE('',#6892,#1598);
#1218=LINE('',#6893,#1599);
#1219=LINE('',#6906,#1600);
#1220=LINE('',#6909,#1601);
#1221=LINE('',#6911,#1602);
#1222=LINE('',#6914,#1603);
#1223=LINE('',#6916,#1604);
#1224=LINE('',#6917,#1605);
#1225=LINE('',#6924,#1606);
#1226=LINE('',#6928,#1607);
#1227=LINE('',#6929,#1608);
#1228=LINE('',#6958,#1609);
#1229=LINE('',#6963,#1610);
#1230=LINE('',#6966,#1611);
#1231=LINE('',#6967,#1612);
#1232=LINE('',#6971,#1613);
#1233=LINE('',#6973,#1614);
#1234=LINE('',#6975,#1615);
#1235=LINE('',#6977,#1616);
#1236=LINE('',#6979,#1617);
#1237=LINE('',#6982,#1618);
#1238=LINE('',#7059,#1619);
#1239=LINE('',#7061,#1620);
#1240=LINE('',#7063,#1621);
#1241=LINE('',#7064,#1622);
#1242=LINE('',#7068,#1623);
#1243=LINE('',#7070,#1624);
#1244=LINE('',#7072,#1625);
#1245=LINE('',#7073,#1626);
#1246=LINE('',#7076,#1627);
#1247=LINE('',#7080,#1628);
#1248=LINE('',#7081,#1629);
#1249=LINE('',#7084,#1630);
#1250=LINE('',#7086,#1631);
#1251=LINE('',#7087,#1632);
#1252=LINE('',#7090,#1633);
#1253=LINE('',#7092,#1634);
#1254=LINE('',#7094,#1635);
#1255=LINE('',#7096,#1636);
#1256=LINE('',#7098,#1637);
#1257=LINE('',#7100,#1638);
#1258=LINE('',#7102,#1639);
#1259=LINE('',#7103,#1640);
#1260=LINE('',#7106,#1641);
#1261=LINE('',#7108,#1642);
#1262=LINE('',#7110,#1643);
#1263=LINE('',#7112,#1644);
#1264=LINE('',#7114,#1645);
#1265=LINE('',#7116,#1646);
#1266=LINE('',#7118,#1647);
#1267=LINE('',#7121,#1648);
#1268=LINE('',#7123,#1649);
#1269=LINE('',#7124,#1650);
#1270=LINE('',#7127,#1651);
#1271=LINE('',#7129,#1652);
#1272=LINE('',#7131,#1653);
#1273=LINE('',#7133,#1654);
#1274=LINE('',#7135,#1655);
#1275=LINE('',#7136,#1656);
#1276=LINE('',#7140,#1657);
#1277=LINE('',#7142,#1658);
#1278=LINE('',#7144,#1659);
#1279=LINE('',#7146,#1660);
#1280=LINE('',#7147,#1661);
#1281=LINE('',#7149,#1662);
#1282=LINE('',#7151,#1663);
#1283=LINE('',#7153,#1664);
#1284=LINE('',#7154,#1665);
#1285=LINE('',#7157,#1666);
#1286=LINE('',#7161,#1667);
#1287=LINE('',#7164,#1668);
#1288=LINE('',#7167,#1669);
#1289=LINE('',#7169,#1670);
#1290=LINE('',#7170,#1671);
#1291=LINE('',#7173,#1672);
#1292=LINE('',#7174,#1673);
#1293=LINE('',#7177,#1674);
#1294=LINE('',#7178,#1675);
#1295=LINE('',#7181,#1676);
#1296=LINE('',#7182,#1677);
#1297=LINE('',#7185,#1678);
#1298=LINE('',#7187,#1679);
#1299=LINE('',#7188,#1680);
#1300=LINE('',#7191,#1681);
#1301=LINE('',#7194,#1682);
#1302=LINE('',#7197,#1683);
#1303=LINE('',#7198,#1684);
#1304=LINE('',#7201,#1685);
#1305=LINE('',#7203,#1686);
#1306=LINE('',#7205,#1687);
#1307=LINE('',#7206,#1688);
#1308=LINE('',#7209,#1689);
#1309=LINE('',#7210,#1690);
#1310=LINE('',#7213,#1691);
#1311=LINE('',#7214,#1692);
#1312=LINE('',#7217,#1693);
#1313=LINE('',#7218,#1694);
#1314=LINE('',#7220,#1695);
#1315=LINE('',#7222,#1696);
#1316=LINE('',#7225,#1697);
#1317=LINE('',#7226,#1698);
#1318=LINE('',#7229,#1699);
#1319=LINE('',#7231,#1700);
#1320=LINE('',#7233,#1701);
#1321=LINE('',#7234,#1702);
#1322=LINE('',#7237,#1703);
#1323=LINE('',#7239,#1704);
#1324=LINE('',#7240,#1705);
#1325=LINE('',#7243,#1706);
#1326=LINE('',#7245,#1707);
#1327=LINE('',#7246,#1708);
#1328=LINE('',#7248,#1709);
#1329=LINE('',#7250,#1710);
#1330=LINE('',#7252,#1711);
#1331=LINE('',#7253,#1712);
#1332=LINE('',#7255,#1713);
#1333=LINE('',#7257,#1714);
#1334=LINE('',#7258,#1715);
#1335=LINE('',#7261,#1716);
#1336=LINE('',#7262,#1717);
#1337=LINE('',#7264,#1718);
#1338=LINE('',#7267,#1719);
#1339=LINE('',#7268,#1720);
#1340=LINE('',#7273,#1721);
#1341=LINE('',#7276,#1722);
#1342=LINE('',#7280,#1723);
#1343=LINE('',#7282,#1724);
#1344=LINE('',#7283,#1725);
#1345=LINE('',#7285,#1726);
#1346=LINE('',#7287,#1727);
#1347=LINE('',#7290,#1728);
#1348=LINE('',#7303,#1729);
#1349=LINE('',#7305,#1730);
#1350=LINE('',#7307,#1731);
#1351=LINE('',#7309,#1732);
#1352=LINE('',#7311,#1733);
#1353=LINE('',#7314,#1734);
#1354=LINE('',#7384,#1735);
#1355=LINE('',#7386,#1736);
#1356=LINE('',#7387,#1737);
#1357=LINE('',#7390,#1738);
#1358=LINE('',#7391,#1739);
#1359=LINE('',#7422,#1740);
#1360=LINE('',#7423,#1741);
#1361=LINE('',#7426,#1742);
#1362=LINE('',#7427,#1743);
#1363=LINE('',#7430,#1744);
#1364=LINE('',#7433,#1745);
#1365=LINE('',#7435,#1746);
#1366=LINE('',#7436,#1747);
#1367=LINE('',#7450,#1748);
#1368=LINE('',#7452,#1749);
#1369=LINE('',#7472,#1750);
#1370=LINE('',#7473,#1751);
#1371=LINE('',#7485,#1752);
#1372=LINE('',#7486,#1753);
#1373=LINE('',#7498,#1754);
#1374=LINE('',#7499,#1755);
#1375=LINE('',#7501,#1756);
#1376=LINE('',#7502,#1757);
#1377=LINE('',#7504,#1758);
#1378=LINE('',#7505,#1759);
#1379=LINE('',#7508,#1760);
#1380=LINE('',#7510,#1761);
#1381=LINE('',#7513,#1762);
#1382=LINE('',#7514,#1763);
#1383=LINE('',#7516,#1764);
#1384=LINE('',#7517,#1765);
#1385=LINE('',#7522,#1766);
#1386=LINE('',#7523,#1767);
#1387=LINE('',#7526,#1768);
#1388=LINE('',#7528,#1769);
#1389=LINE('',#7531,#1770);
#1390=LINE('',#7532,#1771);
#1391=LINE('',#7537,#1772);
#1392=LINE('',#7538,#1773);
#1393=LINE('',#7541,#1774);
#1394=LINE('',#7542,#1775);
#1395=LINE('',#7545,#1776);
#1396=LINE('',#7547,#1777);
#1397=LINE('',#7549,#1778);
#1398=LINE('',#7550,#1779);
#1399=LINE('',#7558,#1780);
#1400=LINE('',#7561,#1781);
#1401=LINE('',#7563,#1782);
#1402=LINE('',#7565,#1783);
#1403=LINE('',#7567,#1784);
#1404=LINE('',#7569,#1785);
#1405=LINE('',#7570,#1786);
#1406=LINE('',#7572,#1787);
#1407=LINE('',#7575,#1788);
#1408=LINE('',#7577,#1789);
#1409=LINE('',#7578,#1790);
#1410=LINE('',#7581,#1791);
#1411=LINE('',#7583,#1792);
#1412=LINE('',#7585,#1793);
#1413=LINE('',#7587,#1794);
#1414=LINE('',#7589,#1795);
#1415=LINE('',#7591,#1796);
#1416=LINE('',#7593,#1797);
#1417=LINE('',#7595,#1798);
#1418=LINE('',#7596,#1799);
#1419=LINE('',#7597,#1800);
#1420=LINE('',#7607,#1801);
#1421=LINE('',#7614,#1802);
#1422=LINE('',#7617,#1803);
#1423=LINE('',#7620,#1804);
#1424=LINE('',#7622,#1805);
#1425=LINE('',#7623,#1806);
#1426=LINE('',#7626,#1807);
#1427=LINE('',#7627,#1808);
#1428=LINE('',#7630,#1809);
#1429=LINE('',#7631,#1810);
#1430=LINE('',#7633,#1811);
#1431=LINE('',#7634,#1812);
#1432=LINE('',#7638,#1813);
#1433=LINE('',#7639,#1814);
#1434=LINE('',#7641,#1815);
#1435=LINE('',#7643,#1816);
#1436=LINE('',#7646,#1817);
#1437=LINE('',#7648,#1818);
#1438=LINE('',#7649,#1819);
#1439=LINE('',#7651,#1820);
#1440=LINE('',#7652,#1821);
#1441=LINE('',#7655,#1822);
#1442=LINE('',#7656,#1823);
#1443=LINE('',#7686,#1824);
#1444=LINE('',#7688,#1825);
#1445=LINE('',#7695,#1826);
#1446=LINE('',#7699,#1827);
#1447=LINE('',#7704,#1828);
#1448=LINE('',#7708,#1829);
#1449=LINE('',#7711,#1830);
#1450=LINE('',#7712,#1831);
#1451=LINE('',#7714,#1832);
#1452=LINE('',#7715,#1833);
#1453=LINE('',#7718,#1834);
#1454=LINE('',#7720,#1835);
#1455=LINE('',#7721,#1836);
#1456=LINE('',#7724,#1837);
#1457=LINE('',#7725,#1838);
#1458=LINE('',#7729,#1839);
#1459=LINE('',#7731,#1840);
#1460=LINE('',#7733,#1841);
#1461=LINE('',#7734,#1842);
#1462=LINE('',#7769,#1843);
#1463=LINE('',#7773,#1844);
#1464=LINE('',#7777,#1845);
#1465=LINE('',#7780,#1846);
#1466=LINE('',#7783,#1847);
#1467=LINE('',#7785,#1848);
#1468=LINE('',#7786,#1849);
#1469=LINE('',#7789,#1850);
#1470=LINE('',#7790,#1851);
#1471=LINE('',#7793,#1852);
#1472=LINE('',#7794,#1853);
#1473=LINE('',#7796,#1854);
#1474=LINE('',#7844,#1855);
#1475=LINE('',#7845,#1856);
#1476=LINE('',#7847,#1857);
#1477=LINE('',#7853,#1858);
#1478=LINE('',#7855,#1859);
#1479=LINE('',#7857,#1860);
#1480=LINE('',#7858,#1861);
#1481=LINE('',#7862,#1862);
#1482=LINE('',#7864,#1863);
#1483=LINE('',#7866,#1864);
#1484=LINE('',#7867,#1865);
#1485=LINE('',#7870,#1866);
#1486=LINE('',#7871,#1867);
#1487=LINE('',#7873,#1868);
#1488=LINE('',#7875,#1869);
#1489=LINE('',#7877,#1870);
#1490=LINE('',#7878,#1871);
#1491=LINE('',#7882,#1872);
#1492=LINE('',#7884,#1873);
#1493=LINE('',#7886,#1874);
#1494=LINE('',#7887,#1875);
#1495=LINE('',#7890,#1876);
#1496=LINE('',#7892,#1877);
#1497=LINE('',#7893,#1878);
#1498=LINE('',#7896,#1879);
#1499=LINE('',#7897,#1880);
#1500=LINE('',#7901,#1881);
#1501=LINE('',#7902,#1882);
#1502=LINE('',#7903,#1883);
#1503=LINE('',#7904,#1884);
#1504=LINE('',#7908,#1885);
#1505=LINE('',#7909,#1886);
#1506=LINE('',#7910,#1887);
#1507=LINE('',#7912,#1888);
#1508=LINE('',#7913,#1889);
#1509=LINE('',#7917,#1890);
#1510=LINE('',#7919,#1891);
#1511=LINE('',#7921,#1892);
#1512=LINE('',#7922,#1893);
#1513=LINE('',#7924,#1894);
#1514=LINE('',#7926,#1895);
#1515=LINE('',#7927,#1896);
#1516=LINE('',#7930,#1897);
#1517=LINE('',#7931,#1898);
#1518=LINE('',#7934,#1899);
#1519=LINE('',#7935,#1900);
#1520=LINE('',#7938,#1901);
#1521=LINE('',#7939,#1902);
#1522=LINE('',#7942,#1903);
#1523=LINE('',#7943,#1904);
#1524=LINE('',#7945,#1905);
#1525=LINE('',#7952,#1906);
#1526=LINE('',#7954,#1907);
#1527=LINE('',#7956,#1908);
#1528=LINE('',#7957,#1909);
#1529=LINE('',#7961,#1910);
#1530=LINE('',#7963,#1911);
#1531=LINE('',#7965,#1912);
#1532=LINE('',#7966,#1913);
#1533=LINE('',#7969,#1914);
#1534=LINE('',#7971,#1915);
#1535=LINE('',#7973,#1916);
#1536=LINE('',#7975,#1917);
#1537=LINE('',#7976,#1918);
#1538=LINE('',#7977,#1919);
#1539=LINE('',#7979,#1920);
#1540=LINE('',#7982,#1921);
#1541=LINE('',#7986,#1922);
#1542=LINE('',#7996,#1923);
#1543=LINE('',#8005,#1924);
#1544=LINE('',#8010,#1925);
#1545=LINE('',#8013,#1926);
#1546=LINE('',#8016,#1927);
#1547=LINE('',#8017,#1928);
#1548=LINE('',#8031,#1929);
#1549=LINE('',#8032,#1930);
#1550=LINE('',#8040,#1931);
#1551=LINE('',#8041,#1932);
#1552=LINE('',#8044,#1933);
#1553=LINE('',#8046,#1934);
#1554=LINE('',#8047,#1935);
#1555=LINE('',#8050,#1936);
#1556=LINE('',#8081,#1937);
#1557=LINE('',#8086,#1938);
#1558=LINE('',#8089,#1939);
#1559=LINE('',#8092,#1940);
#1560=LINE('',#8096,#1941);
#1561=LINE('',#8099,#1942);
#1562=LINE('',#8102,#1943);
#1563=LINE('',#8105,#1944);
#1564=LINE('',#8106,#1945);
#1565=VECTOR('',#5387,10.);
#1566=VECTOR('',#5390,10.);
#1567=VECTOR('',#5393,10.);
#1568=VECTOR('',#5394,10.);
#1569=VECTOR('',#5395,10.);
#1570=VECTOR('',#5400,10.);
#1571=VECTOR('',#5405,10.);
#1572=VECTOR('',#5406,10.);
#1573=VECTOR('',#5411,10.);
#1574=VECTOR('',#5414,10.);
#1575=VECTOR('',#5417,10.);
#1576=VECTOR('',#5418,10.);
#1577=VECTOR('',#5419,10.);
#1578=VECTOR('',#5420,10.);
#1579=VECTOR('',#5421,10.);
#1580=VECTOR('',#5428,10.);
#1581=VECTOR('',#5431,10.);
#1582=VECTOR('',#5432,10.);
#1583=VECTOR('',#5433,10.);
#1584=VECTOR('',#5436,10.);
#1585=VECTOR('',#5439,10.);
#1586=VECTOR('',#5440,10.);
#1587=VECTOR('',#5449,10.);
#1588=VECTOR('',#5452,10.);
#1589=VECTOR('',#5455,10.);
#1590=VECTOR('',#5456,10.);
#1591=VECTOR('',#5457,10.);
#1592=VECTOR('',#5458,10.);
#1593=VECTOR('',#5465,10.);
#1594=VECTOR('',#5468,10.);
#1595=VECTOR('',#5471,10.);
#1596=VECTOR('',#5472,10.);
#1597=VECTOR('',#5475,10.);
#1598=VECTOR('',#5478,10.);
#1599=VECTOR('',#5479,10.);
#1600=VECTOR('',#5492,10.);
#1601=VECTOR('',#5497,10.);
#1602=VECTOR('',#5500,10.);
#1603=VECTOR('',#5503,10.);
#1604=VECTOR('',#5504,10.);
#1605=VECTOR('',#5505,10.);
#1606=VECTOR('',#5512,10.);
#1607=VECTOR('',#5517,10.);
#1608=VECTOR('',#5518,10.);
#1609=VECTOR('',#5557,10.);
#1610=VECTOR('',#5564,10.);
#1611=VECTOR('',#5567,10.);
#1612=VECTOR('',#5568,10.);
#1613=VECTOR('',#5573,10.);
#1614=VECTOR('',#5576,10.);
#1615=VECTOR('',#5579,10.);
#1616=VECTOR('',#5582,10.);
#1617=VECTOR('',#5585,262.90618028542);
#1618=VECTOR('',#5586,262.90618028542);
#1619=VECTOR('',#5675,10.);
#1620=VECTOR('',#5676,10.);
#1621=VECTOR('',#5677,10.);
#1622=VECTOR('',#5678,10.);
#1623=VECTOR('',#5681,10.);
#1624=VECTOR('',#5682,10.);
#1625=VECTOR('',#5683,10.);
#1626=VECTOR('',#5684,10.);
#1627=VECTOR('',#5687,10.);
#1628=VECTOR('',#5690,10.);
#1629=VECTOR('',#5691,10.);
#1630=VECTOR('',#5694,10.);
#1631=VECTOR('',#5695,10.);
#1632=VECTOR('',#5696,10.);
#1633=VECTOR('',#5699,10.);
#1634=VECTOR('',#5700,10.);
#1635=VECTOR('',#5701,10.);
#1636=VECTOR('',#5702,10.);
#1637=VECTOR('',#5703,10.);
#1638=VECTOR('',#5704,10.);
#1639=VECTOR('',#5705,10.);
#1640=VECTOR('',#5706,10.);
#1641=VECTOR('',#5709,10.);
#1642=VECTOR('',#5710,10.);
#1643=VECTOR('',#5711,10.);
#1644=VECTOR('',#5712,10.);
#1645=VECTOR('',#5713,10.);
#1646=VECTOR('',#5714,10.);
#1647=VECTOR('',#5715,10.);
#1648=VECTOR('',#5718,10.);
#1649=VECTOR('',#5719,10.);
#1650=VECTOR('',#5720,10.);
#1651=VECTOR('',#5723,10.);
#1652=VECTOR('',#5724,10.);
#1653=VECTOR('',#5725,10.);
#1654=VECTOR('',#5726,10.);
#1655=VECTOR('',#5727,10.);
#1656=VECTOR('',#5728,10.);
#1657=VECTOR('',#5731,10.);
#1658=VECTOR('',#5732,10.);
#1659=VECTOR('',#5733,10.);
#1660=VECTOR('',#5734,10.);
#1661=VECTOR('',#5735,10.);
#1662=VECTOR('',#5736,10.);
#1663=VECTOR('',#5737,10.);
#1664=VECTOR('',#5738,10.);
#1665=VECTOR('',#5739,10.);
#1666=VECTOR('',#5742,10.);
#1667=VECTOR('',#5745,10.);
#1668=VECTOR('',#5748,10.);
#1669=VECTOR('',#5751,10.);
#1670=VECTOR('',#5752,10.);
#1671=VECTOR('',#5753,10.);
#1672=VECTOR('',#5756,10.);
#1673=VECTOR('',#5757,10.);
#1674=VECTOR('',#5760,10.);
#1675=VECTOR('',#5761,10.);
#1676=VECTOR('',#5764,10.);
#1677=VECTOR('',#5765,10.);
#1678=VECTOR('',#5768,10.);
#1679=VECTOR('',#5769,10.);
#1680=VECTOR('',#5770,10.);
#1681=VECTOR('',#5773,10.);
#1682=VECTOR('',#5778,10.);
#1683=VECTOR('',#5781,10.);
#1684=VECTOR('',#5782,10.);
#1685=VECTOR('',#5785,10.);
#1686=VECTOR('',#5786,10.);
#1687=VECTOR('',#5787,10.);
#1688=VECTOR('',#5788,10.);
#1689=VECTOR('',#5791,10.);
#1690=VECTOR('',#5792,10.);
#1691=VECTOR('',#5795,10.);
#1692=VECTOR('',#5796,10.);
#1693=VECTOR('',#5799,10.);
#1694=VECTOR('',#5800,10.);
#1695=VECTOR('',#5803,10.);
#1696=VECTOR('',#5806,10.);
#1697=VECTOR('',#5809,10.);
#1698=VECTOR('',#5810,10.);
#1699=VECTOR('',#5813,10.);
#1700=VECTOR('',#5814,10.);
#1701=VECTOR('',#5815,10.);
#1702=VECTOR('',#5816,10.);
#1703=VECTOR('',#5819,10.);
#1704=VECTOR('',#5820,10.);
#1705=VECTOR('',#5821,10.);
#1706=VECTOR('',#5824,10.);
#1707=VECTOR('',#5825,10.);
#1708=VECTOR('',#5826,10.);
#1709=VECTOR('',#5829,10.);
#1710=VECTOR('',#5830,10.);
#1711=VECTOR('',#5831,10.);
#1712=VECTOR('',#5832,10.);
#1713=VECTOR('',#5833,10.);
#1714=VECTOR('',#5834,10.);
#1715=VECTOR('',#5835,10.);
#1716=VECTOR('',#5838,10.);
#1717=VECTOR('',#5839,10.);
#1718=VECTOR('',#5842,10.);
#1719=VECTOR('',#5845,10.);
#1720=VECTOR('',#5846,10.);
#1721=VECTOR('',#5853,10.);
#1722=VECTOR('',#5858,10.);
#1723=VECTOR('',#5863,10.);
#1724=VECTOR('',#5864,10.);
#1725=VECTOR('',#5865,10.);
#1726=VECTOR('',#5868,10.);
#1727=VECTOR('',#5871,10.);
#1728=VECTOR('',#5876,10.);
#1729=VECTOR('',#5893,10.);
#1730=VECTOR('',#5894,10.);
#1731=VECTOR('',#5895,10.);
#1732=VECTOR('',#5896,10.);
#1733=VECTOR('',#5897,10.);
#1734=VECTOR('',#5900,10.);
#1735=VECTOR('',#5985,10.);
#1736=VECTOR('',#5986,10.);
#1737=VECTOR('',#5987,10.);
#1738=VECTOR('',#5990,10.);
#1739=VECTOR('',#5991,10.);
#1740=VECTOR('',#6034,10.);
#1741=VECTOR('',#6035,10.);
#1742=VECTOR('',#6038,10.);
#1743=VECTOR('',#6039,10.);
#1744=VECTOR('',#6042,10.);
#1745=VECTOR('',#6045,10.);
#1746=VECTOR('',#6048,10.);
#1747=VECTOR('',#6049,10.);
#1748=VECTOR('',#6068,10.);
#1749=VECTOR('',#6069,10.);
#1750=VECTOR('',#6092,10.);
#1751=VECTOR('',#6093,10.);
#1752=VECTOR('',#6106,10.);
#1753=VECTOR('',#6107,10.);
#1754=VECTOR('',#6120,10.);
#1755=VECTOR('',#6121,10.);
#1756=VECTOR('',#6124,10.);
#1757=VECTOR('',#6125,10.);
#1758=VECTOR('',#6128,10.);
#1759=VECTOR('',#6129,10.);
#1760=VECTOR('',#6132,10.);
#1761=VECTOR('',#6133,10.);
#1762=VECTOR('',#6138,10.);
#1763=VECTOR('',#6139,10.);
#1764=VECTOR('',#6142,10.);
#1765=VECTOR('',#6143,10.);
#1766=VECTOR('',#6148,10.);
#1767=VECTOR('',#6149,10.);
#1768=VECTOR('',#6152,10.);
#1769=VECTOR('',#6153,10.);
#1770=VECTOR('',#6158,10.);
#1771=VECTOR('',#6159,10.);
#1772=VECTOR('',#6164,10.);
#1773=VECTOR('',#6165,10.);
#1774=VECTOR('',#6168,10.);
#1775=VECTOR('',#6169,10.);
#1776=VECTOR('',#6172,10.);
#1777=VECTOR('',#6173,10.);
#1778=VECTOR('',#6174,10.);
#1779=VECTOR('',#6175,10.);
#1780=VECTOR('',#6184,10.);
#1781=VECTOR('',#6187,10.);
#1782=VECTOR('',#6188,10.);
#1783=VECTOR('',#6189,10.);
#1784=VECTOR('',#6190,10.);
#1785=VECTOR('',#6191,10.);
#1786=VECTOR('',#6192,10.);
#1787=VECTOR('',#6195,10.);
#1788=VECTOR('',#6198,10.);
#1789=VECTOR('',#6199,10.);
#1790=VECTOR('',#6200,10.);
#1791=VECTOR('',#6203,10.);
#1792=VECTOR('',#6204,10.);
#1793=VECTOR('',#6205,10.);
#1794=VECTOR('',#6206,10.);
#1795=VECTOR('',#6207,10.);
#1796=VECTOR('',#6208,10.);
#1797=VECTOR('',#6209,10.);
#1798=VECTOR('',#6210,10.);
#1799=VECTOR('',#6211,10.);
#1800=VECTOR('',#6212,10.);
#1801=VECTOR('',#6221,10.);
#1802=VECTOR('',#6230,10.);
#1803=VECTOR('',#6235,10.);
#1804=VECTOR('',#6238,10.);
#1805=VECTOR('',#6239,10.);
#1806=VECTOR('',#6240,10.);
#1807=VECTOR('',#6243,10.);
#1808=VECTOR('',#6244,10.);
#1809=VECTOR('',#6247,10.);
#1810=VECTOR('',#6248,10.);
#1811=VECTOR('',#6251,10.);
#1812=VECTOR('',#6252,10.);
#1813=VECTOR('',#6257,10.);
#1814=VECTOR('',#6258,10.);
#1815=VECTOR('',#6261,10.);
#1816=VECTOR('',#6264,10.);
#1817=VECTOR('',#6267,10.);
#1818=VECTOR('',#6268,10.);
#1819=VECTOR('',#6269,10.);
#1820=VECTOR('',#6272,10.);
#1821=VECTOR('',#6273,10.);
#1822=VECTOR('',#6276,10.);
#1823=VECTOR('',#6277,10.);
#1824=VECTOR('',#6316,10.);
#1825=VECTOR('',#6319,10.);
#1826=VECTOR('',#6328,10.);
#1827=VECTOR('',#6331,10.);
#1828=VECTOR('',#6336,10.);
#1829=VECTOR('',#6339,10.);
#1830=VECTOR('',#6344,10.);
#1831=VECTOR('',#6345,10.);
#1832=VECTOR('',#6348,10.);
#1833=VECTOR('',#6349,10.);
#1834=VECTOR('',#6352,10.);
#1835=VECTOR('',#6353,10.);
#1836=VECTOR('',#6354,10.);
#1837=VECTOR('',#6357,10.);
#1838=VECTOR('',#6358,10.);
#1839=VECTOR('',#6361,10.);
#1840=VECTOR('',#6362,10.);
#1841=VECTOR('',#6363,10.);
#1842=VECTOR('',#6364,10.);
#1843=VECTOR('',#6399,10.);
#1844=VECTOR('',#6404,10.);
#1845=VECTOR('',#6409,10.);
#1846=VECTOR('',#6414,10.);
#1847=VECTOR('',#6417,10.);
#1848=VECTOR('',#6418,10.);
#1849=VECTOR('',#6419,10.);
#1850=VECTOR('',#6422,10.);
#1851=VECTOR('',#6423,10.);
#1852=VECTOR('',#6426,10.);
#1853=VECTOR('',#6427,10.);
#1854=VECTOR('',#6430,10.);
#1855=VECTOR('',#6493,10.);
#1856=VECTOR('',#6494,10.);
#1857=VECTOR('',#6497,10.);
#1858=VECTOR('',#6504,10.);
#1859=VECTOR('',#6505,10.);
#1860=VECTOR('',#6506,10.);
#1861=VECTOR('',#6507,10.);
#1862=VECTOR('',#6510,10.);
#1863=VECTOR('',#6511,10.);
#1864=VECTOR('',#6512,10.);
#1865=VECTOR('',#6513,10.);
#1866=VECTOR('',#6516,10.);
#1867=VECTOR('',#6517,10.);
#1868=VECTOR('',#6518,10.);
#1869=VECTOR('',#6519,10.);
#1870=VECTOR('',#6520,10.);
#1871=VECTOR('',#6521,10.);
#1872=VECTOR('',#6524,10.);
#1873=VECTOR('',#6525,10.);
#1874=VECTOR('',#6526,10.);
#1875=VECTOR('',#6527,10.);
#1876=VECTOR('',#6530,10.);
#1877=VECTOR('',#6531,10.);
#1878=VECTOR('',#6532,10.);
#1879=VECTOR('',#6535,10.);
#1880=VECTOR('',#6536,10.);
#1881=VECTOR('',#6539,10.);
#1882=VECTOR('',#6540,10.);
#1883=VECTOR('',#6541,10.);
#1884=VECTOR('',#6542,10.);
#1885=VECTOR('',#6545,10.);
#1886=VECTOR('',#6546,10.);
#1887=VECTOR('',#6547,10.);
#1888=VECTOR('',#6550,10.);
#1889=VECTOR('',#6551,10.);
#1890=VECTOR('',#6554,10.);
#1891=VECTOR('',#6555,10.);
#1892=VECTOR('',#6556,10.);
#1893=VECTOR('',#6557,10.);
#1894=VECTOR('',#6560,10.);
#1895=VECTOR('',#6561,10.);
#1896=VECTOR('',#6562,10.);
#1897=VECTOR('',#6565,10.);
#1898=VECTOR('',#6566,10.);
#1899=VECTOR('',#6569,10.);
#1900=VECTOR('',#6570,10.);
#1901=VECTOR('',#6573,10.);
#1902=VECTOR('',#6574,10.);
#1903=VECTOR('',#6577,10.);
#1904=VECTOR('',#6578,10.);
#1905=VECTOR('',#6581,10.);
#1906=VECTOR('',#6590,10.);
#1907=VECTOR('',#6591,10.);
#1908=VECTOR('',#6592,10.);
#1909=VECTOR('',#6593,10.);
#1910=VECTOR('',#6596,10.);
#1911=VECTOR('',#6597,10.);
#1912=VECTOR('',#6598,10.);
#1913=VECTOR('',#6599,10.);
#1914=VECTOR('',#6602,10.);
#1915=VECTOR('',#6603,10.);
#1916=VECTOR('',#6604,10.);
#1917=VECTOR('',#6605,10.);
#1918=VECTOR('',#6606,10.);
#1919=VECTOR('',#6607,10.);
#1920=VECTOR('',#6610,10.);
#1921=VECTOR('',#6611,10.);
#1922=VECTOR('',#6614,10.);
#1923=VECTOR('',#6625,10.);
#1924=VECTOR('',#6638,10.);
#1925=VECTOR('',#6645,10.);
#1926=VECTOR('',#6648,10.);
#1927=VECTOR('',#6651,10.);
#1928=VECTOR('',#6652,10.);
#1929=VECTOR('',#6667,10.);
#1930=VECTOR('',#6668,10.);
#1931=VECTOR('',#6679,10.);
#1932=VECTOR('',#6680,10.);
#1933=VECTOR('',#6683,10.);
#1934=VECTOR('',#6684,10.);
#1935=VECTOR('',#6685,10.);
#1936=VECTOR('',#6688,10.);
#1937=VECTOR('',#6727,10.);
#1938=VECTOR('',#6734,10.);
#1939=VECTOR('',#6737,10.);
#1940=VECTOR('',#6742,10.);
#1941=VECTOR('',#6747,10.);
#1942=VECTOR('',#6750,10.);
#1943=VECTOR('',#6755,10.);
#1944=VECTOR('',#6758,10.);
#1945=VECTOR('',#6759,10.);
#1946=CIRCLE('',#4871,6.2);
#1947=CIRCLE('',#4872,6.2);
#1948=CIRCLE('',#4875,6.2);
#1949=CIRCLE('',#4876,6.2);
#1950=CIRCLE('',#4879,0.5);
#1951=CIRCLE('',#4880,0.5);
#1952=CIRCLE('',#4882,2.25);
#1953=CIRCLE('',#4883,2.25);
#1954=CIRCLE('',#4885,0.5);
#1955=CIRCLE('',#4886,1.5);
#1956=CIRCLE('',#4887,1.5);
#1957=CIRCLE('',#4888,1.25);
#1958=CIRCLE('',#4889,1.25);
#1959=CIRCLE('',#4890,1.25);
#1960=CIRCLE('',#4892,0.5);
#1961=CIRCLE('',#4895,0.5);
#1962=CIRCLE('',#4896,0.5);
#1963=CIRCLE('',#4898,0.5);
#1964=CIRCLE('',#4899,1.5);
#1965=CIRCLE('',#4900,1.5);
#1966=CIRCLE('',#4901,1.25);
#1967=CIRCLE('',#4902,1.25);
#1968=CIRCLE('',#4903,1.25);
#1969=CIRCLE('',#4904,1.25);
#1970=CIRCLE('',#4905,1.25);
#1971=CIRCLE('',#4907,0.5);
#1972=CIRCLE('',#4911,2.25);
#1973=CIRCLE('',#4912,2.25);
#1974=CIRCLE('',#4914,1.5);
#1975=CIRCLE('',#4919,1.25);
#1976=CIRCLE('',#4921,1.25);
#1977=CIRCLE('',#4923,1.25);
#1978=CIRCLE('',#4925,1.25);
#1979=CIRCLE('',#4927,1.25);
#1980=CIRCLE('',#4929,1.25);
#1981=CIRCLE('',#4931,1.25);
#1982=CIRCLE('',#4933,1.25);
#1983=CIRCLE('',#4935,1.5);
#1984=CIRCLE('',#4937,1.5);
#1985=CIRCLE('',#4940,1.5);
#1986=CIRCLE('',#4947,1.25);
#1987=CIRCLE('',#4948,1.25);
#1988=CIRCLE('',#4950,1.25);
#1989=CIRCLE('',#4951,1.25);
#1990=CIRCLE('',#4953,1.25);
#1991=CIRCLE('',#4954,1.25);
#1992=CIRCLE('',#4956,1.25);
#1993=CIRCLE('',#4957,1.25);
#1994=CIRCLE('',#4959,1.25);
#1995=CIRCLE('',#4960,1.25);
#1996=CIRCLE('',#4962,1.25);
#1997=CIRCLE('',#4963,1.25);
#1998=CIRCLE('',#4965,1.25);
#1999=CIRCLE('',#4966,1.25);
#2000=CIRCLE('',#4968,1.5);
#2001=CIRCLE('',#4969,1.5);
#2002=CIRCLE('',#4971,1.5);
#2003=CIRCLE('',#4972,1.5);
#2004=CIRCLE('',#4974,1.5);
#2005=CIRCLE('',#4975,1.5);
#2006=CIRCLE('',#4977,1.5);
#2007=CIRCLE('',#4978,1.5);
#2008=CIRCLE('',#4980,1.5);
#2009=CIRCLE('',#4981,1.5);
#2010=CIRCLE('',#4983,1.5);
#2011=CIRCLE('',#4984,1.5);
#2012=CIRCLE('',#4986,1.5);
#2013=CIRCLE('',#4987,1.5);
#2014=CIRCLE('',#4991,2.00000000000003);
#2015=CIRCLE('',#4995,2.00000000000003);
#2016=CIRCLE('',#4999,2.00000000000002);
#2017=CIRCLE('',#5000,2.00000000000003);
#2018=CIRCLE('',#5007,2.00000000000003);
#2019=CIRCLE('',#5024,2.00000000000003);
#2020=CIRCLE('',#5025,2.00000000000002);
#2021=CIRCLE('',#5027,2.00000000000003);
#2022=CIRCLE('',#5040,1.5);
#2023=CIRCLE('',#5041,2.5);
#2024=CIRCLE('',#5043,1.5);
#2025=CIRCLE('',#5044,2.5);
#2026=CIRCLE('',#5045,2.5);
#2027=CIRCLE('',#5046,2.5);
#2028=CIRCLE('',#5047,1.95);
#2029=CIRCLE('',#5048,1.95);
#2030=CIRCLE('',#5049,1.95);
#2031=CIRCLE('',#5050,1.95);
#2032=CIRCLE('',#5051,1.95);
#2033=CIRCLE('',#5052,2.5);
#2034=CIRCLE('',#5053,2.5);
#2035=CIRCLE('',#5054,2.5);
#2036=CIRCLE('',#5056,1.5);
#2037=CIRCLE('',#5058,1.5);
#2038=CIRCLE('',#5060,1.5);
#2039=CIRCLE('',#5062,1.5);
#2040=CIRCLE('',#5064,1.5);
#2041=CIRCLE('',#5066,1.5);
#2042=CIRCLE('',#5068,1.5);
#2043=CIRCLE('',#5070,1.5);
#2044=CIRCLE('',#5072,1.5);
#2045=CIRCLE('',#5074,1.5);
#2046=CIRCLE('',#5076,1.5);
#2047=CIRCLE('',#5078,1.5);
#2048=CIRCLE('',#5080,1.5);
#2049=CIRCLE('',#5082,0.949999999999996);
#2050=CIRCLE('',#5084,0.949999999999996);
#2051=CIRCLE('',#5088,0.949999999999999);
#2052=CIRCLE('',#5090,0.949999999999999);
#2053=CIRCLE('',#5092,0.95);
#2054=CIRCLE('',#5094,0.95);
#2055=CIRCLE('',#5096,0.950000000000002);
#2056=CIRCLE('',#5098,0.950000000000002);
#2057=CIRCLE('',#5100,0.950000000000001);
#2058=CIRCLE('',#5102,0.950000000000001);
#2059=CIRCLE('',#5110,1.5);
#2060=CIRCLE('',#5117,0.5);
#2061=CIRCLE('',#5118,0.500000000000007);
#2062=CIRCLE('',#5119,0.500000000000007);
#2063=CIRCLE('',#5123,0.500000000000007);
#2064=CIRCLE('',#5124,0.5);
#2065=CIRCLE('',#5125,0.499999999999998);
#2066=CIRCLE('',#5127,0.499999999999998);
#2067=CIRCLE('',#5128,0.499999999999998);
#2068=CIRCLE('',#5129,0.5);
#2069=CIRCLE('',#5131,0.5);
#2070=CIRCLE('',#5133,0.499999999999998);
#2071=CIRCLE('',#5134,0.5);
#2072=CIRCLE('',#5135,0.500000000000007);
#2073=CIRCLE('',#5137,0.5);
#2074=CIRCLE('',#5139,0.499999999999998);
#2075=CIRCLE('',#5140,0.500000000000007);
#2076=CIRCLE('',#5141,0.5);
#2077=CIRCLE('',#5143,0.5);
#2078=CIRCLE('',#5151,0.5);
#2079=CIRCLE('',#5156,0.5);
#2080=CIRCLE('',#5159,1.5);
#2081=CIRCLE('',#5160,1.5);
#2082=CIRCLE('',#5161,1.5);
#2083=CIRCLE('',#5167,1.5);
#2084=CIRCLE('',#5168,1.5);
#2085=CIRCLE('',#5169,1.5);
#2086=CIRCLE('',#5171,0.5);
#2087=CIRCLE('',#5174,0.5);
#2088=CIRCLE('',#5189,1.5);
#2089=CIRCLE('',#5190,1.5);
#2090=CIRCLE('',#5192,1.5);
#2091=CIRCLE('',#5193,1.5);
#2092=CIRCLE('',#5198,1.5);
#2093=CIRCLE('',#5199,1.5);
#2094=CIRCLE('',#5201,1.5);
#2095=CIRCLE('',#5202,1.5);
#2096=CIRCLE('',#5204,1.5);
#2097=CIRCLE('',#5205,1.5);
#2098=CIRCLE('',#5222,1.25);
#2099=CIRCLE('',#5223,1.25);
#2100=CIRCLE('',#5224,1.25);
#2101=CIRCLE('',#5225,1.25);
#2102=CIRCLE('',#5226,1.25);
#2103=CIRCLE('',#5227,1.25);
#2104=CIRCLE('',#5228,1.25);
#2105=CIRCLE('',#5229,1.5);
#2106=CIRCLE('',#5230,1.5);
#2107=CIRCLE('',#5231,1.5);
#2108=CIRCLE('',#5232,1.5);
#2109=CIRCLE('',#5233,1.5);
#2110=CIRCLE('',#5234,1.5);
#2111=CIRCLE('',#5235,1.5);
#2112=CIRCLE('',#5236,1.5);
#2113=CIRCLE('',#5250,1.25);
#2114=CIRCLE('',#5252,1.25);
#2115=CIRCLE('',#5254,1.25);
#2116=CIRCLE('',#5256,1.25);
#2117=CIRCLE('',#5258,1.25);
#2118=CIRCLE('',#5260,1.25);
#2119=CIRCLE('',#5262,1.25);
#2120=CIRCLE('',#5264,1.5);
#2121=CIRCLE('',#5266,1.5);
#2122=CIRCLE('',#5268,1.5);
#2123=CIRCLE('',#5270,1.5);
#2124=CIRCLE('',#5272,1.5);
#2125=CIRCLE('',#5274,1.5);
#2126=CIRCLE('',#5276,1.5);
#2127=CIRCLE('',#5278,1.5);
#2128=CIRCLE('',#5306,5.1);
#2129=CIRCLE('',#5307,5.1);
#2130=CIRCLE('',#5308,2.5);
#2131=CIRCLE('',#5309,2.5);
#2132=CIRCLE('',#5311,0.5);
#2133=CIRCLE('',#5312,0.5);
#2134=CIRCLE('',#5314,0.5);
#2135=CIRCLE('',#5315,4.6);
#2136=CIRCLE('',#5317,0.5);
#2137=CIRCLE('',#5319,4.6);
#2138=CIRCLE('',#5321,4.6);
#2139=CIRCLE('',#5324,0.5);
#2140=CIRCLE('',#5325,2.8);
#2141=CIRCLE('',#5326,0.5);
#2142=CIRCLE('',#5327,2.3);
#2143=CIRCLE('',#5329,0.5);
#2144=CIRCLE('',#5331,0.5);
#2145=CIRCLE('',#5332,2.3);
#2146=CIRCLE('',#5333,2.8);
#2147=CIRCLE('',#5337,2.8);
#2148=CIRCLE('',#5339,1.05);
#2149=CIRCLE('',#5340,1.05);
#2150=CIRCLE('',#5341,1.05);
#2151=CIRCLE('',#5342,1.05);
#2152=CIRCLE('',#5344,2.5);
#2153=CIRCLE('',#5346,2.5);
#2154=CIRCLE('',#5348,1.05);
#2155=CIRCLE('',#5350,1.05);
#2156=CIRCLE('',#5352,1.05);
#2157=CIRCLE('',#5354,1.05);
#2158=CIRCLE('',#5356,6.);
#2159=CIRCLE('',#5358,6.);
#2160=CIRCLE('',#5360,4.6);
#2161=CIRCLE('',#5363,6.);
#2162=CIRCLE('',#5365,6.);
#2163=CIRCLE('',#5369,2.8);
#2164=VERTEX_POINT('',#6785);
#2165=VERTEX_POINT('',#6786);
#2166=VERTEX_POINT('',#6788);
#2167=VERTEX_POINT('',#6790);
#2168=VERTEX_POINT('',#6794);
#2169=VERTEX_POINT('',#6796);
#2170=VERTEX_POINT('',#6800);
#2171=VERTEX_POINT('',#6802);
#2172=VERTEX_POINT('',#6809);
#2173=VERTEX_POINT('',#6810);
#2174=VERTEX_POINT('',#6812);
#2175=VERTEX_POINT('',#6814);
#2176=VERTEX_POINT('',#6818);
#2177=VERTEX_POINT('',#6820);
#2178=VERTEX_POINT('',#6822);
#2179=VERTEX_POINT('',#6824);
#2180=VERTEX_POINT('',#6827);
#2181=VERTEX_POINT('',#6829);
#2182=VERTEX_POINT('',#6832);
#2183=VERTEX_POINT('',#6834);
#2184=VERTEX_POINT('',#6836);
#2185=VERTEX_POINT('',#6838);
#2186=VERTEX_POINT('',#6840);
#2187=VERTEX_POINT('',#6842);
#2188=VERTEX_POINT('',#6844);
#2189=VERTEX_POINT('',#6846);
#2190=VERTEX_POINT('',#6848);
#2191=VERTEX_POINT('',#6851);
#2192=VERTEX_POINT('',#6853);
#2193=VERTEX_POINT('',#6855);
#2194=VERTEX_POINT('',#6858);
#2195=VERTEX_POINT('',#6860);
#2196=VERTEX_POINT('',#6864);
#2197=VERTEX_POINT('',#6866);
#2198=VERTEX_POINT('',#6868);
#2199=VERTEX_POINT('',#6872);
#2200=VERTEX_POINT('',#6874);
#2201=VERTEX_POINT('',#6878);
#2202=VERTEX_POINT('',#6881);
#2203=VERTEX_POINT('',#6883);
#2204=VERTEX_POINT('',#6885);
#2205=VERTEX_POINT('',#6887);
#2206=VERTEX_POINT('',#6889);
#2207=VERTEX_POINT('',#6891);
#2208=VERTEX_POINT('',#6894);
#2209=VERTEX_POINT('',#6896);
#2210=VERTEX_POINT('',#6898);
#2211=VERTEX_POINT('',#6900);
#2212=VERTEX_POINT('',#6902);
#2213=VERTEX_POINT('',#6905);
#2214=VERTEX_POINT('',#6913);
#2215=VERTEX_POINT('',#6915);
#2216=VERTEX_POINT('',#6918);
#2217=VERTEX_POINT('',#6920);
#2218=VERTEX_POINT('',#6923);
#2219=VERTEX_POINT('',#6927);
#2220=VERTEX_POINT('',#6933);
#2221=VERTEX_POINT('',#6936);
#2222=VERTEX_POINT('',#6939);
#2223=VERTEX_POINT('',#6942);
#2224=VERTEX_POINT('',#6945);
#2225=VERTEX_POINT('',#6948);
#2226=VERTEX_POINT('',#6951);
#2227=VERTEX_POINT('',#6954);
#2228=VERTEX_POINT('',#6957);
#2229=VERTEX_POINT('',#6961);
#2230=VERTEX_POINT('',#6965);
#2231=VERTEX_POINT('',#6969);
#2232=VERTEX_POINT('',#6987);
#2233=VERTEX_POINT('',#6989);
#2234=VERTEX_POINT('',#6992);
#2235=VERTEX_POINT('',#6994);
#2236=VERTEX_POINT('',#6997);
#2237=VERTEX_POINT('',#6999);
#2238=VERTEX_POINT('',#7002);
#2239=VERTEX_POINT('',#7004);
#2240=VERTEX_POINT('',#7007);
#2241=VERTEX_POINT('',#7009);
#2242=VERTEX_POINT('',#7012);
#2243=VERTEX_POINT('',#7014);
#2244=VERTEX_POINT('',#7017);
#2245=VERTEX_POINT('',#7019);
#2246=VERTEX_POINT('',#7022);
#2247=VERTEX_POINT('',#7024);
#2248=VERTEX_POINT('',#7027);
#2249=VERTEX_POINT('',#7029);
#2250=VERTEX_POINT('',#7032);
#2251=VERTEX_POINT('',#7034);
#2252=VERTEX_POINT('',#7037);
#2253=VERTEX_POINT('',#7039);
#2254=VERTEX_POINT('',#7042);
#2255=VERTEX_POINT('',#7044);
#2256=VERTEX_POINT('',#7047);
#2257=VERTEX_POINT('',#7049);
#2258=VERTEX_POINT('',#7052);
#2259=VERTEX_POINT('',#7054);
#2260=VERTEX_POINT('',#7057);
#2261=VERTEX_POINT('',#7058);
#2262=VERTEX_POINT('',#7060);
#2263=VERTEX_POINT('',#7062);
#2264=VERTEX_POINT('',#7066);
#2265=VERTEX_POINT('',#7067);
#2266=VERTEX_POINT('',#7069);
#2267=VERTEX_POINT('',#7071);
#2268=VERTEX_POINT('',#7075);
#2269=VERTEX_POINT('',#7077);
#2270=VERTEX_POINT('',#7079);
#2271=VERTEX_POINT('',#7083);
#2272=VERTEX_POINT('',#7085);
#2273=VERTEX_POINT('',#7089);
#2274=VERTEX_POINT('',#7091);
#2275=VERTEX_POINT('',#7093);
#2276=VERTEX_POINT('',#7095);
#2277=VERTEX_POINT('',#7097);
#2278=VERTEX_POINT('',#7099);
#2279=VERTEX_POINT('',#7101);
#2280=VERTEX_POINT('',#7105);
#2281=VERTEX_POINT('',#7107);
#2282=VERTEX_POINT('',#7109);
#2283=VERTEX_POINT('',#7111);
#2284=VERTEX_POINT('',#7113);
#2285=VERTEX_POINT('',#7115);
#2286=VERTEX_POINT('',#7117);
#2287=VERTEX_POINT('',#7120);
#2288=VERTEX_POINT('',#7122);
#2289=VERTEX_POINT('',#7126);
#2290=VERTEX_POINT('',#7128);
#2291=VERTEX_POINT('',#7130);
#2292=VERTEX_POINT('',#7132);
#2293=VERTEX_POINT('',#7134);
#2294=VERTEX_POINT('',#7138);
#2295=VERTEX_POINT('',#7139);
#2296=VERTEX_POINT('',#7141);
#2297=VERTEX_POINT('',#7143);
#2298=VERTEX_POINT('',#7145);
#2299=VERTEX_POINT('',#7148);
#2300=VERTEX_POINT('',#7150);
#2301=VERTEX_POINT('',#7152);
#2302=VERTEX_POINT('',#7156);
#2303=VERTEX_POINT('',#7158);
#2304=VERTEX_POINT('',#7160);
#2305=VERTEX_POINT('',#7162);
#2306=VERTEX_POINT('',#7166);
#2307=VERTEX_POINT('',#7168);
#2308=VERTEX_POINT('',#7172);
#2309=VERTEX_POINT('',#7176);
#2310=VERTEX_POINT('',#7180);
#2311=VERTEX_POINT('',#7184);
#2312=VERTEX_POINT('',#7186);
#2313=VERTEX_POINT('',#7190);
#2314=VERTEX_POINT('',#7196);
#2315=VERTEX_POINT('',#7200);
#2316=VERTEX_POINT('',#7202);
#2317=VERTEX_POINT('',#7204);
#2318=VERTEX_POINT('',#7208);
#2319=VERTEX_POINT('',#7212);
#2320=VERTEX_POINT('',#7216);
#2321=VERTEX_POINT('',#7224);
#2322=VERTEX_POINT('',#7228);
#2323=VERTEX_POINT('',#7230);
#2324=VERTEX_POINT('',#7232);
#2325=VERTEX_POINT('',#7236);
#2326=VERTEX_POINT('',#7238);
#2327=VERTEX_POINT('',#7242);
#2328=VERTEX_POINT('',#7244);
#2329=VERTEX_POINT('',#7249);
#2330=VERTEX_POINT('',#7251);
#2331=VERTEX_POINT('',#7254);
#2332=VERTEX_POINT('',#7256);
#2333=VERTEX_POINT('',#7260);
#2334=VERTEX_POINT('',#7266);
#2335=VERTEX_POINT('',#7272);
#2336=VERTEX_POINT('',#7279);
#2337=VERTEX_POINT('',#7281);
#2338=VERTEX_POINT('',#7296);
#2339=VERTEX_POINT('',#7298);
#2340=VERTEX_POINT('',#7301);
#2341=VERTEX_POINT('',#7302);
#2342=VERTEX_POINT('',#7304);
#2343=VERTEX_POINT('',#7306);
#2344=VERTEX_POINT('',#7308);
#2345=VERTEX_POINT('',#7310);
#2346=VERTEX_POINT('',#7312);
#2347=VERTEX_POINT('',#7315);
#2348=VERTEX_POINT('',#7317);
#2349=VERTEX_POINT('',#7319);
#2350=VERTEX_POINT('',#7321);
#2351=VERTEX_POINT('',#7323);
#2352=VERTEX_POINT('',#7325);
#2353=VERTEX_POINT('',#7327);
#2354=VERTEX_POINT('',#7329);
#2355=VERTEX_POINT('',#7331);
#2356=VERTEX_POINT('',#7333);
#2357=VERTEX_POINT('',#7335);
#2358=VERTEX_POINT('',#7338);
#2359=VERTEX_POINT('',#7341);
#2360=VERTEX_POINT('',#7344);
#2361=VERTEX_POINT('',#7347);
#2362=VERTEX_POINT('',#7350);
#2363=VERTEX_POINT('',#7353);
#2364=VERTEX_POINT('',#7356);
#2365=VERTEX_POINT('',#7359);
#2366=VERTEX_POINT('',#7362);
#2367=VERTEX_POINT('',#7365);
#2368=VERTEX_POINT('',#7368);
#2369=VERTEX_POINT('',#7371);
#2370=VERTEX_POINT('',#7374);
#2371=VERTEX_POINT('',#7377);
#2372=VERTEX_POINT('',#7380);
#2373=VERTEX_POINT('',#7383);
#2374=VERTEX_POINT('',#7385);
#2375=VERTEX_POINT('',#7389);
#2376=VERTEX_POINT('',#7393);
#2377=VERTEX_POINT('',#7396);
#2378=VERTEX_POINT('',#7399);
#2379=VERTEX_POINT('',#7402);
#2380=VERTEX_POINT('',#7405);
#2381=VERTEX_POINT('',#7408);
#2382=VERTEX_POINT('',#7411);
#2383=VERTEX_POINT('',#7414);
#2384=VERTEX_POINT('',#7421);
#2385=VERTEX_POINT('',#7425);
#2386=VERTEX_POINT('',#7429);
#2387=VERTEX_POINT('',#7431);
#2388=VERTEX_POINT('',#7442);
#2389=VERTEX_POINT('',#7443);
#2390=VERTEX_POINT('',#7445);
#2391=VERTEX_POINT('',#7449);
#2392=VERTEX_POINT('',#7451);
#2393=VERTEX_POINT('',#7455);
#2394=VERTEX_POINT('',#7456);
#2395=VERTEX_POINT('',#7458);
#2396=VERTEX_POINT('',#7462);
#2397=VERTEX_POINT('',#7463);
#2398=VERTEX_POINT('',#7465);
#2399=VERTEX_POINT('',#7469);
#2400=VERTEX_POINT('',#7470);
#2401=VERTEX_POINT('',#7475);
#2402=VERTEX_POINT('',#7476);
#2403=VERTEX_POINT('',#7478);
#2404=VERTEX_POINT('',#7482);
#2405=VERTEX_POINT('',#7483);
#2406=VERTEX_POINT('',#7488);
#2407=VERTEX_POINT('',#7489);
#2408=VERTEX_POINT('',#7491);
#2409=VERTEX_POINT('',#7495);
#2410=VERTEX_POINT('',#7496);
#2411=VERTEX_POINT('',#7507);
#2412=VERTEX_POINT('',#7509);
#2413=VERTEX_POINT('',#7519);
#2414=VERTEX_POINT('',#7520);
#2415=VERTEX_POINT('',#7525);
#2416=VERTEX_POINT('',#7527);
#2417=VERTEX_POINT('',#7534);
#2418=VERTEX_POINT('',#7535);
#2419=VERTEX_POINT('',#7540);
#2420=VERTEX_POINT('',#7544);
#2421=VERTEX_POINT('',#7546);
#2422=VERTEX_POINT('',#7548);
#2423=VERTEX_POINT('',#7551);
#2424=VERTEX_POINT('',#7553);
#2425=VERTEX_POINT('',#7555);
#2426=VERTEX_POINT('',#7560);
#2427=VERTEX_POINT('',#7562);
#2428=VERTEX_POINT('',#7564);
#2429=VERTEX_POINT('',#7566);
#2430=VERTEX_POINT('',#7568);
#2431=VERTEX_POINT('',#7574);
#2432=VERTEX_POINT('',#7576);
#2433=VERTEX_POINT('',#7580);
#2434=VERTEX_POINT('',#7582);
#2435=VERTEX_POINT('',#7584);
#2436=VERTEX_POINT('',#7586);
#2437=VERTEX_POINT('',#7588);
#2438=VERTEX_POINT('',#7590);
#2439=VERTEX_POINT('',#7592);
#2440=VERTEX_POINT('',#7594);
#2441=VERTEX_POINT('',#7598);
#2442=VERTEX_POINT('',#7600);
#2443=VERTEX_POINT('',#7602);
#2444=VERTEX_POINT('',#7605);
#2445=VERTEX_POINT('',#7606);
#2446=VERTEX_POINT('',#7611);
#2447=VERTEX_POINT('',#7613);
#2448=VERTEX_POINT('',#7619);
#2449=VERTEX_POINT('',#7621);
#2450=VERTEX_POINT('',#7625);
#2451=VERTEX_POINT('',#7629);
#2452=VERTEX_POINT('',#7637);
#2453=VERTEX_POINT('',#7645);
#2454=VERTEX_POINT('',#7647);
#2455=VERTEX_POINT('',#7654);
#2456=VERTEX_POINT('',#7658);
#2457=VERTEX_POINT('',#7660);
#2458=VERTEX_POINT('',#7663);
#2459=VERTEX_POINT('',#7665);
#2460=VERTEX_POINT('',#7671);
#2461=VERTEX_POINT('',#7673);
#2462=VERTEX_POINT('',#7676);
#2463=VERTEX_POINT('',#7678);
#2464=VERTEX_POINT('',#7681);
#2465=VERTEX_POINT('',#7683);
#2466=VERTEX_POINT('',#7693);
#2467=VERTEX_POINT('',#7694);
#2468=VERTEX_POINT('',#7696);
#2469=VERTEX_POINT('',#7698);
#2470=VERTEX_POINT('',#7702);
#2471=VERTEX_POINT('',#7703);
#2472=VERTEX_POINT('',#7705);
#2473=VERTEX_POINT('',#7707);
#2474=VERTEX_POINT('',#7717);
#2475=VERTEX_POINT('',#7719);
#2476=VERTEX_POINT('',#7723);
#2477=VERTEX_POINT('',#7727);
#2478=VERTEX_POINT('',#7728);
#2479=VERTEX_POINT('',#7730);
#2480=VERTEX_POINT('',#7732);
#2481=VERTEX_POINT('',#7735);
#2482=VERTEX_POINT('',#7737);
#2483=VERTEX_POINT('',#7739);
#2484=VERTEX_POINT('',#7741);
#2485=VERTEX_POINT('',#7743);
#2486=VERTEX_POINT('',#7745);
#2487=VERTEX_POINT('',#7747);
#2488=VERTEX_POINT('',#7749);
#2489=VERTEX_POINT('',#7751);
#2490=VERTEX_POINT('',#7753);
#2491=VERTEX_POINT('',#7755);
#2492=VERTEX_POINT('',#7757);
#2493=VERTEX_POINT('',#7759);
#2494=VERTEX_POINT('',#7761);
#2495=VERTEX_POINT('',#7763);
#2496=VERTEX_POINT('',#7766);
#2497=VERTEX_POINT('',#7768);
#2498=VERTEX_POINT('',#7772);
#2499=VERTEX_POINT('',#7776);
#2500=VERTEX_POINT('',#7782);
#2501=VERTEX_POINT('',#7784);
#2502=VERTEX_POINT('',#7788);
#2503=VERTEX_POINT('',#7792);
#2504=VERTEX_POINT('',#7798);
#2505=VERTEX_POINT('',#7801);
#2506=VERTEX_POINT('',#7804);
#2507=VERTEX_POINT('',#7807);
#2508=VERTEX_POINT('',#7810);
#2509=VERTEX_POINT('',#7813);
#2510=VERTEX_POINT('',#7816);
#2511=VERTEX_POINT('',#7819);
#2512=VERTEX_POINT('',#7822);
#2513=VERTEX_POINT('',#7825);
#2514=VERTEX_POINT('',#7828);
#2515=VERTEX_POINT('',#7831);
#2516=VERTEX_POINT('',#7834);
#2517=VERTEX_POINT('',#7837);
#2518=VERTEX_POINT('',#7840);
#2519=VERTEX_POINT('',#7843);
#2520=VERTEX_POINT('',#7851);
#2521=VERTEX_POINT('',#7852);
#2522=VERTEX_POINT('',#7854);
#2523=VERTEX_POINT('',#7856);
#2524=VERTEX_POINT('',#7860);
#2525=VERTEX_POINT('',#7861);
#2526=VERTEX_POINT('',#7863);
#2527=VERTEX_POINT('',#7865);
#2528=VERTEX_POINT('',#7869);
#2529=VERTEX_POINT('',#7872);
#2530=VERTEX_POINT('',#7874);
#2531=VERTEX_POINT('',#7876);
#2532=VERTEX_POINT('',#7880);
#2533=VERTEX_POINT('',#7881);
#2534=VERTEX_POINT('',#7883);
#2535=VERTEX_POINT('',#7885);
#2536=VERTEX_POINT('',#7889);
#2537=VERTEX_POINT('',#7891);
#2538=VERTEX_POINT('',#7895);
#2539=VERTEX_POINT('',#7899);
#2540=VERTEX_POINT('',#7900);
#2541=VERTEX_POINT('',#7906);
#2542=VERTEX_POINT('',#7907);
#2543=VERTEX_POINT('',#7915);
#2544=VERTEX_POINT('',#7916);
#2545=VERTEX_POINT('',#7918);
#2546=VERTEX_POINT('',#7920);
#2547=VERTEX_POINT('',#7925);
#2548=VERTEX_POINT('',#7929);
#2549=VERTEX_POINT('',#7933);
#2550=VERTEX_POINT('',#7937);
#2551=VERTEX_POINT('',#7941);
#2552=VERTEX_POINT('',#7950);
#2553=VERTEX_POINT('',#7951);
#2554=VERTEX_POINT('',#7953);
#2555=VERTEX_POINT('',#7955);
#2556=VERTEX_POINT('',#7959);
#2557=VERTEX_POINT('',#7960);
#2558=VERTEX_POINT('',#7962);
#2559=VERTEX_POINT('',#7964);
#2560=VERTEX_POINT('',#7968);
#2561=VERTEX_POINT('',#7970);
#2562=VERTEX_POINT('',#7972);
#2563=VERTEX_POINT('',#7974);
#2564=VERTEX_POINT('',#7980);
#2565=VERTEX_POINT('',#7981);
#2566=VERTEX_POINT('',#7983);
#2567=VERTEX_POINT('',#7985);
#2568=VERTEX_POINT('',#7988);
#2569=VERTEX_POINT('',#7990);
#2570=VERTEX_POINT('',#7993);
#2571=VERTEX_POINT('',#7995);
#2572=VERTEX_POINT('',#7999);
#2573=VERTEX_POINT('',#8003);
#2574=VERTEX_POINT('',#8009);
#2575=VERTEX_POINT('',#8011);
#2576=VERTEX_POINT('',#8015);
#2577=VERTEX_POINT('',#8019);
#2578=VERTEX_POINT('',#8020);
#2579=VERTEX_POINT('',#8022);
#2580=VERTEX_POINT('',#8024);
#2581=VERTEX_POINT('',#8028);
#2582=VERTEX_POINT('',#8029);
#2583=VERTEX_POINT('',#8034);
#2584=VERTEX_POINT('',#8035);
#2585=VERTEX_POINT('',#8043);
#2586=VERTEX_POINT('',#8045);
#2587=VERTEX_POINT('',#8049);
#2588=VERTEX_POINT('',#8053);
#2589=VERTEX_POINT('',#8055);
#2590=VERTEX_POINT('',#8057);
#2591=VERTEX_POINT('',#8059);
#2592=VERTEX_POINT('',#8062);
#2593=VERTEX_POINT('',#8065);
#2594=VERTEX_POINT('',#8068);
#2595=VERTEX_POINT('',#8071);
#2596=VERTEX_POINT('',#8074);
#2597=VERTEX_POINT('',#8077);
#2598=VERTEX_POINT('',#8080);
#2599=VERTEX_POINT('',#8084);
#2600=VERTEX_POINT('',#8088);
#2601=VERTEX_POINT('',#8094);
#2602=VERTEX_POINT('',#8098);
#2603=VERTEX_POINT('',#8104);
#2604=EDGE_CURVE('',#2164,#2165,#1946,.T.);
#2605=EDGE_CURVE('',#2164,#2166,#1184,.T.);
#2606=EDGE_CURVE('',#2167,#2166,#1947,.T.);
#2607=EDGE_CURVE('',#2165,#2167,#1185,.T.);
#2608=EDGE_CURVE('',#2168,#2164,#1186,.T.);
#2609=EDGE_CURVE('',#2168,#2169,#1187,.T.);
#2610=EDGE_CURVE('',#2166,#2169,#1188,.T.);
#2611=EDGE_CURVE('',#2170,#2168,#1948,.T.);
#2612=EDGE_CURVE('',#2170,#2171,#1189,.T.);
#2613=EDGE_CURVE('',#2169,#2171,#1949,.T.);
#2614=EDGE_CURVE('',#2165,#2170,#1190,.T.);
#2615=EDGE_CURVE('',#2171,#2167,#1191,.T.);
#2616=EDGE_CURVE('',#2172,#2173,#1950,.T.);
#2617=EDGE_CURVE('',#2173,#2174,#1192,.T.);
#2618=EDGE_CURVE('',#2174,#2175,#1951,.T.);
#2619=EDGE_CURVE('',#2175,#2172,#1193,.T.);
#2620=EDGE_CURVE('',#2173,#2176,#1194,.T.);
#2621=EDGE_CURVE('',#2176,#2177,#1195,.T.);
#2622=EDGE_CURVE('',#2178,#2177,#1196,.T.);
#2623=EDGE_CURVE('',#2179,#2178,#1197,.T.);
#2624=EDGE_CURVE('',#2174,#2179,#1198,.T.);
#2625=EDGE_CURVE('',#2180,#2180,#1952,.T.);
#2626=EDGE_CURVE('',#2181,#2181,#1953,.T.);
#2627=EDGE_CURVE('',#2182,#2172,#1199,.T.);
#2628=EDGE_CURVE('',#2183,#2182,#1954,.T.);
#2629=EDGE_CURVE('',#2184,#2183,#1200,.T.);
#2630=EDGE_CURVE('',#2185,#2184,#1201,.T.);
#2631=EDGE_CURVE('',#2186,#2185,#1202,.T.);
#2632=EDGE_CURVE('',#2187,#2186,#1955,.T.);
#2633=EDGE_CURVE('',#2188,#2187,#1203,.T.);
#2634=EDGE_CURVE('',#2189,#2188,#1956,.T.);
#2635=EDGE_CURVE('',#2190,#2189,#1204,.T.);
#2636=EDGE_CURVE('',#2176,#2190,#1205,.T.);
#2637=EDGE_CURVE('',#2191,#2191,#1957,.T.);
#2638=EDGE_CURVE('',#2192,#2192,#1958,.T.);
#2639=EDGE_CURVE('',#2193,#2193,#1959,.T.);
#2640=EDGE_CURVE('',#2182,#2194,#1206,.T.);
#2641=EDGE_CURVE('',#2194,#2195,#1960,.T.);
#2642=EDGE_CURVE('',#2195,#2183,#1207,.T.);
#2643=EDGE_CURVE('',#2196,#2195,#1208,.T.);
#2644=EDGE_CURVE('',#2197,#2196,#1209,.T.);
#2645=EDGE_CURVE('',#2198,#2197,#1210,.T.);
#2646=EDGE_CURVE('',#2198,#2184,#1211,.T.);
#2647=EDGE_CURVE('',#2199,#2197,#1961,.T.);
#2648=EDGE_CURVE('',#2196,#2200,#1962,.T.);
#2649=EDGE_CURVE('',#2200,#2199,#1212,.T.);
#2650=EDGE_CURVE('',#2199,#2201,#1213,.T.);
#2651=EDGE_CURVE('',#2178,#2201,#1963,.T.);
#2652=EDGE_CURVE('',#2177,#2202,#1214,.T.);
#2653=EDGE_CURVE('',#2202,#2203,#1215,.T.);
#2654=EDGE_CURVE('',#2203,#2204,#1964,.T.);
#2655=EDGE_CURVE('',#2204,#2205,#1216,.T.);
#2656=EDGE_CURVE('',#2205,#2206,#1965,.T.);
#2657=EDGE_CURVE('',#2206,#2207,#1217,.T.);
#2658=EDGE_CURVE('',#2207,#2198,#1218,.T.);
#2659=EDGE_CURVE('',#2208,#2208,#1966,.T.);
#2660=EDGE_CURVE('',#2209,#2209,#1967,.T.);
#2661=EDGE_CURVE('',#2210,#2210,#1968,.T.);
#2662=EDGE_CURVE('',#2211,#2211,#1969,.T.);
#2663=EDGE_CURVE('',#2212,#2212,#1970,.T.);
#2664=EDGE_CURVE('',#2201,#2213,#1219,.T.);
#2665=EDGE_CURVE('',#2213,#2179,#1971,.T.);
#2666=EDGE_CURVE('',#2185,#2207,#1220,.T.);
#2667=EDGE_CURVE('',#2202,#2190,#1221,.T.);
#2668=EDGE_CURVE('',#2214,#2189,#1222,.T.);
#2669=EDGE_CURVE('',#2215,#2214,#1223,.T.);
#2670=EDGE_CURVE('',#2215,#2203,#1224,.T.);
#2671=EDGE_CURVE('',#2216,#2216,#1972,.T.);
#2672=EDGE_CURVE('',#2217,#2217,#1973,.T.);
#2673=EDGE_CURVE('',#2218,#2188,#1225,.T.);
#2674=EDGE_CURVE('',#2214,#2218,#1974,.T.);
#2675=EDGE_CURVE('',#2219,#2187,#1226,.T.);
#2676=EDGE_CURVE('',#2218,#2219,#1227,.T.);
#2677=EDGE_CURVE('',#2220,#2220,#1975,.T.);
#2678=EDGE_CURVE('',#2221,#2221,#1976,.T.);
#2679=EDGE_CURVE('',#2222,#2222,#1977,.T.);
#2680=EDGE_CURVE('',#2223,#2223,#1978,.T.);
#2681=EDGE_CURVE('',#2224,#2224,#1979,.T.);
#2682=EDGE_CURVE('',#2225,#2225,#1980,.T.);
#2683=EDGE_CURVE('',#2226,#2226,#1981,.T.);
#2684=EDGE_CURVE('',#2227,#2227,#1982,.T.);
#2685=EDGE_CURVE('',#2228,#2186,#1228,.T.);
#2686=EDGE_CURVE('',#2219,#2228,#1983,.T.);
#2687=EDGE_CURVE('',#2229,#2215,#1984,.T.);
#2688=EDGE_CURVE('',#2229,#2204,#1229,.T.);
#2689=EDGE_CURVE('',#2230,#2229,#1230,.T.);
#2690=EDGE_CURVE('',#2230,#2205,#1231,.T.);
#2691=EDGE_CURVE('',#2231,#2230,#1985,.T.);
#2692=EDGE_CURVE('',#2231,#2206,#1232,.T.);
#2693=EDGE_CURVE('',#2228,#2231,#1233,.T.);
#2694=EDGE_CURVE('',#2194,#2175,#1234,.T.);
#2695=EDGE_CURVE('',#2213,#2200,#1235,.T.);
#2696=EDGE_CURVE('',#2232,#2232,#1986,.T.);
#2697=EDGE_CURVE('',#2233,#2233,#1987,.T.);
#2698=EDGE_CURVE('',#2234,#2234,#1988,.T.);
#2699=EDGE_CURVE('',#2235,#2235,#1989,.T.);
#2700=EDGE_CURVE('',#2236,#2236,#1990,.T.);
#2701=EDGE_CURVE('',#2237,#2237,#1991,.T.);
#2702=EDGE_CURVE('',#2238,#2238,#1992,.T.);
#2703=EDGE_CURVE('',#2239,#2239,#1993,.T.);
#2704=EDGE_CURVE('',#2240,#2240,#1994,.T.);
#2705=EDGE_CURVE('',#2241,#2241,#1995,.T.);
#2706=EDGE_CURVE('',#2242,#2242,#1996,.T.);
#2707=EDGE_CURVE('',#2243,#2243,#1997,.T.);
#2708=EDGE_CURVE('',#2244,#2244,#1998,.T.);
#2709=EDGE_CURVE('',#2245,#2245,#1999,.T.);
#2710=EDGE_CURVE('',#2246,#2246,#2000,.T.);
#2711=EDGE_CURVE('',#2247,#2247,#2001,.T.);
#2712=EDGE_CURVE('',#2248,#2248,#2002,.T.);
#2713=EDGE_CURVE('',#2249,#2249,#2003,.T.);
#2714=EDGE_CURVE('',#2250,#2250,#2004,.T.);
#2715=EDGE_CURVE('',#2251,#2251,#2005,.T.);
#2716=EDGE_CURVE('',#2252,#2252,#2006,.T.);
#2717=EDGE_CURVE('',#2253,#2253,#2007,.T.);
#2718=EDGE_CURVE('',#2254,#2254,#2008,.T.);
#2719=EDGE_CURVE('',#2255,#2255,#2009,.T.);
#2720=EDGE_CURVE('',#2256,#2256,#2010,.T.);
#2721=EDGE_CURVE('',#2257,#2257,#2011,.T.);
#2722=EDGE_CURVE('',#2258,#2258,#2012,.T.);
#2723=EDGE_CURVE('',#2259,#2259,#2013,.T.);
#2724=EDGE_CURVE('',#2260,#2261,#1238,.T.);
#2725=EDGE_CURVE('',#2260,#2262,#1239,.T.);
#2726=EDGE_CURVE('',#2263,#2262,#1240,.T.);
#2727=EDGE_CURVE('',#2261,#2263,#1241,.T.);
#2728=EDGE_CURVE('',#2264,#2265,#1242,.T.);
#2729=EDGE_CURVE('',#2264,#2266,#1243,.T.);
#2730=EDGE_CURVE('',#2267,#2266,#1244,.T.);
#2731=EDGE_CURVE('',#2265,#2267,#1245,.T.);
#2732=EDGE_CURVE('',#2268,#2260,#1246,.T.);
#2733=EDGE_CURVE('',#2269,#2268,#2014,.T.);
#2734=EDGE_CURVE('',#2270,#2269,#1247,.T.);
#2735=EDGE_CURVE('',#2262,#2270,#1248,.T.);
#2736=EDGE_CURVE('',#2266,#2271,#1249,.T.);
#2737=EDGE_CURVE('',#2272,#2271,#1250,.T.);
#2738=EDGE_CURVE('',#2267,#2272,#1251,.T.);
#2739=EDGE_CURVE('',#2273,#2261,#1252,.T.);
#2740=EDGE_CURVE('',#2274,#2273,#1253,.T.);
#2741=EDGE_CURVE('',#2275,#2274,#1254,.T.);
#2742=EDGE_CURVE('',#2275,#2276,#1255,.T.);
#2743=EDGE_CURVE('',#2276,#2277,#1256,.T.);
#2744=EDGE_CURVE('',#2277,#2278,#1257,.T.);
#2745=EDGE_CURVE('',#2279,#2278,#1258,.T.);
#2746=EDGE_CURVE('',#2279,#2268,#1259,.T.);
#2747=EDGE_CURVE('',#2272,#2280,#1260,.T.);
#2748=EDGE_CURVE('',#2280,#2281,#1261,.T.);
#2749=EDGE_CURVE('',#2281,#2282,#1262,.T.);
#2750=EDGE_CURVE('',#2282,#2283,#1263,.T.);
#2751=EDGE_CURVE('',#2283,#2284,#1264,.T.);
#2752=EDGE_CURVE('',#2284,#2285,#1265,.T.);
#2753=EDGE_CURVE('',#2285,#2286,#1266,.T.);
#2754=EDGE_CURVE('',#2286,#2273,#2015,.T.);
#2755=EDGE_CURVE('',#2263,#2287,#1267,.T.);
#2756=EDGE_CURVE('',#2287,#2288,#1268,.T.);
#2757=EDGE_CURVE('',#2288,#2265,#1269,.T.);
#2758=EDGE_CURVE('',#2289,#2270,#1270,.T.);
#2759=EDGE_CURVE('',#2290,#2289,#1271,.T.);
#2760=EDGE_CURVE('',#2291,#2290,#1272,.T.);
#2761=EDGE_CURVE('',#2292,#2291,#1273,.T.);
#2762=EDGE_CURVE('',#2293,#2292,#1274,.T.);
#2763=EDGE_CURVE('',#2293,#2287,#1275,.T.);
#2764=EDGE_CURVE('',#2294,#2295,#1276,.T.);
#2765=EDGE_CURVE('',#2296,#2294,#1277,.T.);
#2766=EDGE_CURVE('',#2297,#2296,#1278,.T.);
#2767=EDGE_CURVE('',#2297,#2298,#1279,.T.);
#2768=EDGE_CURVE('',#2285,#2298,#1280,.T.);
#2769=EDGE_CURVE('',#2299,#2284,#1281,.T.);
#2770=EDGE_CURVE('',#2300,#2299,#1282,.T.);
#2771=EDGE_CURVE('',#2301,#2300,#1283,.T.);
#2772=EDGE_CURVE('',#2295,#2301,#1284,.T.);
#2773=EDGE_CURVE('',#2302,#2297,#1285,.T.);
#2774=EDGE_CURVE('',#2303,#2302,#2016,.T.);
#2775=EDGE_CURVE('',#2304,#2303,#1286,.T.);
#2776=EDGE_CURVE('',#2305,#2304,#2017,.T.);
#2777=EDGE_CURVE('',#2298,#2305,#1287,.T.);
#2778=EDGE_CURVE('',#2306,#2295,#1288,.T.);
#2779=EDGE_CURVE('',#2307,#2306,#1289,.T.);
#2780=EDGE_CURVE('',#2307,#2294,#1290,.T.);
#2781=EDGE_CURVE('',#2301,#2308,#1291,.T.);
#2782=EDGE_CURVE('',#2308,#2306,#1292,.T.);
#2783=EDGE_CURVE('',#2300,#2309,#1293,.T.);
#2784=EDGE_CURVE('',#2308,#2309,#1294,.T.);
#2785=EDGE_CURVE('',#2310,#2283,#1295,.T.);
#2786=EDGE_CURVE('',#2310,#2299,#1296,.T.);
#2787=EDGE_CURVE('',#2311,#2305,#1297,.T.);
#2788=EDGE_CURVE('',#2312,#2311,#1298,.T.);
#2789=EDGE_CURVE('',#2312,#2286,#1299,.T.);
#2790=EDGE_CURVE('',#2313,#2304,#1300,.T.);
#2791=EDGE_CURVE('',#2311,#2313,#2018,.T.);
#2792=EDGE_CURVE('',#2309,#2307,#1301,.T.);
#2793=EDGE_CURVE('',#2314,#2303,#1302,.T.);
#2794=EDGE_CURVE('',#2313,#2314,#1303,.T.);
#2795=EDGE_CURVE('',#2296,#2315,#1304,.T.);
#2796=EDGE_CURVE('',#2315,#2316,#1305,.T.);
#2797=EDGE_CURVE('',#2317,#2316,#1306,.T.);
#2798=EDGE_CURVE('',#2317,#2302,#1307,.T.);
#2799=EDGE_CURVE('',#2271,#2318,#1308,.T.);
#2800=EDGE_CURVE('',#2280,#2318,#1309,.T.);
#2801=EDGE_CURVE('',#2282,#2319,#1310,.T.);
#2802=EDGE_CURVE('',#2319,#2310,#1311,.T.);
#2803=EDGE_CURVE('',#2281,#2320,#1312,.T.);
#2804=EDGE_CURVE('',#2320,#2319,#1313,.T.);
#2805=EDGE_CURVE('',#2318,#2320,#1314,.T.);
#2806=EDGE_CURVE('',#2315,#2264,#1315,.T.);
#2807=EDGE_CURVE('',#2293,#2321,#1316,.T.);
#2808=EDGE_CURVE('',#2321,#2288,#1317,.T.);
#2809=EDGE_CURVE('',#2322,#2321,#1318,.T.);
#2810=EDGE_CURVE('',#2323,#2322,#1319,.T.);
#2811=EDGE_CURVE('',#2324,#2323,#1320,.T.);
#2812=EDGE_CURVE('',#2316,#2324,#1321,.T.);
#2813=EDGE_CURVE('',#2321,#2325,#1322,.T.);
#2814=EDGE_CURVE('',#2326,#2325,#1323,.T.);
#2815=EDGE_CURVE('',#2322,#2326,#1324,.T.);
#2816=EDGE_CURVE('',#2327,#2292,#1325,.T.);
#2817=EDGE_CURVE('',#2327,#2328,#1326,.T.);
#2818=EDGE_CURVE('',#2328,#2293,#1327,.T.);
#2819=EDGE_CURVE('',#2277,#2291,#1328,.T.);
#2820=EDGE_CURVE('',#2329,#2276,#1329,.T.);
#2821=EDGE_CURVE('',#2330,#2329,#1330,.T.);
#2822=EDGE_CURVE('',#2323,#2330,#1331,.T.);
#2823=EDGE_CURVE('',#2326,#2331,#1332,.T.);
#2824=EDGE_CURVE('',#2331,#2332,#1333,.T.);
#2825=EDGE_CURVE('',#2332,#2327,#1334,.T.);
#2826=EDGE_CURVE('',#2333,#2330,#1335,.T.);
#2827=EDGE_CURVE('',#2324,#2333,#1336,.T.);
#2828=EDGE_CURVE('',#2278,#2290,#1337,.T.);
#2829=EDGE_CURVE('',#2333,#2334,#1338,.T.);
#2830=EDGE_CURVE('',#2334,#2275,#1339,.T.);
#2831=EDGE_CURVE('',#2274,#2312,#2019,.T.);
#2832=EDGE_CURVE('',#2314,#2317,#2020,.T.);
#2833=EDGE_CURVE('',#2289,#2335,#1340,.T.);
#2834=EDGE_CURVE('',#2335,#2279,#2021,.T.);
#2835=EDGE_CURVE('',#2334,#2329,#1341,.T.);
#2836=EDGE_CURVE('',#2331,#2336,#1342,.T.);
#2837=EDGE_CURVE('',#2336,#2337,#1343,.T.);
#2838=EDGE_CURVE('',#2332,#2337,#1344,.T.);
#2839=EDGE_CURVE('',#2325,#2336,#1345,.T.);
#2840=EDGE_CURVE('',#2337,#2328,#1346,.T.);
#2841=EDGE_CURVE('',#2335,#2269,#1347,.T.);
#2842=EDGE_CURVE('',#2338,#2338,#2022,.T.);
#2843=EDGE_CURVE('',#2339,#2339,#2023,.T.);
#2844=EDGE_CURVE('',#2340,#2341,#1348,.T.);
#2845=EDGE_CURVE('',#2341,#2342,#1349,.T.);
#2846=EDGE_CURVE('',#2342,#2343,#1350,.T.);
#2847=EDGE_CURVE('',#2343,#2344,#1351,.T.);
#2848=EDGE_CURVE('',#2344,#2345,#1352,.T.);
#2849=EDGE_CURVE('',#2345,#2346,#2024,.T.);
#2850=EDGE_CURVE('',#2346,#2340,#1353,.T.);
#2851=EDGE_CURVE('',#2347,#2347,#2025,.T.);
#2852=EDGE_CURVE('',#2348,#2348,#2026,.T.);
#2853=EDGE_CURVE('',#2349,#2349,#2027,.T.);
#2854=EDGE_CURVE('',#2350,#2350,#2028,.T.);
#2855=EDGE_CURVE('',#2351,#2351,#2029,.T.);
#2856=EDGE_CURVE('',#2352,#2352,#2030,.T.);
#2857=EDGE_CURVE('',#2353,#2353,#2031,.T.);
#2858=EDGE_CURVE('',#2354,#2354,#2032,.T.);
#2859=EDGE_CURVE('',#2355,#2355,#2033,.T.);
#2860=EDGE_CURVE('',#2356,#2356,#2034,.T.);
#2861=EDGE_CURVE('',#2357,#2357,#2035,.T.);
#2862=EDGE_CURVE('',#2358,#2358,#2036,.T.);
#2863=EDGE_CURVE('',#2359,#2359,#2037,.T.);
#2864=EDGE_CURVE('',#2360,#2360,#2038,.T.);
#2865=EDGE_CURVE('',#2361,#2361,#2039,.T.);
#2866=EDGE_CURVE('',#2362,#2362,#2040,.T.);
#2867=EDGE_CURVE('',#2363,#2363,#2041,.T.);
#2868=EDGE_CURVE('',#2364,#2364,#2042,.T.);
#2869=EDGE_CURVE('',#2365,#2365,#2043,.T.);
#2870=EDGE_CURVE('',#2366,#2366,#2044,.T.);
#2871=EDGE_CURVE('',#2367,#2367,#2045,.T.);
#2872=EDGE_CURVE('',#2368,#2368,#2046,.T.);
#2873=EDGE_CURVE('',#2369,#2369,#2047,.T.);
#2874=EDGE_CURVE('',#2370,#2370,#2048,.T.);
#2875=EDGE_CURVE('',#2371,#2371,#2049,.T.);
#2876=EDGE_CURVE('',#2372,#2372,#2050,.T.);
#2877=EDGE_CURVE('',#2342,#2373,#1354,.T.);
#2878=EDGE_CURVE('',#2341,#2374,#1355,.T.);
#2879=EDGE_CURVE('',#2373,#2374,#1356,.T.);
#2880=EDGE_CURVE('',#2375,#2340,#1357,.T.);
#2881=EDGE_CURVE('',#2374,#2375,#1358,.T.);
#2882=EDGE_CURVE('',#2376,#2376,#2051,.T.);
#2883=EDGE_CURVE('',#2377,#2377,#2052,.T.);
#2884=EDGE_CURVE('',#2378,#2378,#2053,.T.);
#2885=EDGE_CURVE('',#2379,#2379,#2054,.T.);
#2886=EDGE_CURVE('',#2380,#2380,#2055,.T.);
#2887=EDGE_CURVE('',#2381,#2381,#2056,.T.);
#2888=EDGE_CURVE('',#2382,#2382,#2057,.T.);
#2889=EDGE_CURVE('',#2383,#2383,#2058,.T.);
#2890=EDGE_CURVE('',#2384,#2373,#1359,.T.);
#2891=EDGE_CURVE('',#2343,#2384,#1360,.T.);
#2892=EDGE_CURVE('',#2384,#2385,#1361,.T.);
#2893=EDGE_CURVE('',#2385,#2344,#1362,.T.);
#2894=EDGE_CURVE('',#2386,#2375,#1363,.T.);
#2895=EDGE_CURVE('',#2387,#2386,#2059,.T.);
#2896=EDGE_CURVE('',#2385,#2387,#1364,.T.);
#2897=EDGE_CURVE('',#2386,#2346,#1365,.T.);
#2898=EDGE_CURVE('',#2387,#2345,#1366,.T.);
#2899=EDGE_CURVE('',#2388,#2389,#2060,.F.);
#2900=EDGE_CURVE('',#2390,#2388,#2061,.F.);
#2901=EDGE_CURVE('',#2389,#2390,#2062,.F.);
#2902=EDGE_CURVE('',#2391,#2390,#1367,.T.);
#2903=EDGE_CURVE('',#2388,#2392,#1368,.T.);
#2904=EDGE_CURVE('',#2392,#2391,#39,.T.);
#2905=EDGE_CURVE('',#2393,#2394,#2063,.F.);
#2906=EDGE_CURVE('',#2395,#2393,#2064,.F.);
#2907=EDGE_CURVE('',#2394,#2395,#2065,.F.);
#2908=EDGE_CURVE('',#2396,#2397,#2066,.F.);
#2909=EDGE_CURVE('',#2398,#2396,#2067,.F.);
#2910=EDGE_CURVE('',#2397,#2398,#2068,.F.);
#2911=EDGE_CURVE('',#2399,#2400,#2069,.T.);
#2912=EDGE_CURVE('',#2400,#2398,#1369,.T.);
#2913=EDGE_CURVE('',#2396,#2399,#1370,.T.);
#2914=EDGE_CURVE('',#2401,#2402,#2070,.F.);
#2915=EDGE_CURVE('',#2403,#2401,#2071,.F.);
#2916=EDGE_CURVE('',#2402,#2403,#2072,.F.);
#2917=EDGE_CURVE('',#2404,#2405,#2073,.T.);
#2918=EDGE_CURVE('',#2405,#2403,#1371,.T.);
#2919=EDGE_CURVE('',#2401,#2404,#1372,.T.);
#2920=EDGE_CURVE('',#2406,#2407,#2074,.F.);
#2921=EDGE_CURVE('',#2408,#2406,#2075,.F.);
#2922=EDGE_CURVE('',#2407,#2408,#2076,.F.);
#2923=EDGE_CURVE('',#2409,#2410,#2077,.T.);
#2924=EDGE_CURVE('',#2410,#2408,#1373,.T.);
#2925=EDGE_CURVE('',#2406,#2409,#1374,.T.);
#2926=EDGE_CURVE('',#2403,#2407,#1375,.T.);
#2927=EDGE_CURVE('',#2408,#2402,#1376,.T.);
#2928=EDGE_CURVE('',#2407,#2397,#1377,.T.);
#2929=EDGE_CURVE('',#2398,#2406,#1378,.T.);
#2930=EDGE_CURVE('',#2411,#2401,#1379,.T.);
#2931=EDGE_CURVE('',#2402,#2412,#1380,.T.);
#2932=EDGE_CURVE('',#2412,#2411,#40,.T.);
#2933=EDGE_CURVE('',#2397,#2395,#1381,.T.);
#2934=EDGE_CURVE('',#2393,#2396,#1382,.T.);
#2935=EDGE_CURVE('',#2392,#2411,#1383,.T.);
#2936=EDGE_CURVE('',#2412,#2391,#1384,.T.);
#2937=EDGE_CURVE('',#2413,#2414,#2078,.T.);
#2938=EDGE_CURVE('',#2414,#2394,#1385,.T.);
#2939=EDGE_CURVE('',#2395,#2413,#1386,.T.);
#2940=EDGE_CURVE('',#2415,#2393,#1387,.T.);
#2941=EDGE_CURVE('',#2394,#2416,#1388,.T.);
#2942=EDGE_CURVE('',#2416,#2415,#41,.T.);
#2943=EDGE_CURVE('',#2416,#2388,#1389,.T.);
#2944=EDGE_CURVE('',#2389,#2415,#1390,.T.);
#2945=EDGE_CURVE('',#2417,#2418,#2079,.T.);
#2946=EDGE_CURVE('',#2418,#2389,#1391,.T.);
#2947=EDGE_CURVE('',#2390,#2417,#1392,.T.);
#2948=EDGE_CURVE('',#2411,#2419,#1393,.T.);
#2949=EDGE_CURVE('',#2419,#2404,#1394,.T.);
#2950=EDGE_CURVE('',#2420,#2416,#1395,.T.);
#2951=EDGE_CURVE('',#2420,#2421,#1396,.T.);
#2952=EDGE_CURVE('',#2421,#2422,#1397,.T.);
#2953=EDGE_CURVE('',#2422,#2419,#1398,.T.);
#2954=EDGE_CURVE('',#2423,#2423,#2080,.T.);
#2955=EDGE_CURVE('',#2424,#2424,#2081,.T.);
#2956=EDGE_CURVE('',#2425,#2425,#2082,.T.);
#2957=EDGE_CURVE('',#2414,#2420,#1399,.T.);
#2958=EDGE_CURVE('',#2426,#2413,#1400,.T.);
#2959=EDGE_CURVE('',#2426,#2427,#1401,.T.);
#2960=EDGE_CURVE('',#2428,#2427,#1402,.T.);
#2961=EDGE_CURVE('',#2429,#2428,#1403,.T.);
#2962=EDGE_CURVE('',#2430,#2429,#1404,.T.);
#2963=EDGE_CURVE('',#2421,#2430,#1405,.T.);
#2964=EDGE_CURVE('',#2400,#2409,#1406,.T.);
#2965=EDGE_CURVE('',#2418,#2431,#1407,.T.);
#2966=EDGE_CURVE('',#2431,#2432,#1408,.T.);
#2967=EDGE_CURVE('',#2432,#2399,#1409,.T.);
#2968=EDGE_CURVE('',#2433,#2417,#1410,.T.);
#2969=EDGE_CURVE('',#2434,#2433,#1411,.T.);
#2970=EDGE_CURVE('',#2434,#2435,#1412,.T.);
#2971=EDGE_CURVE('',#2435,#2436,#1413,.T.);
#2972=EDGE_CURVE('',#2436,#2437,#1414,.T.);
#2973=EDGE_CURVE('',#2438,#2437,#1415,.T.);
#2974=EDGE_CURVE('',#2439,#2438,#1416,.T.);
#2975=EDGE_CURVE('',#2440,#2439,#1417,.T.);
#2976=EDGE_CURVE('',#2440,#2429,#1418,.T.);
#2977=EDGE_CURVE('',#2428,#2431,#1419,.T.);
#2978=EDGE_CURVE('',#2441,#2441,#2083,.T.);
#2979=EDGE_CURVE('',#2442,#2442,#2084,.T.);
#2980=EDGE_CURVE('',#2443,#2443,#2085,.T.);
#2981=EDGE_CURVE('',#2444,#2445,#1420,.T.);
#2982=EDGE_CURVE('',#2445,#2440,#2086,.T.);
#2983=EDGE_CURVE('',#2439,#2444,#42,.T.);
#2984=EDGE_CURVE('',#2437,#2446,#2087,.T.);
#2985=EDGE_CURVE('',#2446,#2447,#1421,.T.);
#2986=EDGE_CURVE('',#2447,#2438,#43,.T.);
#2987=EDGE_CURVE('',#2447,#2444,#1422,.T.);
#2988=EDGE_CURVE('',#2444,#2448,#1423,.T.);
#2989=EDGE_CURVE('',#2449,#2448,#1424,.T.);
#2990=EDGE_CURVE('',#2445,#2449,#1425,.T.);
#2991=EDGE_CURVE('',#2447,#2450,#1426,.T.);
#2992=EDGE_CURVE('',#2448,#2450,#1427,.T.);
#2993=EDGE_CURVE('',#2446,#2451,#1428,.T.);
#2994=EDGE_CURVE('',#2450,#2451,#1429,.T.);
#2995=EDGE_CURVE('',#2436,#2429,#1430,.T.);
#2996=EDGE_CURVE('',#2451,#2449,#1431,.T.);
#2997=EDGE_CURVE('',#2436,#2452,#1432,.T.);
#2998=EDGE_CURVE('',#2452,#2430,#1433,.T.);
#2999=EDGE_CURVE('',#2422,#2452,#1434,.T.);
#3000=EDGE_CURVE('',#2427,#2432,#1435,.T.);
#3001=EDGE_CURVE('',#2453,#2427,#1436,.T.);
#3002=EDGE_CURVE('',#2454,#2426,#1437,.T.);
#3003=EDGE_CURVE('',#2454,#2453,#1438,.T.);
#3004=EDGE_CURVE('',#2453,#2435,#1439,.T.);
#3005=EDGE_CURVE('',#2405,#2454,#1440,.T.);
#3006=EDGE_CURVE('',#2455,#2434,#1441,.T.);
#3007=EDGE_CURVE('',#2455,#2453,#1442,.T.);
#3008=EDGE_CURVE('',#2456,#2456,#2088,.T.);
#3009=EDGE_CURVE('',#2457,#2457,#2089,.T.);
#3010=EDGE_CURVE('',#2458,#2458,#2090,.T.);
#3011=EDGE_CURVE('',#2459,#2459,#2091,.T.);
#3012=EDGE_CURVE('',#2460,#2460,#2092,.T.);
#3013=EDGE_CURVE('',#2461,#2461,#2093,.T.);
#3014=EDGE_CURVE('',#2462,#2462,#2094,.T.);
#3015=EDGE_CURVE('',#2463,#2463,#2095,.T.);
#3016=EDGE_CURVE('',#2464,#2464,#2096,.T.);
#3017=EDGE_CURVE('',#2465,#2465,#2097,.T.);
#3018=EDGE_CURVE('',#2410,#2455,#1443,.T.);
#3019=EDGE_CURVE('',#2433,#2391,#1444,.T.);
#3020=EDGE_CURVE('',#2466,#2467,#1445,.T.);
#3021=EDGE_CURVE('',#2467,#2468,#44,.T.);
#3022=EDGE_CURVE('',#2468,#2469,#1446,.T.);
#3023=EDGE_CURVE('',#2469,#2466,#45,.T.);
#3024=EDGE_CURVE('',#2470,#2471,#1447,.T.);
#3025=EDGE_CURVE('',#2471,#2472,#46,.T.);
#3026=EDGE_CURVE('',#2472,#2473,#1448,.T.);
#3027=EDGE_CURVE('',#2473,#2470,#47,.T.);
#3028=EDGE_CURVE('',#2469,#2472,#1449,.T.);
#3029=EDGE_CURVE('',#2471,#2466,#1450,.T.);
#3030=EDGE_CURVE('',#2467,#2470,#1451,.T.);
#3031=EDGE_CURVE('',#2473,#2468,#1452,.T.);
#3032=EDGE_CURVE('',#2474,#2471,#1453,.T.);
#3033=EDGE_CURVE('',#2474,#2475,#1454,.T.);
#3034=EDGE_CURVE('',#2466,#2475,#1455,.T.);
#3035=EDGE_CURVE('',#2470,#2476,#1456,.T.);
#3036=EDGE_CURVE('',#2476,#2474,#1457,.T.);
#3037=EDGE_CURVE('',#2477,#2478,#1458,.T.);
#3038=EDGE_CURVE('',#2479,#2477,#1459,.T.);
#3039=EDGE_CURVE('',#2480,#2479,#1460,.T.);
#3040=EDGE_CURVE('',#2478,#2480,#1461,.T.);
#3041=EDGE_CURVE('',#2481,#2481,#2098,.T.);
#3042=EDGE_CURVE('',#2482,#2482,#2099,.T.);
#3043=EDGE_CURVE('',#2483,#2483,#2100,.T.);
#3044=EDGE_CURVE('',#2484,#2484,#2101,.T.);
#3045=EDGE_CURVE('',#2485,#2485,#2102,.T.);
#3046=EDGE_CURVE('',#2486,#2486,#2103,.T.);
#3047=EDGE_CURVE('',#2487,#2487,#2104,.T.);
#3048=EDGE_CURVE('',#2488,#2488,#2105,.T.);
#3049=EDGE_CURVE('',#2489,#2489,#2106,.T.);
#3050=EDGE_CURVE('',#2490,#2490,#2107,.T.);
#3051=EDGE_CURVE('',#2491,#2491,#2108,.T.);
#3052=EDGE_CURVE('',#2492,#2492,#2109,.T.);
#3053=EDGE_CURVE('',#2493,#2493,#2110,.T.);
#3054=EDGE_CURVE('',#2494,#2494,#2111,.T.);
#3055=EDGE_CURVE('',#2495,#2495,#2112,.T.);
#3056=EDGE_CURVE('',#2478,#2496,#48,.T.);
#3057=EDGE_CURVE('',#2496,#2497,#1462,.T.);
#3058=EDGE_CURVE('',#2497,#2477,#49,.T.);
#3059=EDGE_CURVE('',#2497,#2498,#1463,.T.);
#3060=EDGE_CURVE('',#2498,#2479,#50,.T.);
#3061=EDGE_CURVE('',#2498,#2499,#1464,.T.);
#3062=EDGE_CURVE('',#2499,#2480,#51,.T.);
#3063=EDGE_CURVE('',#2499,#2496,#1465,.T.);
#3064=EDGE_CURVE('',#2497,#2500,#1466,.T.);
#3065=EDGE_CURVE('',#2501,#2500,#1467,.T.);
#3066=EDGE_CURVE('',#2498,#2501,#1468,.T.);
#3067=EDGE_CURVE('',#2496,#2502,#1469,.T.);
#3068=EDGE_CURVE('',#2500,#2502,#1470,.T.);
#3069=EDGE_CURVE('',#2503,#2467,#1471,.T.);
#3070=EDGE_CURVE('',#2503,#2476,#1472,.T.);
#3071=EDGE_CURVE('',#2475,#2503,#1473,.T.);
#3072=EDGE_CURVE('',#2504,#2504,#2113,.T.);
#3073=EDGE_CURVE('',#2505,#2505,#2114,.T.);
#3074=EDGE_CURVE('',#2506,#2506,#2115,.T.);
#3075=EDGE_CURVE('',#2507,#2507,#2116,.T.);
#3076=EDGE_CURVE('',#2508,#2508,#2117,.T.);
#3077=EDGE_CURVE('',#2509,#2509,#2118,.T.);
#3078=EDGE_CURVE('',#2510,#2510,#2119,.T.);
#3079=EDGE_CURVE('',#2511,#2511,#2120,.T.);
#3080=EDGE_CURVE('',#2512,#2512,#2121,.T.);
#3081=EDGE_CURVE('',#2513,#2513,#2122,.T.);
#3082=EDGE_CURVE('',#2514,#2514,#2123,.T.);
#3083=EDGE_CURVE('',#2515,#2515,#2124,.T.);
#3084=EDGE_CURVE('',#2516,#2516,#2125,.T.);
#3085=EDGE_CURVE('',#2517,#2517,#2126,.T.);
#3086=EDGE_CURVE('',#2518,#2518,#2127,.T.);
#3087=EDGE_CURVE('',#2519,#2501,#1474,.T.);
#3088=EDGE_CURVE('',#2499,#2519,#1475,.T.);
#3089=EDGE_CURVE('',#2502,#2519,#1476,.T.);
#3090=EDGE_CURVE('',#2520,#2521,#1477,.T.);
#3091=EDGE_CURVE('',#2521,#2522,#1478,.T.);
#3092=EDGE_CURVE('',#2522,#2523,#1479,.T.);
#3093=EDGE_CURVE('',#2523,#2520,#1480,.T.);
#3094=EDGE_CURVE('',#2524,#2525,#1481,.T.);
#3095=EDGE_CURVE('',#2525,#2526,#1482,.T.);
#3096=EDGE_CURVE('',#2526,#2527,#1483,.T.);
#3097=EDGE_CURVE('',#2527,#2524,#1484,.T.);
#3098=EDGE_CURVE('',#2528,#2525,#1485,.T.);
#3099=EDGE_CURVE('',#2524,#2523,#1486,.T.);
#3100=EDGE_CURVE('',#2529,#2522,#1487,.T.);
#3101=EDGE_CURVE('',#2530,#2529,#1488,.T.);
#3102=EDGE_CURVE('',#2530,#2531,#1489,.T.);
#3103=EDGE_CURVE('',#2528,#2531,#1490,.T.);
#3104=EDGE_CURVE('',#2532,#2533,#1491,.T.);
#3105=EDGE_CURVE('',#2532,#2534,#1492,.T.);
#3106=EDGE_CURVE('',#2535,#2534,#1493,.T.);
#3107=EDGE_CURVE('',#2533,#2535,#1494,.T.);
#3108=EDGE_CURVE('',#2533,#2536,#1495,.T.);
#3109=EDGE_CURVE('',#2536,#2537,#1496,.T.);
#3110=EDGE_CURVE('',#2537,#2532,#1497,.T.);
#3111=EDGE_CURVE('',#2535,#2538,#1498,.T.);
#3112=EDGE_CURVE('',#2536,#2538,#1499,.T.);
#3113=EDGE_CURVE('',#2539,#2540,#1500,.T.);
#3114=EDGE_CURVE('',#2540,#2529,#1501,.T.);
#3115=EDGE_CURVE('',#2534,#2521,#1502,.T.);
#3116=EDGE_CURVE('',#2539,#2537,#1503,.T.);
#3117=EDGE_CURVE('',#2541,#2542,#1504,.T.);
#3118=EDGE_CURVE('',#2540,#2542,#1505,.T.);
#3119=EDGE_CURVE('',#2541,#2539,#1506,.T.);
#3120=EDGE_CURVE('',#2531,#2541,#1507,.T.);
#3121=EDGE_CURVE('',#2542,#2530,#1508,.T.);
#3122=EDGE_CURVE('',#2543,#2544,#1509,.T.);
#3123=EDGE_CURVE('',#2545,#2543,#1510,.T.);
#3124=EDGE_CURVE('',#2546,#2545,#1511,.T.);
#3125=EDGE_CURVE('',#2544,#2546,#1512,.T.);
#3126=EDGE_CURVE('',#2546,#2520,#1513,.T.);
#3127=EDGE_CURVE('',#2547,#2545,#1514,.T.);
#3128=EDGE_CURVE('',#2547,#2538,#1515,.T.);
#3129=EDGE_CURVE('',#2548,#2543,#1516,.T.);
#3130=EDGE_CURVE('',#2548,#2547,#1517,.T.);
#3131=EDGE_CURVE('',#2544,#2549,#1518,.T.);
#3132=EDGE_CURVE('',#2549,#2548,#1519,.T.);
#3133=EDGE_CURVE('',#2550,#2528,#1520,.T.);
#3134=EDGE_CURVE('',#2526,#2550,#1521,.T.);
#3135=EDGE_CURVE('',#2551,#2550,#1522,.T.);
#3136=EDGE_CURVE('',#2527,#2551,#1523,.T.);
#3137=EDGE_CURVE('',#2551,#2549,#1524,.T.);
#3138=EDGE_CURVE('',#2552,#2553,#1525,.T.);
#3139=EDGE_CURVE('',#2554,#2552,#1526,.T.);
#3140=EDGE_CURVE('',#2555,#2554,#1527,.T.);
#3141=EDGE_CURVE('',#2553,#2555,#1528,.T.);
#3142=EDGE_CURVE('',#2556,#2557,#1529,.T.);
#3143=EDGE_CURVE('',#2558,#2556,#1530,.T.);
#3144=EDGE_CURVE('',#2559,#2558,#1531,.T.);
#3145=EDGE_CURVE('',#2557,#2559,#1532,.T.);
#3146=EDGE_CURVE('',#2560,#2552,#1533,.T.);
#3147=EDGE_CURVE('',#2560,#2561,#1534,.T.);
#3148=EDGE_CURVE('',#2562,#2561,#1535,.T.);
#3149=EDGE_CURVE('',#2562,#2563,#1536,.T.);
#3150=EDGE_CURVE('',#2557,#2563,#1537,.T.);
#3151=EDGE_CURVE('',#2559,#2554,#1538,.T.);
#3152=EDGE_CURVE('',#2555,#2558,#1539,.T.);
#3153=EDGE_CURVE('',#2564,#2565,#1540,.T.);
#3154=EDGE_CURVE('',#2566,#2564,#2128,.T.);
#3155=EDGE_CURVE('',#2567,#2566,#1541,.T.);
#3156=EDGE_CURVE('',#2565,#2567,#2129,.T.);
#3157=EDGE_CURVE('',#2568,#2568,#2130,.T.);
#3158=EDGE_CURVE('',#2569,#2569,#2131,.T.);
#3159=EDGE_CURVE('',#2565,#2570,#2132,.T.);
#3160=EDGE_CURVE('',#2570,#2571,#1542,.T.);
#3161=EDGE_CURVE('',#2571,#2564,#2133,.T.);
#3162=EDGE_CURVE('',#2572,#2566,#2134,.T.);
#3163=EDGE_CURVE('',#2571,#2572,#2135,.T.);
#3164=EDGE_CURVE('',#2573,#2567,#2136,.T.);
#3165=EDGE_CURVE('',#2572,#2573,#1543,.T.);
#3166=EDGE_CURVE('',#2573,#2570,#2137,.T.);
#3167=EDGE_CURVE('',#2574,#2571,#1544,.T.);
#3168=EDGE_CURVE('',#2574,#2575,#2138,.T.);
#3169=EDGE_CURVE('',#2575,#2572,#1545,.T.);
#3170=EDGE_CURVE('',#2576,#2570,#1546,.T.);
#3171=EDGE_CURVE('',#2576,#2574,#1547,.T.);
#3172=EDGE_CURVE('',#2577,#2578,#2139,.T.);
#3173=EDGE_CURVE('',#2578,#2579,#2140,.T.);
#3174=EDGE_CURVE('',#2579,#2580,#2141,.T.);
#3175=EDGE_CURVE('',#2580,#2577,#2142,.T.);
#3176=EDGE_CURVE('',#2581,#2582,#2143,.T.);
#3177=EDGE_CURVE('',#2582,#2580,#1548,.T.);
#3178=EDGE_CURVE('',#2579,#2581,#1549,.T.);
#3179=EDGE_CURVE('',#2583,#2584,#2144,.T.);
#3180=EDGE_CURVE('',#2584,#2582,#2145,.T.);
#3181=EDGE_CURVE('',#2581,#2583,#2146,.T.);
#3182=EDGE_CURVE('',#2577,#2584,#1550,.T.);
#3183=EDGE_CURVE('',#2583,#2578,#1551,.T.);
#3184=EDGE_CURVE('',#2585,#2579,#1552,.T.);
#3185=EDGE_CURVE('',#2585,#2586,#1553,.T.);
#3186=EDGE_CURVE('',#2586,#2581,#1554,.T.);
#3187=EDGE_CURVE('',#2587,#2578,#1555,.T.);
#3188=EDGE_CURVE('',#2587,#2585,#2147,.T.);
#3189=EDGE_CURVE('',#2588,#2588,#2148,.T.);
#3190=EDGE_CURVE('',#2589,#2589,#2149,.T.);
#3191=EDGE_CURVE('',#2590,#2590,#2150,.T.);
#3192=EDGE_CURVE('',#2591,#2591,#2151,.T.);
#3193=EDGE_CURVE('',#2592,#2592,#2152,.T.);
#3194=EDGE_CURVE('',#2593,#2593,#2153,.T.);
#3195=EDGE_CURVE('',#2594,#2594,#2154,.T.);
#3196=EDGE_CURVE('',#2595,#2595,#2155,.T.);
#3197=EDGE_CURVE('',#2596,#2596,#2156,.T.);
#3198=EDGE_CURVE('',#2597,#2597,#2157,.T.);
#3199=EDGE_CURVE('',#2553,#2598,#1556,.T.);
#3200=EDGE_CURVE('',#2560,#2598,#2158,.T.);
#3201=EDGE_CURVE('',#2599,#2563,#2159,.T.);
#3202=EDGE_CURVE('',#2599,#2556,#1557,.T.);
#3203=EDGE_CURVE('',#2600,#2573,#1558,.T.);
#3204=EDGE_CURVE('',#2600,#2576,#2160,.T.);
#3205=EDGE_CURVE('',#2575,#2600,#1559,.T.);
#3206=EDGE_CURVE('',#2601,#2562,#2161,.T.);
#3207=EDGE_CURVE('',#2601,#2599,#1560,.T.);
#3208=EDGE_CURVE('',#2602,#2598,#1561,.T.);
#3209=EDGE_CURVE('',#2561,#2602,#2162,.T.);
#3210=EDGE_CURVE('',#2602,#2601,#1562,.T.);
#3211=EDGE_CURVE('',#2603,#2583,#1563,.T.);
#3212=EDGE_CURVE('',#2603,#2587,#1564,.T.);
#3213=EDGE_CURVE('',#2586,#2603,#2163,.T.);
#3214=ORIENTED_EDGE('',*,*,#2604,.F.);
#3215=ORIENTED_EDGE('',*,*,#2605,.T.);
#3216=ORIENTED_EDGE('',*,*,#2606,.F.);
#3217=ORIENTED_EDGE('',*,*,#2607,.F.);
#3218=ORIENTED_EDGE('',*,*,#2608,.F.);
#3219=ORIENTED_EDGE('',*,*,#2609,.T.);
#3220=ORIENTED_EDGE('',*,*,#2610,.F.);
#3221=ORIENTED_EDGE('',*,*,#2605,.F.);
#3222=ORIENTED_EDGE('',*,*,#2611,.F.);
#3223=ORIENTED_EDGE('',*,*,#2612,.T.);
#3224=ORIENTED_EDGE('',*,*,#2613,.F.);
#3225=ORIENTED_EDGE('',*,*,#2609,.F.);
#3226=ORIENTED_EDGE('',*,*,#2614,.F.);
#3227=ORIENTED_EDGE('',*,*,#2607,.T.);
#3228=ORIENTED_EDGE('',*,*,#2615,.F.);
#3229=ORIENTED_EDGE('',*,*,#2612,.F.);
#3230=ORIENTED_EDGE('',*,*,#2616,.T.);
#3231=ORIENTED_EDGE('',*,*,#2617,.T.);
#3232=ORIENTED_EDGE('',*,*,#2618,.T.);
#3233=ORIENTED_EDGE('',*,*,#2619,.T.);
#3234=ORIENTED_EDGE('',*,*,#2617,.F.);
#3235=ORIENTED_EDGE('',*,*,#2620,.T.);
#3236=ORIENTED_EDGE('',*,*,#2621,.T.);
#3237=ORIENTED_EDGE('',*,*,#2622,.F.);
#3238=ORIENTED_EDGE('',*,*,#2623,.F.);
#3239=ORIENTED_EDGE('',*,*,#2624,.F.);
#3240=ORIENTED_EDGE('',*,*,#2604,.T.);
#3241=ORIENTED_EDGE('',*,*,#2614,.T.);
#3242=ORIENTED_EDGE('',*,*,#2611,.T.);
#3243=ORIENTED_EDGE('',*,*,#2608,.T.);
#3244=ORIENTED_EDGE('',*,*,#2625,.T.);
#3245=ORIENTED_EDGE('',*,*,#2626,.T.);
#3246=ORIENTED_EDGE('',*,*,#2616,.F.);
#3247=ORIENTED_EDGE('',*,*,#2627,.F.);
#3248=ORIENTED_EDGE('',*,*,#2628,.F.);
#3249=ORIENTED_EDGE('',*,*,#2629,.F.);
#3250=ORIENTED_EDGE('',*,*,#2630,.F.);
#3251=ORIENTED_EDGE('',*,*,#2631,.F.);
#3252=ORIENTED_EDGE('',*,*,#2632,.F.);
#3253=ORIENTED_EDGE('',*,*,#2633,.F.);
#3254=ORIENTED_EDGE('',*,*,#2634,.F.);
#3255=ORIENTED_EDGE('',*,*,#2635,.F.);
#3256=ORIENTED_EDGE('',*,*,#2636,.F.);
#3257=ORIENTED_EDGE('',*,*,#2620,.F.);
#3258=ORIENTED_EDGE('',*,*,#2637,.F.);
#3259=ORIENTED_EDGE('',*,*,#2638,.F.);
#3260=ORIENTED_EDGE('',*,*,#2639,.F.);
#3261=ORIENTED_EDGE('',*,*,#2628,.T.);
#3262=ORIENTED_EDGE('',*,*,#2640,.T.);
#3263=ORIENTED_EDGE('',*,*,#2641,.T.);
#3264=ORIENTED_EDGE('',*,*,#2642,.T.);
#3265=ORIENTED_EDGE('',*,*,#2642,.F.);
#3266=ORIENTED_EDGE('',*,*,#2643,.F.);
#3267=ORIENTED_EDGE('',*,*,#2644,.F.);
#3268=ORIENTED_EDGE('',*,*,#2645,.F.);
#3269=ORIENTED_EDGE('',*,*,#2646,.T.);
#3270=ORIENTED_EDGE('',*,*,#2629,.T.);
#3271=ORIENTED_EDGE('',*,*,#2647,.T.);
#3272=ORIENTED_EDGE('',*,*,#2644,.T.);
#3273=ORIENTED_EDGE('',*,*,#2648,.T.);
#3274=ORIENTED_EDGE('',*,*,#2649,.T.);
#3275=ORIENTED_EDGE('',*,*,#2647,.F.);
#3276=ORIENTED_EDGE('',*,*,#2650,.T.);
#3277=ORIENTED_EDGE('',*,*,#2651,.F.);
#3278=ORIENTED_EDGE('',*,*,#2622,.T.);
#3279=ORIENTED_EDGE('',*,*,#2652,.T.);
#3280=ORIENTED_EDGE('',*,*,#2653,.T.);
#3281=ORIENTED_EDGE('',*,*,#2654,.T.);
#3282=ORIENTED_EDGE('',*,*,#2655,.T.);
#3283=ORIENTED_EDGE('',*,*,#2656,.T.);
#3284=ORIENTED_EDGE('',*,*,#2657,.T.);
#3285=ORIENTED_EDGE('',*,*,#2658,.T.);
#3286=ORIENTED_EDGE('',*,*,#2645,.T.);
#3287=ORIENTED_EDGE('',*,*,#2659,.T.);
#3288=ORIENTED_EDGE('',*,*,#2660,.T.);
#3289=ORIENTED_EDGE('',*,*,#2661,.T.);
#3290=ORIENTED_EDGE('',*,*,#2662,.T.);
#3291=ORIENTED_EDGE('',*,*,#2663,.T.);
#3292=ORIENTED_EDGE('',*,*,#2651,.T.);
#3293=ORIENTED_EDGE('',*,*,#2664,.T.);
#3294=ORIENTED_EDGE('',*,*,#2665,.T.);
#3295=ORIENTED_EDGE('',*,*,#2623,.T.);
#3296=ORIENTED_EDGE('',*,*,#2646,.F.);
#3297=ORIENTED_EDGE('',*,*,#2658,.F.);
#3298=ORIENTED_EDGE('',*,*,#2666,.F.);
#3299=ORIENTED_EDGE('',*,*,#2630,.T.);
#3300=ORIENTED_EDGE('',*,*,#2621,.F.);
#3301=ORIENTED_EDGE('',*,*,#2636,.T.);
#3302=ORIENTED_EDGE('',*,*,#2667,.F.);
#3303=ORIENTED_EDGE('',*,*,#2652,.F.);
#3304=ORIENTED_EDGE('',*,*,#2667,.T.);
#3305=ORIENTED_EDGE('',*,*,#2635,.T.);
#3306=ORIENTED_EDGE('',*,*,#2668,.F.);
#3307=ORIENTED_EDGE('',*,*,#2669,.F.);
#3308=ORIENTED_EDGE('',*,*,#2670,.T.);
#3309=ORIENTED_EDGE('',*,*,#2653,.F.);
#3310=ORIENTED_EDGE('',*,*,#2606,.T.);
#3311=ORIENTED_EDGE('',*,*,#2610,.T.);
#3312=ORIENTED_EDGE('',*,*,#2613,.T.);
#3313=ORIENTED_EDGE('',*,*,#2615,.T.);
#3314=ORIENTED_EDGE('',*,*,#2671,.T.);
#3315=ORIENTED_EDGE('',*,*,#2672,.T.);
#3316=ORIENTED_EDGE('',*,*,#2634,.T.);
#3317=ORIENTED_EDGE('',*,*,#2673,.F.);
#3318=ORIENTED_EDGE('',*,*,#2674,.F.);
#3319=ORIENTED_EDGE('',*,*,#2668,.T.);
#3320=ORIENTED_EDGE('',*,*,#2633,.T.);
#3321=ORIENTED_EDGE('',*,*,#2675,.F.);
#3322=ORIENTED_EDGE('',*,*,#2676,.F.);
#3323=ORIENTED_EDGE('',*,*,#2673,.T.);
#3324=ORIENTED_EDGE('',*,*,#2672,.F.);
#3325=ORIENTED_EDGE('',*,*,#2625,.F.);
#3326=ORIENTED_EDGE('',*,*,#2671,.F.);
#3327=ORIENTED_EDGE('',*,*,#2626,.F.);
#3328=ORIENTED_EDGE('',*,*,#2677,.F.);
#3329=ORIENTED_EDGE('',*,*,#2663,.F.);
#3330=ORIENTED_EDGE('',*,*,#2678,.F.);
#3331=ORIENTED_EDGE('',*,*,#2662,.F.);
#3332=ORIENTED_EDGE('',*,*,#2637,.T.);
#3333=ORIENTED_EDGE('',*,*,#2679,.F.);
#3334=ORIENTED_EDGE('',*,*,#2680,.F.);
#3335=ORIENTED_EDGE('',*,*,#2661,.F.);
#3336=ORIENTED_EDGE('',*,*,#2681,.F.);
#3337=ORIENTED_EDGE('',*,*,#2660,.F.);
#3338=ORIENTED_EDGE('',*,*,#2638,.T.);
#3339=ORIENTED_EDGE('',*,*,#2682,.F.);
#3340=ORIENTED_EDGE('',*,*,#2639,.T.);
#3341=ORIENTED_EDGE('',*,*,#2683,.F.);
#3342=ORIENTED_EDGE('',*,*,#2684,.F.);
#3343=ORIENTED_EDGE('',*,*,#2659,.F.);
#3344=ORIENTED_EDGE('',*,*,#2632,.T.);
#3345=ORIENTED_EDGE('',*,*,#2685,.F.);
#3346=ORIENTED_EDGE('',*,*,#2686,.F.);
#3347=ORIENTED_EDGE('',*,*,#2675,.T.);
#3348=ORIENTED_EDGE('',*,*,#2687,.F.);
#3349=ORIENTED_EDGE('',*,*,#2688,.T.);
#3350=ORIENTED_EDGE('',*,*,#2654,.F.);
#3351=ORIENTED_EDGE('',*,*,#2670,.F.);
#3352=ORIENTED_EDGE('',*,*,#2689,.F.);
#3353=ORIENTED_EDGE('',*,*,#2690,.T.);
#3354=ORIENTED_EDGE('',*,*,#2655,.F.);
#3355=ORIENTED_EDGE('',*,*,#2688,.F.);
#3356=ORIENTED_EDGE('',*,*,#2691,.F.);
#3357=ORIENTED_EDGE('',*,*,#2692,.T.);
#3358=ORIENTED_EDGE('',*,*,#2656,.F.);
#3359=ORIENTED_EDGE('',*,*,#2690,.F.);
#3360=ORIENTED_EDGE('',*,*,#2666,.T.);
#3361=ORIENTED_EDGE('',*,*,#2657,.F.);
#3362=ORIENTED_EDGE('',*,*,#2692,.F.);
#3363=ORIENTED_EDGE('',*,*,#2693,.F.);
#3364=ORIENTED_EDGE('',*,*,#2685,.T.);
#3365=ORIENTED_EDGE('',*,*,#2631,.T.);
#3366=ORIENTED_EDGE('',*,*,#2619,.F.);
#3367=ORIENTED_EDGE('',*,*,#2694,.F.);
#3368=ORIENTED_EDGE('',*,*,#2640,.F.);
#3369=ORIENTED_EDGE('',*,*,#2627,.T.);
#3370=ORIENTED_EDGE('',*,*,#2649,.F.);
#3371=ORIENTED_EDGE('',*,*,#2695,.F.);
#3372=ORIENTED_EDGE('',*,*,#2664,.F.);
#3373=ORIENTED_EDGE('',*,*,#2650,.F.);
#3374=ORIENTED_EDGE('',*,*,#2618,.F.);
#3375=ORIENTED_EDGE('',*,*,#2624,.T.);
#3376=ORIENTED_EDGE('',*,*,#2665,.F.);
#3377=ORIENTED_EDGE('',*,*,#2695,.T.);
#3378=ORIENTED_EDGE('',*,*,#2648,.F.);
#3379=ORIENTED_EDGE('',*,*,#2643,.T.);
#3380=ORIENTED_EDGE('',*,*,#2641,.F.);
#3381=ORIENTED_EDGE('',*,*,#2694,.T.);
#3382=ORIENTED_EDGE('',*,*,#2677,.T.);
#3383=ORIENTED_EDGE('',*,*,#2678,.T.);
#3384=ORIENTED_EDGE('',*,*,#2679,.T.);
#3385=ORIENTED_EDGE('',*,*,#2680,.T.);
#3386=ORIENTED_EDGE('',*,*,#2681,.T.);
#3387=ORIENTED_EDGE('',*,*,#2682,.T.);
#3388=ORIENTED_EDGE('',*,*,#2683,.T.);
#3389=ORIENTED_EDGE('',*,*,#2684,.T.);
#3390=ORIENTED_EDGE('',*,*,#2686,.T.);
#3391=ORIENTED_EDGE('',*,*,#2693,.T.);
#3392=ORIENTED_EDGE('',*,*,#2691,.T.);
#3393=ORIENTED_EDGE('',*,*,#2689,.T.);
#3394=ORIENTED_EDGE('',*,*,#2687,.T.);
#3395=ORIENTED_EDGE('',*,*,#2669,.T.);
#3396=ORIENTED_EDGE('',*,*,#2674,.T.);
#3397=ORIENTED_EDGE('',*,*,#2676,.T.);
#3398=ORIENTED_EDGE('',*,*,#2696,.F.);
#3399=ORIENTED_EDGE('',*,*,#2697,.F.);
#3400=ORIENTED_EDGE('',*,*,#2698,.F.);
#3401=ORIENTED_EDGE('',*,*,#2699,.F.);
#3402=ORIENTED_EDGE('',*,*,#2700,.F.);
#3403=ORIENTED_EDGE('',*,*,#2701,.F.);
#3404=ORIENTED_EDGE('',*,*,#2702,.F.);
#3405=ORIENTED_EDGE('',*,*,#2703,.F.);
#3406=ORIENTED_EDGE('',*,*,#2704,.F.);
#3407=ORIENTED_EDGE('',*,*,#2705,.F.);
#3408=ORIENTED_EDGE('',*,*,#2706,.F.);
#3409=ORIENTED_EDGE('',*,*,#2707,.F.);
#3410=ORIENTED_EDGE('',*,*,#2708,.F.);
#3411=ORIENTED_EDGE('',*,*,#2709,.F.);
#3412=ORIENTED_EDGE('',*,*,#2710,.F.);
#3413=ORIENTED_EDGE('',*,*,#2711,.F.);
#3414=ORIENTED_EDGE('',*,*,#2712,.F.);
#3415=ORIENTED_EDGE('',*,*,#2713,.F.);
#3416=ORIENTED_EDGE('',*,*,#2714,.F.);
#3417=ORIENTED_EDGE('',*,*,#2715,.F.);
#3418=ORIENTED_EDGE('',*,*,#2716,.F.);
#3419=ORIENTED_EDGE('',*,*,#2717,.F.);
#3420=ORIENTED_EDGE('',*,*,#2718,.F.);
#3421=ORIENTED_EDGE('',*,*,#2719,.F.);
#3422=ORIENTED_EDGE('',*,*,#2720,.F.);
#3423=ORIENTED_EDGE('',*,*,#2721,.F.);
#3424=ORIENTED_EDGE('',*,*,#2722,.F.);
#3425=ORIENTED_EDGE('',*,*,#2723,.F.);
#3426=ORIENTED_EDGE('',*,*,#2724,.F.);
#3427=ORIENTED_EDGE('',*,*,#2725,.T.);
#3428=ORIENTED_EDGE('',*,*,#2726,.F.);
#3429=ORIENTED_EDGE('',*,*,#2727,.F.);
#3430=ORIENTED_EDGE('',*,*,#2728,.F.);
#3431=ORIENTED_EDGE('',*,*,#2729,.T.);
#3432=ORIENTED_EDGE('',*,*,#2730,.F.);
#3433=ORIENTED_EDGE('',*,*,#2731,.F.);
#3434=ORIENTED_EDGE('',*,*,#2732,.F.);
#3435=ORIENTED_EDGE('',*,*,#2733,.F.);
#3436=ORIENTED_EDGE('',*,*,#2734,.F.);
#3437=ORIENTED_EDGE('',*,*,#2735,.F.);
#3438=ORIENTED_EDGE('',*,*,#2725,.F.);
#3439=ORIENTED_EDGE('',*,*,#2715,.T.);
#3440=ORIENTED_EDGE('',*,*,#2717,.T.);
#3441=ORIENTED_EDGE('',*,*,#2730,.T.);
#3442=ORIENTED_EDGE('',*,*,#2736,.T.);
#3443=ORIENTED_EDGE('',*,*,#2737,.F.);
#3444=ORIENTED_EDGE('',*,*,#2738,.F.);
#3445=ORIENTED_EDGE('',*,*,#2732,.T.);
#3446=ORIENTED_EDGE('',*,*,#2724,.T.);
#3447=ORIENTED_EDGE('',*,*,#2739,.F.);
#3448=ORIENTED_EDGE('',*,*,#2740,.F.);
#3449=ORIENTED_EDGE('',*,*,#2741,.F.);
#3450=ORIENTED_EDGE('',*,*,#2742,.T.);
#3451=ORIENTED_EDGE('',*,*,#2743,.T.);
#3452=ORIENTED_EDGE('',*,*,#2744,.T.);
#3453=ORIENTED_EDGE('',*,*,#2745,.F.);
#3454=ORIENTED_EDGE('',*,*,#2746,.T.);
#3455=ORIENTED_EDGE('',*,*,#2731,.T.);
#3456=ORIENTED_EDGE('',*,*,#2738,.T.);
#3457=ORIENTED_EDGE('',*,*,#2747,.T.);
#3458=ORIENTED_EDGE('',*,*,#2748,.T.);
#3459=ORIENTED_EDGE('',*,*,#2749,.T.);
#3460=ORIENTED_EDGE('',*,*,#2750,.T.);
#3461=ORIENTED_EDGE('',*,*,#2751,.T.);
#3462=ORIENTED_EDGE('',*,*,#2752,.T.);
#3463=ORIENTED_EDGE('',*,*,#2753,.T.);
#3464=ORIENTED_EDGE('',*,*,#2754,.T.);
#3465=ORIENTED_EDGE('',*,*,#2739,.T.);
#3466=ORIENTED_EDGE('',*,*,#2727,.T.);
#3467=ORIENTED_EDGE('',*,*,#2755,.T.);
#3468=ORIENTED_EDGE('',*,*,#2756,.T.);
#3469=ORIENTED_EDGE('',*,*,#2757,.T.);
#3470=ORIENTED_EDGE('',*,*,#2699,.T.);
#3471=ORIENTED_EDGE('',*,*,#2701,.T.);
#3472=ORIENTED_EDGE('',*,*,#2703,.T.);
#3473=ORIENTED_EDGE('',*,*,#2705,.T.);
#3474=ORIENTED_EDGE('',*,*,#2707,.T.);
#3475=ORIENTED_EDGE('',*,*,#2709,.T.);
#3476=ORIENTED_EDGE('',*,*,#2726,.T.);
#3477=ORIENTED_EDGE('',*,*,#2735,.T.);
#3478=ORIENTED_EDGE('',*,*,#2758,.F.);
#3479=ORIENTED_EDGE('',*,*,#2759,.F.);
#3480=ORIENTED_EDGE('',*,*,#2760,.F.);
#3481=ORIENTED_EDGE('',*,*,#2761,.F.);
#3482=ORIENTED_EDGE('',*,*,#2762,.F.);
#3483=ORIENTED_EDGE('',*,*,#2763,.T.);
#3484=ORIENTED_EDGE('',*,*,#2755,.F.);
#3485=ORIENTED_EDGE('',*,*,#2764,.F.);
#3486=ORIENTED_EDGE('',*,*,#2765,.F.);
#3487=ORIENTED_EDGE('',*,*,#2766,.F.);
#3488=ORIENTED_EDGE('',*,*,#2767,.T.);
#3489=ORIENTED_EDGE('',*,*,#2768,.F.);
#3490=ORIENTED_EDGE('',*,*,#2752,.F.);
#3491=ORIENTED_EDGE('',*,*,#2769,.F.);
#3492=ORIENTED_EDGE('',*,*,#2770,.F.);
#3493=ORIENTED_EDGE('',*,*,#2771,.F.);
#3494=ORIENTED_EDGE('',*,*,#2772,.F.);
#3495=ORIENTED_EDGE('',*,*,#2773,.F.);
#3496=ORIENTED_EDGE('',*,*,#2774,.F.);
#3497=ORIENTED_EDGE('',*,*,#2775,.F.);
#3498=ORIENTED_EDGE('',*,*,#2776,.F.);
#3499=ORIENTED_EDGE('',*,*,#2777,.F.);
#3500=ORIENTED_EDGE('',*,*,#2767,.F.);
#3501=ORIENTED_EDGE('',*,*,#2710,.T.);
#3502=ORIENTED_EDGE('',*,*,#2720,.T.);
#3503=ORIENTED_EDGE('',*,*,#2722,.T.);
#3504=ORIENTED_EDGE('',*,*,#2764,.T.);
#3505=ORIENTED_EDGE('',*,*,#2778,.F.);
#3506=ORIENTED_EDGE('',*,*,#2779,.F.);
#3507=ORIENTED_EDGE('',*,*,#2780,.T.);
#3508=ORIENTED_EDGE('',*,*,#2772,.T.);
#3509=ORIENTED_EDGE('',*,*,#2781,.T.);
#3510=ORIENTED_EDGE('',*,*,#2782,.T.);
#3511=ORIENTED_EDGE('',*,*,#2778,.T.);
#3512=ORIENTED_EDGE('',*,*,#2697,.T.);
#3513=ORIENTED_EDGE('',*,*,#2771,.T.);
#3514=ORIENTED_EDGE('',*,*,#2783,.T.);
#3515=ORIENTED_EDGE('',*,*,#2784,.F.);
#3516=ORIENTED_EDGE('',*,*,#2781,.F.);
#3517=ORIENTED_EDGE('',*,*,#2769,.T.);
#3518=ORIENTED_EDGE('',*,*,#2751,.F.);
#3519=ORIENTED_EDGE('',*,*,#2785,.F.);
#3520=ORIENTED_EDGE('',*,*,#2786,.T.);
#3521=ORIENTED_EDGE('',*,*,#2768,.T.);
#3522=ORIENTED_EDGE('',*,*,#2777,.T.);
#3523=ORIENTED_EDGE('',*,*,#2787,.F.);
#3524=ORIENTED_EDGE('',*,*,#2788,.F.);
#3525=ORIENTED_EDGE('',*,*,#2789,.T.);
#3526=ORIENTED_EDGE('',*,*,#2753,.F.);
#3527=ORIENTED_EDGE('',*,*,#2776,.T.);
#3528=ORIENTED_EDGE('',*,*,#2790,.F.);
#3529=ORIENTED_EDGE('',*,*,#2791,.F.);
#3530=ORIENTED_EDGE('',*,*,#2787,.T.);
#3531=ORIENTED_EDGE('',*,*,#2779,.T.);
#3532=ORIENTED_EDGE('',*,*,#2782,.F.);
#3533=ORIENTED_EDGE('',*,*,#2784,.T.);
#3534=ORIENTED_EDGE('',*,*,#2792,.T.);
#3535=ORIENTED_EDGE('',*,*,#2775,.T.);
#3536=ORIENTED_EDGE('',*,*,#2793,.F.);
#3537=ORIENTED_EDGE('',*,*,#2794,.F.);
#3538=ORIENTED_EDGE('',*,*,#2790,.T.);
#3539=ORIENTED_EDGE('',*,*,#2795,.T.);
#3540=ORIENTED_EDGE('',*,*,#2796,.T.);
#3541=ORIENTED_EDGE('',*,*,#2797,.F.);
#3542=ORIENTED_EDGE('',*,*,#2798,.T.);
#3543=ORIENTED_EDGE('',*,*,#2773,.T.);
#3544=ORIENTED_EDGE('',*,*,#2766,.T.);
#3545=ORIENTED_EDGE('',*,*,#2737,.T.);
#3546=ORIENTED_EDGE('',*,*,#2799,.T.);
#3547=ORIENTED_EDGE('',*,*,#2800,.F.);
#3548=ORIENTED_EDGE('',*,*,#2747,.F.);
#3549=ORIENTED_EDGE('',*,*,#2785,.T.);
#3550=ORIENTED_EDGE('',*,*,#2750,.F.);
#3551=ORIENTED_EDGE('',*,*,#2801,.T.);
#3552=ORIENTED_EDGE('',*,*,#2802,.T.);
#3553=ORIENTED_EDGE('',*,*,#2749,.F.);
#3554=ORIENTED_EDGE('',*,*,#2803,.T.);
#3555=ORIENTED_EDGE('',*,*,#2804,.T.);
#3556=ORIENTED_EDGE('',*,*,#2801,.F.);
#3557=ORIENTED_EDGE('',*,*,#2748,.F.);
#3558=ORIENTED_EDGE('',*,*,#2800,.T.);
#3559=ORIENTED_EDGE('',*,*,#2805,.T.);
#3560=ORIENTED_EDGE('',*,*,#2803,.F.);
#3561=ORIENTED_EDGE('',*,*,#2765,.T.);
#3562=ORIENTED_EDGE('',*,*,#2780,.F.);
#3563=ORIENTED_EDGE('',*,*,#2792,.F.);
#3564=ORIENTED_EDGE('',*,*,#2783,.F.);
#3565=ORIENTED_EDGE('',*,*,#2770,.T.);
#3566=ORIENTED_EDGE('',*,*,#2786,.F.);
#3567=ORIENTED_EDGE('',*,*,#2802,.F.);
#3568=ORIENTED_EDGE('',*,*,#2804,.F.);
#3569=ORIENTED_EDGE('',*,*,#2805,.F.);
#3570=ORIENTED_EDGE('',*,*,#2799,.F.);
#3571=ORIENTED_EDGE('',*,*,#2736,.F.);
#3572=ORIENTED_EDGE('',*,*,#2729,.F.);
#3573=ORIENTED_EDGE('',*,*,#2806,.F.);
#3574=ORIENTED_EDGE('',*,*,#2795,.F.);
#3575=ORIENTED_EDGE('',*,*,#2713,.T.);
#3576=ORIENTED_EDGE('',*,*,#2719,.T.);
#3577=ORIENTED_EDGE('',*,*,#2807,.T.);
#3578=ORIENTED_EDGE('',*,*,#2808,.T.);
#3579=ORIENTED_EDGE('',*,*,#2756,.F.);
#3580=ORIENTED_EDGE('',*,*,#2763,.F.);
#3581=ORIENTED_EDGE('',*,*,#2728,.T.);
#3582=ORIENTED_EDGE('',*,*,#2757,.F.);
#3583=ORIENTED_EDGE('',*,*,#2808,.F.);
#3584=ORIENTED_EDGE('',*,*,#2809,.F.);
#3585=ORIENTED_EDGE('',*,*,#2810,.F.);
#3586=ORIENTED_EDGE('',*,*,#2811,.F.);
#3587=ORIENTED_EDGE('',*,*,#2812,.F.);
#3588=ORIENTED_EDGE('',*,*,#2796,.F.);
#3589=ORIENTED_EDGE('',*,*,#2806,.T.);
#3590=ORIENTED_EDGE('',*,*,#2809,.T.);
#3591=ORIENTED_EDGE('',*,*,#2813,.T.);
#3592=ORIENTED_EDGE('',*,*,#2814,.F.);
#3593=ORIENTED_EDGE('',*,*,#2815,.F.);
#3594=ORIENTED_EDGE('',*,*,#2762,.T.);
#3595=ORIENTED_EDGE('',*,*,#2816,.F.);
#3596=ORIENTED_EDGE('',*,*,#2817,.T.);
#3597=ORIENTED_EDGE('',*,*,#2818,.T.);
#3598=ORIENTED_EDGE('',*,*,#2761,.T.);
#3599=ORIENTED_EDGE('',*,*,#2819,.F.);
#3600=ORIENTED_EDGE('',*,*,#2743,.F.);
#3601=ORIENTED_EDGE('',*,*,#2820,.F.);
#3602=ORIENTED_EDGE('',*,*,#2821,.F.);
#3603=ORIENTED_EDGE('',*,*,#2822,.F.);
#3604=ORIENTED_EDGE('',*,*,#2810,.T.);
#3605=ORIENTED_EDGE('',*,*,#2815,.T.);
#3606=ORIENTED_EDGE('',*,*,#2823,.T.);
#3607=ORIENTED_EDGE('',*,*,#2824,.T.);
#3608=ORIENTED_EDGE('',*,*,#2825,.T.);
#3609=ORIENTED_EDGE('',*,*,#2816,.T.);
#3610=ORIENTED_EDGE('',*,*,#2698,.T.);
#3611=ORIENTED_EDGE('',*,*,#2700,.T.);
#3612=ORIENTED_EDGE('',*,*,#2702,.T.);
#3613=ORIENTED_EDGE('',*,*,#2704,.T.);
#3614=ORIENTED_EDGE('',*,*,#2811,.T.);
#3615=ORIENTED_EDGE('',*,*,#2822,.T.);
#3616=ORIENTED_EDGE('',*,*,#2826,.F.);
#3617=ORIENTED_EDGE('',*,*,#2827,.F.);
#3618=ORIENTED_EDGE('',*,*,#2760,.T.);
#3619=ORIENTED_EDGE('',*,*,#2828,.F.);
#3620=ORIENTED_EDGE('',*,*,#2744,.F.);
#3621=ORIENTED_EDGE('',*,*,#2819,.T.);
#3622=ORIENTED_EDGE('',*,*,#2812,.T.);
#3623=ORIENTED_EDGE('',*,*,#2827,.T.);
#3624=ORIENTED_EDGE('',*,*,#2829,.T.);
#3625=ORIENTED_EDGE('',*,*,#2830,.T.);
#3626=ORIENTED_EDGE('',*,*,#2741,.T.);
#3627=ORIENTED_EDGE('',*,*,#2831,.T.);
#3628=ORIENTED_EDGE('',*,*,#2788,.T.);
#3629=ORIENTED_EDGE('',*,*,#2791,.T.);
#3630=ORIENTED_EDGE('',*,*,#2794,.T.);
#3631=ORIENTED_EDGE('',*,*,#2832,.T.);
#3632=ORIENTED_EDGE('',*,*,#2797,.T.);
#3633=ORIENTED_EDGE('',*,*,#2696,.T.);
#3634=ORIENTED_EDGE('',*,*,#2708,.T.);
#3635=ORIENTED_EDGE('',*,*,#2711,.T.);
#3636=ORIENTED_EDGE('',*,*,#2712,.T.);
#3637=ORIENTED_EDGE('',*,*,#2718,.T.);
#3638=ORIENTED_EDGE('',*,*,#2721,.T.);
#3639=ORIENTED_EDGE('',*,*,#2723,.T.);
#3640=ORIENTED_EDGE('',*,*,#2759,.T.);
#3641=ORIENTED_EDGE('',*,*,#2833,.T.);
#3642=ORIENTED_EDGE('',*,*,#2834,.T.);
#3643=ORIENTED_EDGE('',*,*,#2745,.T.);
#3644=ORIENTED_EDGE('',*,*,#2828,.T.);
#3645=ORIENTED_EDGE('',*,*,#2714,.T.);
#3646=ORIENTED_EDGE('',*,*,#2716,.T.);
#3647=ORIENTED_EDGE('',*,*,#2742,.F.);
#3648=ORIENTED_EDGE('',*,*,#2830,.F.);
#3649=ORIENTED_EDGE('',*,*,#2835,.T.);
#3650=ORIENTED_EDGE('',*,*,#2820,.T.);
#3651=ORIENTED_EDGE('',*,*,#2829,.F.);
#3652=ORIENTED_EDGE('',*,*,#2826,.T.);
#3653=ORIENTED_EDGE('',*,*,#2821,.T.);
#3654=ORIENTED_EDGE('',*,*,#2835,.F.);
#3655=ORIENTED_EDGE('',*,*,#2824,.F.);
#3656=ORIENTED_EDGE('',*,*,#2836,.T.);
#3657=ORIENTED_EDGE('',*,*,#2837,.T.);
#3658=ORIENTED_EDGE('',*,*,#2838,.F.);
#3659=ORIENTED_EDGE('',*,*,#2823,.F.);
#3660=ORIENTED_EDGE('',*,*,#2814,.T.);
#3661=ORIENTED_EDGE('',*,*,#2839,.T.);
#3662=ORIENTED_EDGE('',*,*,#2836,.F.);
#3663=ORIENTED_EDGE('',*,*,#2825,.F.);
#3664=ORIENTED_EDGE('',*,*,#2838,.T.);
#3665=ORIENTED_EDGE('',*,*,#2840,.T.);
#3666=ORIENTED_EDGE('',*,*,#2817,.F.);
#3667=ORIENTED_EDGE('',*,*,#2840,.F.);
#3668=ORIENTED_EDGE('',*,*,#2837,.F.);
#3669=ORIENTED_EDGE('',*,*,#2839,.F.);
#3670=ORIENTED_EDGE('',*,*,#2813,.F.);
#3671=ORIENTED_EDGE('',*,*,#2807,.F.);
#3672=ORIENTED_EDGE('',*,*,#2818,.F.);
#3673=ORIENTED_EDGE('',*,*,#2706,.T.);
#3674=ORIENTED_EDGE('',*,*,#2733,.T.);
#3675=ORIENTED_EDGE('',*,*,#2746,.F.);
#3676=ORIENTED_EDGE('',*,*,#2834,.F.);
#3677=ORIENTED_EDGE('',*,*,#2841,.T.);
#3678=ORIENTED_EDGE('',*,*,#2831,.F.);
#3679=ORIENTED_EDGE('',*,*,#2740,.T.);
#3680=ORIENTED_EDGE('',*,*,#2754,.F.);
#3681=ORIENTED_EDGE('',*,*,#2789,.F.);
#3682=ORIENTED_EDGE('',*,*,#2774,.T.);
#3683=ORIENTED_EDGE('',*,*,#2798,.F.);
#3684=ORIENTED_EDGE('',*,*,#2832,.F.);
#3685=ORIENTED_EDGE('',*,*,#2793,.T.);
#3686=ORIENTED_EDGE('',*,*,#2734,.T.);
#3687=ORIENTED_EDGE('',*,*,#2841,.F.);
#3688=ORIENTED_EDGE('',*,*,#2833,.F.);
#3689=ORIENTED_EDGE('',*,*,#2758,.T.);
#3690=ORIENTED_EDGE('',*,*,#2842,.T.);
#3691=ORIENTED_EDGE('',*,*,#2843,.T.);
#3692=ORIENTED_EDGE('',*,*,#2844,.T.);
#3693=ORIENTED_EDGE('',*,*,#2845,.T.);
#3694=ORIENTED_EDGE('',*,*,#2846,.T.);
#3695=ORIENTED_EDGE('',*,*,#2847,.T.);
#3696=ORIENTED_EDGE('',*,*,#2848,.T.);
#3697=ORIENTED_EDGE('',*,*,#2849,.T.);
#3698=ORIENTED_EDGE('',*,*,#2850,.T.);
#3699=ORIENTED_EDGE('',*,*,#2851,.F.);
#3700=ORIENTED_EDGE('',*,*,#2852,.F.);
#3701=ORIENTED_EDGE('',*,*,#2853,.F.);
#3702=ORIENTED_EDGE('',*,*,#2854,.F.);
#3703=ORIENTED_EDGE('',*,*,#2855,.F.);
#3704=ORIENTED_EDGE('',*,*,#2856,.F.);
#3705=ORIENTED_EDGE('',*,*,#2857,.F.);
#3706=ORIENTED_EDGE('',*,*,#2858,.F.);
#3707=ORIENTED_EDGE('',*,*,#2859,.F.);
#3708=ORIENTED_EDGE('',*,*,#2860,.F.);
#3709=ORIENTED_EDGE('',*,*,#2861,.F.);
#3710=ORIENTED_EDGE('',*,*,#2843,.F.);
#3711=ORIENTED_EDGE('',*,*,#2862,.F.);
#3712=ORIENTED_EDGE('',*,*,#2842,.F.);
#3713=ORIENTED_EDGE('',*,*,#2863,.T.);
#3714=ORIENTED_EDGE('',*,*,#2851,.T.);
#3715=ORIENTED_EDGE('',*,*,#2864,.F.);
#3716=ORIENTED_EDGE('',*,*,#2863,.F.);
#3717=ORIENTED_EDGE('',*,*,#2865,.T.);
#3718=ORIENTED_EDGE('',*,*,#2861,.T.);
#3719=ORIENTED_EDGE('',*,*,#2866,.F.);
#3720=ORIENTED_EDGE('',*,*,#2865,.F.);
#3721=ORIENTED_EDGE('',*,*,#2867,.T.);
#3722=ORIENTED_EDGE('',*,*,#2852,.T.);
#3723=ORIENTED_EDGE('',*,*,#2868,.F.);
#3724=ORIENTED_EDGE('',*,*,#2867,.F.);
#3725=ORIENTED_EDGE('',*,*,#2869,.T.);
#3726=ORIENTED_EDGE('',*,*,#2860,.T.);
#3727=ORIENTED_EDGE('',*,*,#2870,.F.);
#3728=ORIENTED_EDGE('',*,*,#2869,.F.);
#3729=ORIENTED_EDGE('',*,*,#2871,.T.);
#3730=ORIENTED_EDGE('',*,*,#2853,.T.);
#3731=ORIENTED_EDGE('',*,*,#2872,.F.);
#3732=ORIENTED_EDGE('',*,*,#2871,.F.);
#3733=ORIENTED_EDGE('',*,*,#2873,.T.);
#3734=ORIENTED_EDGE('',*,*,#2859,.T.);
#3735=ORIENTED_EDGE('',*,*,#2874,.F.);
#3736=ORIENTED_EDGE('',*,*,#2873,.F.);
#3737=ORIENTED_EDGE('',*,*,#2875,.T.);
#3738=ORIENTED_EDGE('',*,*,#2854,.T.);
#3739=ORIENTED_EDGE('',*,*,#2876,.F.);
#3740=ORIENTED_EDGE('',*,*,#2875,.F.);
#3741=ORIENTED_EDGE('',*,*,#2877,.F.);
#3742=ORIENTED_EDGE('',*,*,#2845,.F.);
#3743=ORIENTED_EDGE('',*,*,#2878,.T.);
#3744=ORIENTED_EDGE('',*,*,#2879,.F.);
#3745=ORIENTED_EDGE('',*,*,#2844,.F.);
#3746=ORIENTED_EDGE('',*,*,#2880,.F.);
#3747=ORIENTED_EDGE('',*,*,#2881,.F.);
#3748=ORIENTED_EDGE('',*,*,#2878,.F.);
#3749=ORIENTED_EDGE('',*,*,#2882,.T.);
#3750=ORIENTED_EDGE('',*,*,#2858,.T.);
#3751=ORIENTED_EDGE('',*,*,#2883,.F.);
#3752=ORIENTED_EDGE('',*,*,#2882,.F.);
#3753=ORIENTED_EDGE('',*,*,#2884,.T.);
#3754=ORIENTED_EDGE('',*,*,#2855,.T.);
#3755=ORIENTED_EDGE('',*,*,#2885,.F.);
#3756=ORIENTED_EDGE('',*,*,#2884,.F.);
#3757=ORIENTED_EDGE('',*,*,#2886,.T.);
#3758=ORIENTED_EDGE('',*,*,#2857,.T.);
#3759=ORIENTED_EDGE('',*,*,#2887,.F.);
#3760=ORIENTED_EDGE('',*,*,#2886,.F.);
#3761=ORIENTED_EDGE('',*,*,#2888,.T.);
#3762=ORIENTED_EDGE('',*,*,#2856,.T.);
#3763=ORIENTED_EDGE('',*,*,#2889,.F.);
#3764=ORIENTED_EDGE('',*,*,#2888,.F.);
#3765=ORIENTED_EDGE('',*,*,#2885,.T.);
#3766=ORIENTED_EDGE('',*,*,#2889,.T.);
#3767=ORIENTED_EDGE('',*,*,#2883,.T.);
#3768=ORIENTED_EDGE('',*,*,#2887,.T.);
#3769=ORIENTED_EDGE('',*,*,#2877,.T.);
#3770=ORIENTED_EDGE('',*,*,#2890,.F.);
#3771=ORIENTED_EDGE('',*,*,#2891,.F.);
#3772=ORIENTED_EDGE('',*,*,#2846,.F.);
#3773=ORIENTED_EDGE('',*,*,#2891,.T.);
#3774=ORIENTED_EDGE('',*,*,#2892,.T.);
#3775=ORIENTED_EDGE('',*,*,#2893,.T.);
#3776=ORIENTED_EDGE('',*,*,#2847,.F.);
#3777=ORIENTED_EDGE('',*,*,#2881,.T.);
#3778=ORIENTED_EDGE('',*,*,#2894,.F.);
#3779=ORIENTED_EDGE('',*,*,#2895,.F.);
#3780=ORIENTED_EDGE('',*,*,#2896,.F.);
#3781=ORIENTED_EDGE('',*,*,#2892,.F.);
#3782=ORIENTED_EDGE('',*,*,#2890,.T.);
#3783=ORIENTED_EDGE('',*,*,#2879,.T.);
#3784=ORIENTED_EDGE('',*,*,#2864,.T.);
#3785=ORIENTED_EDGE('',*,*,#2868,.T.);
#3786=ORIENTED_EDGE('',*,*,#2872,.T.);
#3787=ORIENTED_EDGE('',*,*,#2874,.T.);
#3788=ORIENTED_EDGE('',*,*,#2866,.T.);
#3789=ORIENTED_EDGE('',*,*,#2870,.T.);
#3790=ORIENTED_EDGE('',*,*,#2862,.T.);
#3791=ORIENTED_EDGE('',*,*,#2895,.T.);
#3792=ORIENTED_EDGE('',*,*,#2897,.T.);
#3793=ORIENTED_EDGE('',*,*,#2849,.F.);
#3794=ORIENTED_EDGE('',*,*,#2898,.F.);
#3795=ORIENTED_EDGE('',*,*,#2896,.T.);
#3796=ORIENTED_EDGE('',*,*,#2898,.T.);
#3797=ORIENTED_EDGE('',*,*,#2848,.F.);
#3798=ORIENTED_EDGE('',*,*,#2893,.F.);
#3799=ORIENTED_EDGE('',*,*,#2894,.T.);
#3800=ORIENTED_EDGE('',*,*,#2880,.T.);
#3801=ORIENTED_EDGE('',*,*,#2850,.F.);
#3802=ORIENTED_EDGE('',*,*,#2897,.F.);
#3803=ORIENTED_EDGE('',*,*,#2876,.T.);
#3804=ORIENTED_EDGE('',*,*,#2899,.F.);
#3805=ORIENTED_EDGE('',*,*,#2900,.F.);
#3806=ORIENTED_EDGE('',*,*,#2901,.F.);
#3807=ORIENTED_EDGE('',*,*,#2902,.T.);
#3808=ORIENTED_EDGE('',*,*,#2900,.T.);
#3809=ORIENTED_EDGE('',*,*,#2903,.T.);
#3810=ORIENTED_EDGE('',*,*,#2904,.T.);
#3811=ORIENTED_EDGE('',*,*,#2905,.F.);
#3812=ORIENTED_EDGE('',*,*,#2906,.F.);
#3813=ORIENTED_EDGE('',*,*,#2907,.F.);
#3814=ORIENTED_EDGE('',*,*,#2908,.F.);
#3815=ORIENTED_EDGE('',*,*,#2909,.F.);
#3816=ORIENTED_EDGE('',*,*,#2910,.F.);
#3817=ORIENTED_EDGE('',*,*,#2911,.T.);
#3818=ORIENTED_EDGE('',*,*,#2912,.T.);
#3819=ORIENTED_EDGE('',*,*,#2909,.T.);
#3820=ORIENTED_EDGE('',*,*,#2913,.T.);
#3821=ORIENTED_EDGE('',*,*,#2914,.F.);
#3822=ORIENTED_EDGE('',*,*,#2915,.F.);
#3823=ORIENTED_EDGE('',*,*,#2916,.F.);
#3824=ORIENTED_EDGE('',*,*,#2917,.T.);
#3825=ORIENTED_EDGE('',*,*,#2918,.T.);
#3826=ORIENTED_EDGE('',*,*,#2915,.T.);
#3827=ORIENTED_EDGE('',*,*,#2919,.T.);
#3828=ORIENTED_EDGE('',*,*,#2920,.F.);
#3829=ORIENTED_EDGE('',*,*,#2921,.F.);
#3830=ORIENTED_EDGE('',*,*,#2922,.F.);
#3831=ORIENTED_EDGE('',*,*,#2923,.T.);
#3832=ORIENTED_EDGE('',*,*,#2924,.T.);
#3833=ORIENTED_EDGE('',*,*,#2921,.T.);
#3834=ORIENTED_EDGE('',*,*,#2925,.T.);
#3835=ORIENTED_EDGE('',*,*,#2916,.T.);
#3836=ORIENTED_EDGE('',*,*,#2926,.T.);
#3837=ORIENTED_EDGE('',*,*,#2922,.T.);
#3838=ORIENTED_EDGE('',*,*,#2927,.T.);
#3839=ORIENTED_EDGE('',*,*,#2920,.T.);
#3840=ORIENTED_EDGE('',*,*,#2928,.T.);
#3841=ORIENTED_EDGE('',*,*,#2910,.T.);
#3842=ORIENTED_EDGE('',*,*,#2929,.T.);
#3843=ORIENTED_EDGE('',*,*,#2930,.T.);
#3844=ORIENTED_EDGE('',*,*,#2914,.T.);
#3845=ORIENTED_EDGE('',*,*,#2931,.T.);
#3846=ORIENTED_EDGE('',*,*,#2932,.T.);
#3847=ORIENTED_EDGE('',*,*,#2908,.T.);
#3848=ORIENTED_EDGE('',*,*,#2933,.T.);
#3849=ORIENTED_EDGE('',*,*,#2906,.T.);
#3850=ORIENTED_EDGE('',*,*,#2934,.T.);
#3851=ORIENTED_EDGE('',*,*,#2935,.T.);
#3852=ORIENTED_EDGE('',*,*,#2932,.F.);
#3853=ORIENTED_EDGE('',*,*,#2936,.T.);
#3854=ORIENTED_EDGE('',*,*,#2904,.F.);
#3855=ORIENTED_EDGE('',*,*,#2937,.T.);
#3856=ORIENTED_EDGE('',*,*,#2938,.T.);
#3857=ORIENTED_EDGE('',*,*,#2907,.T.);
#3858=ORIENTED_EDGE('',*,*,#2939,.T.);
#3859=ORIENTED_EDGE('',*,*,#2940,.T.);
#3860=ORIENTED_EDGE('',*,*,#2905,.T.);
#3861=ORIENTED_EDGE('',*,*,#2941,.T.);
#3862=ORIENTED_EDGE('',*,*,#2942,.T.);
#3863=ORIENTED_EDGE('',*,*,#2943,.T.);
#3864=ORIENTED_EDGE('',*,*,#2899,.T.);
#3865=ORIENTED_EDGE('',*,*,#2944,.T.);
#3866=ORIENTED_EDGE('',*,*,#2942,.F.);
#3867=ORIENTED_EDGE('',*,*,#2945,.T.);
#3868=ORIENTED_EDGE('',*,*,#2946,.T.);
#3869=ORIENTED_EDGE('',*,*,#2901,.T.);
#3870=ORIENTED_EDGE('',*,*,#2947,.T.);
#3871=ORIENTED_EDGE('',*,*,#2919,.F.);
#3872=ORIENTED_EDGE('',*,*,#2930,.F.);
#3873=ORIENTED_EDGE('',*,*,#2948,.T.);
#3874=ORIENTED_EDGE('',*,*,#2949,.T.);
#3875=ORIENTED_EDGE('',*,*,#2935,.F.);
#3876=ORIENTED_EDGE('',*,*,#2903,.F.);
#3877=ORIENTED_EDGE('',*,*,#2943,.F.);
#3878=ORIENTED_EDGE('',*,*,#2950,.F.);
#3879=ORIENTED_EDGE('',*,*,#2951,.T.);
#3880=ORIENTED_EDGE('',*,*,#2952,.T.);
#3881=ORIENTED_EDGE('',*,*,#2953,.T.);
#3882=ORIENTED_EDGE('',*,*,#2948,.F.);
#3883=ORIENTED_EDGE('',*,*,#2954,.T.);
#3884=ORIENTED_EDGE('',*,*,#2955,.T.);
#3885=ORIENTED_EDGE('',*,*,#2956,.T.);
#3886=ORIENTED_EDGE('',*,*,#2941,.F.);
#3887=ORIENTED_EDGE('',*,*,#2938,.F.);
#3888=ORIENTED_EDGE('',*,*,#2957,.T.);
#3889=ORIENTED_EDGE('',*,*,#2950,.T.);
#3890=ORIENTED_EDGE('',*,*,#2937,.F.);
#3891=ORIENTED_EDGE('',*,*,#2958,.F.);
#3892=ORIENTED_EDGE('',*,*,#2959,.T.);
#3893=ORIENTED_EDGE('',*,*,#2960,.F.);
#3894=ORIENTED_EDGE('',*,*,#2961,.F.);
#3895=ORIENTED_EDGE('',*,*,#2962,.F.);
#3896=ORIENTED_EDGE('',*,*,#2963,.F.);
#3897=ORIENTED_EDGE('',*,*,#2951,.F.);
#3898=ORIENTED_EDGE('',*,*,#2957,.F.);
#3899=ORIENTED_EDGE('',*,*,#2925,.F.);
#3900=ORIENTED_EDGE('',*,*,#2929,.F.);
#3901=ORIENTED_EDGE('',*,*,#2912,.F.);
#3902=ORIENTED_EDGE('',*,*,#2964,.T.);
#3903=ORIENTED_EDGE('',*,*,#2913,.F.);
#3904=ORIENTED_EDGE('',*,*,#2934,.F.);
#3905=ORIENTED_EDGE('',*,*,#2940,.F.);
#3906=ORIENTED_EDGE('',*,*,#2944,.F.);
#3907=ORIENTED_EDGE('',*,*,#2946,.F.);
#3908=ORIENTED_EDGE('',*,*,#2965,.T.);
#3909=ORIENTED_EDGE('',*,*,#2966,.T.);
#3910=ORIENTED_EDGE('',*,*,#2967,.T.);
#3911=ORIENTED_EDGE('',*,*,#2945,.F.);
#3912=ORIENTED_EDGE('',*,*,#2968,.F.);
#3913=ORIENTED_EDGE('',*,*,#2969,.F.);
#3914=ORIENTED_EDGE('',*,*,#2970,.T.);
#3915=ORIENTED_EDGE('',*,*,#2971,.T.);
#3916=ORIENTED_EDGE('',*,*,#2972,.T.);
#3917=ORIENTED_EDGE('',*,*,#2973,.F.);
#3918=ORIENTED_EDGE('',*,*,#2974,.F.);
#3919=ORIENTED_EDGE('',*,*,#2975,.F.);
#3920=ORIENTED_EDGE('',*,*,#2976,.T.);
#3921=ORIENTED_EDGE('',*,*,#2961,.T.);
#3922=ORIENTED_EDGE('',*,*,#2977,.T.);
#3923=ORIENTED_EDGE('',*,*,#2965,.F.);
#3924=ORIENTED_EDGE('',*,*,#2978,.T.);
#3925=ORIENTED_EDGE('',*,*,#2979,.T.);
#3926=ORIENTED_EDGE('',*,*,#2980,.T.);
#3927=ORIENTED_EDGE('',*,*,#2981,.T.);
#3928=ORIENTED_EDGE('',*,*,#2982,.T.);
#3929=ORIENTED_EDGE('',*,*,#2975,.T.);
#3930=ORIENTED_EDGE('',*,*,#2983,.T.);
#3931=ORIENTED_EDGE('',*,*,#2973,.T.);
#3932=ORIENTED_EDGE('',*,*,#2984,.T.);
#3933=ORIENTED_EDGE('',*,*,#2985,.T.);
#3934=ORIENTED_EDGE('',*,*,#2986,.T.);
#3935=ORIENTED_EDGE('',*,*,#2974,.T.);
#3936=ORIENTED_EDGE('',*,*,#2986,.F.);
#3937=ORIENTED_EDGE('',*,*,#2987,.T.);
#3938=ORIENTED_EDGE('',*,*,#2983,.F.);
#3939=ORIENTED_EDGE('',*,*,#2981,.F.);
#3940=ORIENTED_EDGE('',*,*,#2988,.T.);
#3941=ORIENTED_EDGE('',*,*,#2989,.F.);
#3942=ORIENTED_EDGE('',*,*,#2990,.F.);
#3943=ORIENTED_EDGE('',*,*,#2987,.F.);
#3944=ORIENTED_EDGE('',*,*,#2991,.T.);
#3945=ORIENTED_EDGE('',*,*,#2992,.F.);
#3946=ORIENTED_EDGE('',*,*,#2988,.F.);
#3947=ORIENTED_EDGE('',*,*,#2985,.F.);
#3948=ORIENTED_EDGE('',*,*,#2993,.T.);
#3949=ORIENTED_EDGE('',*,*,#2994,.F.);
#3950=ORIENTED_EDGE('',*,*,#2991,.F.);
#3951=ORIENTED_EDGE('',*,*,#2972,.F.);
#3952=ORIENTED_EDGE('',*,*,#2995,.T.);
#3953=ORIENTED_EDGE('',*,*,#2976,.F.);
#3954=ORIENTED_EDGE('',*,*,#2982,.F.);
#3955=ORIENTED_EDGE('',*,*,#2990,.T.);
#3956=ORIENTED_EDGE('',*,*,#2996,.F.);
#3957=ORIENTED_EDGE('',*,*,#2993,.F.);
#3958=ORIENTED_EDGE('',*,*,#2984,.F.);
#3959=ORIENTED_EDGE('',*,*,#2992,.T.);
#3960=ORIENTED_EDGE('',*,*,#2994,.T.);
#3961=ORIENTED_EDGE('',*,*,#2996,.T.);
#3962=ORIENTED_EDGE('',*,*,#2989,.T.);
#3963=ORIENTED_EDGE('',*,*,#2962,.T.);
#3964=ORIENTED_EDGE('',*,*,#2995,.F.);
#3965=ORIENTED_EDGE('',*,*,#2997,.T.);
#3966=ORIENTED_EDGE('',*,*,#2998,.T.);
#3967=ORIENTED_EDGE('',*,*,#2998,.F.);
#3968=ORIENTED_EDGE('',*,*,#2999,.F.);
#3969=ORIENTED_EDGE('',*,*,#2952,.F.);
#3970=ORIENTED_EDGE('',*,*,#2963,.T.);
#3971=ORIENTED_EDGE('',*,*,#2960,.T.);
#3972=ORIENTED_EDGE('',*,*,#3000,.T.);
#3973=ORIENTED_EDGE('',*,*,#2966,.F.);
#3974=ORIENTED_EDGE('',*,*,#2977,.F.);
#3975=ORIENTED_EDGE('',*,*,#3001,.T.);
#3976=ORIENTED_EDGE('',*,*,#2959,.F.);
#3977=ORIENTED_EDGE('',*,*,#3002,.F.);
#3978=ORIENTED_EDGE('',*,*,#3003,.T.);
#3979=ORIENTED_EDGE('',*,*,#2917,.F.);
#3980=ORIENTED_EDGE('',*,*,#2949,.F.);
#3981=ORIENTED_EDGE('',*,*,#2953,.F.);
#3982=ORIENTED_EDGE('',*,*,#2999,.T.);
#3983=ORIENTED_EDGE('',*,*,#2997,.F.);
#3984=ORIENTED_EDGE('',*,*,#2971,.F.);
#3985=ORIENTED_EDGE('',*,*,#3004,.F.);
#3986=ORIENTED_EDGE('',*,*,#3003,.F.);
#3987=ORIENTED_EDGE('',*,*,#3005,.F.);
#3988=ORIENTED_EDGE('',*,*,#3004,.T.);
#3989=ORIENTED_EDGE('',*,*,#2970,.F.);
#3990=ORIENTED_EDGE('',*,*,#3006,.F.);
#3991=ORIENTED_EDGE('',*,*,#3007,.T.);
#3992=ORIENTED_EDGE('',*,*,#3008,.F.);
#3993=ORIENTED_EDGE('',*,*,#3009,.F.);
#3994=ORIENTED_EDGE('',*,*,#3010,.F.);
#3995=ORIENTED_EDGE('',*,*,#3011,.F.);
#3996=ORIENTED_EDGE('',*,*,#2956,.F.);
#3997=ORIENTED_EDGE('',*,*,#2978,.F.);
#3998=ORIENTED_EDGE('',*,*,#2955,.F.);
#3999=ORIENTED_EDGE('',*,*,#2979,.F.);
#4000=ORIENTED_EDGE('',*,*,#2954,.F.);
#4001=ORIENTED_EDGE('',*,*,#2980,.F.);
#4002=ORIENTED_EDGE('',*,*,#3012,.F.);
#4003=ORIENTED_EDGE('',*,*,#3013,.F.);
#4004=ORIENTED_EDGE('',*,*,#3014,.F.);
#4005=ORIENTED_EDGE('',*,*,#3015,.F.);
#4006=ORIENTED_EDGE('',*,*,#3016,.F.);
#4007=ORIENTED_EDGE('',*,*,#3017,.F.);
#4008=ORIENTED_EDGE('',*,*,#2923,.F.);
#4009=ORIENTED_EDGE('',*,*,#2964,.F.);
#4010=ORIENTED_EDGE('',*,*,#2911,.F.);
#4011=ORIENTED_EDGE('',*,*,#2967,.F.);
#4012=ORIENTED_EDGE('',*,*,#3000,.F.);
#4013=ORIENTED_EDGE('',*,*,#3001,.F.);
#4014=ORIENTED_EDGE('',*,*,#3007,.F.);
#4015=ORIENTED_EDGE('',*,*,#3018,.F.);
#4016=ORIENTED_EDGE('',*,*,#3008,.T.);
#4017=ORIENTED_EDGE('',*,*,#3010,.T.);
#4018=ORIENTED_EDGE('',*,*,#3012,.T.);
#4019=ORIENTED_EDGE('',*,*,#3014,.T.);
#4020=ORIENTED_EDGE('',*,*,#3016,.T.);
#4021=ORIENTED_EDGE('',*,*,#2902,.F.);
#4022=ORIENTED_EDGE('',*,*,#3019,.F.);
#4023=ORIENTED_EDGE('',*,*,#2968,.T.);
#4024=ORIENTED_EDGE('',*,*,#2947,.F.);
#4025=ORIENTED_EDGE('',*,*,#2924,.F.);
#4026=ORIENTED_EDGE('',*,*,#3018,.T.);
#4027=ORIENTED_EDGE('',*,*,#3006,.T.);
#4028=ORIENTED_EDGE('',*,*,#2969,.T.);
#4029=ORIENTED_EDGE('',*,*,#3019,.T.);
#4030=ORIENTED_EDGE('',*,*,#2936,.F.);
#4031=ORIENTED_EDGE('',*,*,#2931,.F.);
#4032=ORIENTED_EDGE('',*,*,#2927,.F.);
#4033=ORIENTED_EDGE('',*,*,#2918,.F.);
#4034=ORIENTED_EDGE('',*,*,#3005,.T.);
#4035=ORIENTED_EDGE('',*,*,#3002,.T.);
#4036=ORIENTED_EDGE('',*,*,#2958,.T.);
#4037=ORIENTED_EDGE('',*,*,#2939,.F.);
#4038=ORIENTED_EDGE('',*,*,#2933,.F.);
#4039=ORIENTED_EDGE('',*,*,#2928,.F.);
#4040=ORIENTED_EDGE('',*,*,#2926,.F.);
#4041=ORIENTED_EDGE('',*,*,#3009,.T.);
#4042=ORIENTED_EDGE('',*,*,#3011,.T.);
#4043=ORIENTED_EDGE('',*,*,#3013,.T.);
#4044=ORIENTED_EDGE('',*,*,#3015,.T.);
#4045=ORIENTED_EDGE('',*,*,#3017,.T.);
#4046=ORIENTED_EDGE('',*,*,#3020,.T.);
#4047=ORIENTED_EDGE('',*,*,#3021,.T.);
#4048=ORIENTED_EDGE('',*,*,#3022,.T.);
#4049=ORIENTED_EDGE('',*,*,#3023,.T.);
#4050=ORIENTED_EDGE('',*,*,#3024,.T.);
#4051=ORIENTED_EDGE('',*,*,#3025,.T.);
#4052=ORIENTED_EDGE('',*,*,#3026,.T.);
#4053=ORIENTED_EDGE('',*,*,#3027,.T.);
#4054=ORIENTED_EDGE('',*,*,#3028,.T.);
#4055=ORIENTED_EDGE('',*,*,#3025,.F.);
#4056=ORIENTED_EDGE('',*,*,#3029,.T.);
#4057=ORIENTED_EDGE('',*,*,#3023,.F.);
#4058=ORIENTED_EDGE('',*,*,#3030,.T.);
#4059=ORIENTED_EDGE('',*,*,#3027,.F.);
#4060=ORIENTED_EDGE('',*,*,#3031,.T.);
#4061=ORIENTED_EDGE('',*,*,#3021,.F.);
#4062=ORIENTED_EDGE('',*,*,#3029,.F.);
#4063=ORIENTED_EDGE('',*,*,#3032,.F.);
#4064=ORIENTED_EDGE('',*,*,#3033,.T.);
#4065=ORIENTED_EDGE('',*,*,#3034,.F.);
#4066=ORIENTED_EDGE('',*,*,#3024,.F.);
#4067=ORIENTED_EDGE('',*,*,#3035,.T.);
#4068=ORIENTED_EDGE('',*,*,#3036,.T.);
#4069=ORIENTED_EDGE('',*,*,#3032,.T.);
#4070=ORIENTED_EDGE('',*,*,#3037,.F.);
#4071=ORIENTED_EDGE('',*,*,#3038,.F.);
#4072=ORIENTED_EDGE('',*,*,#3039,.F.);
#4073=ORIENTED_EDGE('',*,*,#3040,.F.);
#4074=ORIENTED_EDGE('',*,*,#3041,.T.);
#4075=ORIENTED_EDGE('',*,*,#3042,.T.);
#4076=ORIENTED_EDGE('',*,*,#3043,.T.);
#4077=ORIENTED_EDGE('',*,*,#3044,.T.);
#4078=ORIENTED_EDGE('',*,*,#3045,.T.);
#4079=ORIENTED_EDGE('',*,*,#3046,.T.);
#4080=ORIENTED_EDGE('',*,*,#3047,.T.);
#4081=ORIENTED_EDGE('',*,*,#3048,.T.);
#4082=ORIENTED_EDGE('',*,*,#3049,.T.);
#4083=ORIENTED_EDGE('',*,*,#3050,.T.);
#4084=ORIENTED_EDGE('',*,*,#3051,.T.);
#4085=ORIENTED_EDGE('',*,*,#3052,.T.);
#4086=ORIENTED_EDGE('',*,*,#3053,.T.);
#4087=ORIENTED_EDGE('',*,*,#3054,.T.);
#4088=ORIENTED_EDGE('',*,*,#3055,.T.);
#4089=ORIENTED_EDGE('',*,*,#3026,.F.);
#4090=ORIENTED_EDGE('',*,*,#3028,.F.);
#4091=ORIENTED_EDGE('',*,*,#3022,.F.);
#4092=ORIENTED_EDGE('',*,*,#3031,.F.);
#4093=ORIENTED_EDGE('',*,*,#3037,.T.);
#4094=ORIENTED_EDGE('',*,*,#3056,.T.);
#4095=ORIENTED_EDGE('',*,*,#3057,.T.);
#4096=ORIENTED_EDGE('',*,*,#3058,.T.);
#4097=ORIENTED_EDGE('',*,*,#3059,.T.);
#4098=ORIENTED_EDGE('',*,*,#3060,.T.);
#4099=ORIENTED_EDGE('',*,*,#3038,.T.);
#4100=ORIENTED_EDGE('',*,*,#3058,.F.);
#4101=ORIENTED_EDGE('',*,*,#3039,.T.);
#4102=ORIENTED_EDGE('',*,*,#3060,.F.);
#4103=ORIENTED_EDGE('',*,*,#3061,.T.);
#4104=ORIENTED_EDGE('',*,*,#3062,.T.);
#4105=ORIENTED_EDGE('',*,*,#3040,.T.);
#4106=ORIENTED_EDGE('',*,*,#3062,.F.);
#4107=ORIENTED_EDGE('',*,*,#3063,.T.);
#4108=ORIENTED_EDGE('',*,*,#3056,.F.);
#4109=ORIENTED_EDGE('',*,*,#3059,.F.);
#4110=ORIENTED_EDGE('',*,*,#3064,.T.);
#4111=ORIENTED_EDGE('',*,*,#3065,.F.);
#4112=ORIENTED_EDGE('',*,*,#3066,.F.);
#4113=ORIENTED_EDGE('',*,*,#3057,.F.);
#4114=ORIENTED_EDGE('',*,*,#3067,.T.);
#4115=ORIENTED_EDGE('',*,*,#3068,.F.);
#4116=ORIENTED_EDGE('',*,*,#3064,.F.);
#4117=ORIENTED_EDGE('',*,*,#3030,.F.);
#4118=ORIENTED_EDGE('',*,*,#3069,.F.);
#4119=ORIENTED_EDGE('',*,*,#3070,.T.);
#4120=ORIENTED_EDGE('',*,*,#3035,.F.);
#4121=ORIENTED_EDGE('',*,*,#3020,.F.);
#4122=ORIENTED_EDGE('',*,*,#3034,.T.);
#4123=ORIENTED_EDGE('',*,*,#3071,.T.);
#4124=ORIENTED_EDGE('',*,*,#3069,.T.);
#4125=ORIENTED_EDGE('',*,*,#3041,.F.);
#4126=ORIENTED_EDGE('',*,*,#3072,.F.);
#4127=ORIENTED_EDGE('',*,*,#3042,.F.);
#4128=ORIENTED_EDGE('',*,*,#3073,.F.);
#4129=ORIENTED_EDGE('',*,*,#3043,.F.);
#4130=ORIENTED_EDGE('',*,*,#3074,.F.);
#4131=ORIENTED_EDGE('',*,*,#3044,.F.);
#4132=ORIENTED_EDGE('',*,*,#3075,.F.);
#4133=ORIENTED_EDGE('',*,*,#3045,.F.);
#4134=ORIENTED_EDGE('',*,*,#3076,.F.);
#4135=ORIENTED_EDGE('',*,*,#3046,.F.);
#4136=ORIENTED_EDGE('',*,*,#3077,.F.);
#4137=ORIENTED_EDGE('',*,*,#3047,.F.);
#4138=ORIENTED_EDGE('',*,*,#3078,.F.);
#4139=ORIENTED_EDGE('',*,*,#3048,.F.);
#4140=ORIENTED_EDGE('',*,*,#3079,.F.);
#4141=ORIENTED_EDGE('',*,*,#3049,.F.);
#4142=ORIENTED_EDGE('',*,*,#3080,.F.);
#4143=ORIENTED_EDGE('',*,*,#3050,.F.);
#4144=ORIENTED_EDGE('',*,*,#3081,.F.);
#4145=ORIENTED_EDGE('',*,*,#3051,.F.);
#4146=ORIENTED_EDGE('',*,*,#3082,.F.);
#4147=ORIENTED_EDGE('',*,*,#3052,.F.);
#4148=ORIENTED_EDGE('',*,*,#3083,.F.);
#4149=ORIENTED_EDGE('',*,*,#3053,.F.);
#4150=ORIENTED_EDGE('',*,*,#3084,.F.);
#4151=ORIENTED_EDGE('',*,*,#3054,.F.);
#4152=ORIENTED_EDGE('',*,*,#3085,.F.);
#4153=ORIENTED_EDGE('',*,*,#3055,.F.);
#4154=ORIENTED_EDGE('',*,*,#3086,.F.);
#4155=ORIENTED_EDGE('',*,*,#3061,.F.);
#4156=ORIENTED_EDGE('',*,*,#3066,.T.);
#4157=ORIENTED_EDGE('',*,*,#3087,.F.);
#4158=ORIENTED_EDGE('',*,*,#3088,.F.);
#4159=ORIENTED_EDGE('',*,*,#3063,.F.);
#4160=ORIENTED_EDGE('',*,*,#3088,.T.);
#4161=ORIENTED_EDGE('',*,*,#3089,.F.);
#4162=ORIENTED_EDGE('',*,*,#3067,.F.);
#4163=ORIENTED_EDGE('',*,*,#3068,.T.);
#4164=ORIENTED_EDGE('',*,*,#3089,.T.);
#4165=ORIENTED_EDGE('',*,*,#3087,.T.);
#4166=ORIENTED_EDGE('',*,*,#3065,.T.);
#4167=ORIENTED_EDGE('',*,*,#3072,.T.);
#4168=ORIENTED_EDGE('',*,*,#3073,.T.);
#4169=ORIENTED_EDGE('',*,*,#3074,.T.);
#4170=ORIENTED_EDGE('',*,*,#3075,.T.);
#4171=ORIENTED_EDGE('',*,*,#3076,.T.);
#4172=ORIENTED_EDGE('',*,*,#3077,.T.);
#4173=ORIENTED_EDGE('',*,*,#3078,.T.);
#4174=ORIENTED_EDGE('',*,*,#3079,.T.);
#4175=ORIENTED_EDGE('',*,*,#3080,.T.);
#4176=ORIENTED_EDGE('',*,*,#3081,.T.);
#4177=ORIENTED_EDGE('',*,*,#3082,.T.);
#4178=ORIENTED_EDGE('',*,*,#3083,.T.);
#4179=ORIENTED_EDGE('',*,*,#3084,.T.);
#4180=ORIENTED_EDGE('',*,*,#3085,.T.);
#4181=ORIENTED_EDGE('',*,*,#3086,.T.);
#4182=ORIENTED_EDGE('',*,*,#3036,.F.);
#4183=ORIENTED_EDGE('',*,*,#3070,.F.);
#4184=ORIENTED_EDGE('',*,*,#3071,.F.);
#4185=ORIENTED_EDGE('',*,*,#3033,.F.);
#4186=ORIENTED_EDGE('',*,*,#3090,.T.);
#4187=ORIENTED_EDGE('',*,*,#3091,.T.);
#4188=ORIENTED_EDGE('',*,*,#3092,.T.);
#4189=ORIENTED_EDGE('',*,*,#3093,.T.);
#4190=ORIENTED_EDGE('',*,*,#3094,.T.);
#4191=ORIENTED_EDGE('',*,*,#3095,.T.);
#4192=ORIENTED_EDGE('',*,*,#3096,.T.);
#4193=ORIENTED_EDGE('',*,*,#3097,.T.);
#4194=ORIENTED_EDGE('',*,*,#3098,.T.);
#4195=ORIENTED_EDGE('',*,*,#3094,.F.);
#4196=ORIENTED_EDGE('',*,*,#3099,.T.);
#4197=ORIENTED_EDGE('',*,*,#3092,.F.);
#4198=ORIENTED_EDGE('',*,*,#3100,.F.);
#4199=ORIENTED_EDGE('',*,*,#3101,.F.);
#4200=ORIENTED_EDGE('',*,*,#3102,.T.);
#4201=ORIENTED_EDGE('',*,*,#3103,.F.);
#4202=ORIENTED_EDGE('',*,*,#3104,.F.);
#4203=ORIENTED_EDGE('',*,*,#3105,.T.);
#4204=ORIENTED_EDGE('',*,*,#3106,.F.);
#4205=ORIENTED_EDGE('',*,*,#3107,.F.);
#4206=ORIENTED_EDGE('',*,*,#3104,.T.);
#4207=ORIENTED_EDGE('',*,*,#3108,.T.);
#4208=ORIENTED_EDGE('',*,*,#3109,.T.);
#4209=ORIENTED_EDGE('',*,*,#3110,.T.);
#4210=ORIENTED_EDGE('',*,*,#3107,.T.);
#4211=ORIENTED_EDGE('',*,*,#3111,.T.);
#4212=ORIENTED_EDGE('',*,*,#3112,.F.);
#4213=ORIENTED_EDGE('',*,*,#3108,.F.);
#4214=ORIENTED_EDGE('',*,*,#3113,.T.);
#4215=ORIENTED_EDGE('',*,*,#3114,.T.);
#4216=ORIENTED_EDGE('',*,*,#3100,.T.);
#4217=ORIENTED_EDGE('',*,*,#3091,.F.);
#4218=ORIENTED_EDGE('',*,*,#3115,.F.);
#4219=ORIENTED_EDGE('',*,*,#3105,.F.);
#4220=ORIENTED_EDGE('',*,*,#3110,.F.);
#4221=ORIENTED_EDGE('',*,*,#3116,.F.);
#4222=ORIENTED_EDGE('',*,*,#3117,.T.);
#4223=ORIENTED_EDGE('',*,*,#3118,.F.);
#4224=ORIENTED_EDGE('',*,*,#3113,.F.);
#4225=ORIENTED_EDGE('',*,*,#3119,.F.);
#4226=ORIENTED_EDGE('',*,*,#3120,.F.);
#4227=ORIENTED_EDGE('',*,*,#3102,.F.);
#4228=ORIENTED_EDGE('',*,*,#3121,.F.);
#4229=ORIENTED_EDGE('',*,*,#3117,.F.);
#4230=ORIENTED_EDGE('',*,*,#3122,.F.);
#4231=ORIENTED_EDGE('',*,*,#3123,.F.);
#4232=ORIENTED_EDGE('',*,*,#3124,.F.);
#4233=ORIENTED_EDGE('',*,*,#3125,.F.);
#4234=ORIENTED_EDGE('',*,*,#3126,.F.);
#4235=ORIENTED_EDGE('',*,*,#3124,.T.);
#4236=ORIENTED_EDGE('',*,*,#3127,.F.);
#4237=ORIENTED_EDGE('',*,*,#3128,.T.);
#4238=ORIENTED_EDGE('',*,*,#3111,.F.);
#4239=ORIENTED_EDGE('',*,*,#3106,.T.);
#4240=ORIENTED_EDGE('',*,*,#3115,.T.);
#4241=ORIENTED_EDGE('',*,*,#3090,.F.);
#4242=ORIENTED_EDGE('',*,*,#3123,.T.);
#4243=ORIENTED_EDGE('',*,*,#3129,.F.);
#4244=ORIENTED_EDGE('',*,*,#3130,.T.);
#4245=ORIENTED_EDGE('',*,*,#3127,.T.);
#4246=ORIENTED_EDGE('',*,*,#3122,.T.);
#4247=ORIENTED_EDGE('',*,*,#3131,.T.);
#4248=ORIENTED_EDGE('',*,*,#3132,.T.);
#4249=ORIENTED_EDGE('',*,*,#3129,.T.);
#4250=ORIENTED_EDGE('',*,*,#3133,.F.);
#4251=ORIENTED_EDGE('',*,*,#3134,.F.);
#4252=ORIENTED_EDGE('',*,*,#3095,.F.);
#4253=ORIENTED_EDGE('',*,*,#3098,.F.);
#4254=ORIENTED_EDGE('',*,*,#3134,.T.);
#4255=ORIENTED_EDGE('',*,*,#3135,.F.);
#4256=ORIENTED_EDGE('',*,*,#3136,.F.);
#4257=ORIENTED_EDGE('',*,*,#3096,.F.);
#4258=ORIENTED_EDGE('',*,*,#3136,.T.);
#4259=ORIENTED_EDGE('',*,*,#3137,.T.);
#4260=ORIENTED_EDGE('',*,*,#3131,.F.);
#4261=ORIENTED_EDGE('',*,*,#3125,.T.);
#4262=ORIENTED_EDGE('',*,*,#3126,.T.);
#4263=ORIENTED_EDGE('',*,*,#3093,.F.);
#4264=ORIENTED_EDGE('',*,*,#3099,.F.);
#4265=ORIENTED_EDGE('',*,*,#3097,.F.);
#4266=ORIENTED_EDGE('',*,*,#3101,.T.);
#4267=ORIENTED_EDGE('',*,*,#3114,.F.);
#4268=ORIENTED_EDGE('',*,*,#3118,.T.);
#4269=ORIENTED_EDGE('',*,*,#3121,.T.);
#4270=ORIENTED_EDGE('',*,*,#3133,.T.);
#4271=ORIENTED_EDGE('',*,*,#3103,.T.);
#4272=ORIENTED_EDGE('',*,*,#3120,.T.);
#4273=ORIENTED_EDGE('',*,*,#3119,.T.);
#4274=ORIENTED_EDGE('',*,*,#3116,.T.);
#4275=ORIENTED_EDGE('',*,*,#3109,.F.);
#4276=ORIENTED_EDGE('',*,*,#3112,.T.);
#4277=ORIENTED_EDGE('',*,*,#3128,.F.);
#4278=ORIENTED_EDGE('',*,*,#3130,.F.);
#4279=ORIENTED_EDGE('',*,*,#3132,.F.);
#4280=ORIENTED_EDGE('',*,*,#3137,.F.);
#4281=ORIENTED_EDGE('',*,*,#3135,.T.);
#4282=ORIENTED_EDGE('',*,*,#3138,.F.);
#4283=ORIENTED_EDGE('',*,*,#3139,.F.);
#4284=ORIENTED_EDGE('',*,*,#3140,.F.);
#4285=ORIENTED_EDGE('',*,*,#3141,.F.);
#4286=ORIENTED_EDGE('',*,*,#3142,.F.);
#4287=ORIENTED_EDGE('',*,*,#3143,.F.);
#4288=ORIENTED_EDGE('',*,*,#3144,.F.);
#4289=ORIENTED_EDGE('',*,*,#3145,.F.);
#4290=ORIENTED_EDGE('',*,*,#3139,.T.);
#4291=ORIENTED_EDGE('',*,*,#3146,.F.);
#4292=ORIENTED_EDGE('',*,*,#3147,.T.);
#4293=ORIENTED_EDGE('',*,*,#3148,.F.);
#4294=ORIENTED_EDGE('',*,*,#3149,.T.);
#4295=ORIENTED_EDGE('',*,*,#3150,.F.);
#4296=ORIENTED_EDGE('',*,*,#3145,.T.);
#4297=ORIENTED_EDGE('',*,*,#3151,.T.);
#4298=ORIENTED_EDGE('',*,*,#3140,.T.);
#4299=ORIENTED_EDGE('',*,*,#3151,.F.);
#4300=ORIENTED_EDGE('',*,*,#3144,.T.);
#4301=ORIENTED_EDGE('',*,*,#3152,.F.);
#4302=ORIENTED_EDGE('',*,*,#3153,.F.);
#4303=ORIENTED_EDGE('',*,*,#3154,.F.);
#4304=ORIENTED_EDGE('',*,*,#3155,.F.);
#4305=ORIENTED_EDGE('',*,*,#3156,.F.);
#4306=ORIENTED_EDGE('',*,*,#3157,.T.);
#4307=ORIENTED_EDGE('',*,*,#3158,.T.);
#4308=ORIENTED_EDGE('',*,*,#3159,.T.);
#4309=ORIENTED_EDGE('',*,*,#3160,.T.);
#4310=ORIENTED_EDGE('',*,*,#3161,.T.);
#4311=ORIENTED_EDGE('',*,*,#3153,.T.);
#4312=ORIENTED_EDGE('',*,*,#3162,.T.);
#4313=ORIENTED_EDGE('',*,*,#3154,.T.);
#4314=ORIENTED_EDGE('',*,*,#3161,.F.);
#4315=ORIENTED_EDGE('',*,*,#3163,.T.);
#4316=ORIENTED_EDGE('',*,*,#3164,.T.);
#4317=ORIENTED_EDGE('',*,*,#3155,.T.);
#4318=ORIENTED_EDGE('',*,*,#3162,.F.);
#4319=ORIENTED_EDGE('',*,*,#3165,.T.);
#4320=ORIENTED_EDGE('',*,*,#3159,.F.);
#4321=ORIENTED_EDGE('',*,*,#3156,.T.);
#4322=ORIENTED_EDGE('',*,*,#3164,.F.);
#4323=ORIENTED_EDGE('',*,*,#3166,.T.);
#4324=ORIENTED_EDGE('',*,*,#3163,.F.);
#4325=ORIENTED_EDGE('',*,*,#3167,.F.);
#4326=ORIENTED_EDGE('',*,*,#3168,.T.);
#4327=ORIENTED_EDGE('',*,*,#3169,.T.);
#4328=ORIENTED_EDGE('',*,*,#3160,.F.);
#4329=ORIENTED_EDGE('',*,*,#3170,.F.);
#4330=ORIENTED_EDGE('',*,*,#3171,.T.);
#4331=ORIENTED_EDGE('',*,*,#3167,.T.);
#4332=ORIENTED_EDGE('',*,*,#3172,.T.);
#4333=ORIENTED_EDGE('',*,*,#3173,.T.);
#4334=ORIENTED_EDGE('',*,*,#3174,.T.);
#4335=ORIENTED_EDGE('',*,*,#3175,.T.);
#4336=ORIENTED_EDGE('',*,*,#3176,.T.);
#4337=ORIENTED_EDGE('',*,*,#3177,.T.);
#4338=ORIENTED_EDGE('',*,*,#3174,.F.);
#4339=ORIENTED_EDGE('',*,*,#3178,.T.);
#4340=ORIENTED_EDGE('',*,*,#3179,.T.);
#4341=ORIENTED_EDGE('',*,*,#3180,.T.);
#4342=ORIENTED_EDGE('',*,*,#3176,.F.);
#4343=ORIENTED_EDGE('',*,*,#3181,.T.);
#4344=ORIENTED_EDGE('',*,*,#3172,.F.);
#4345=ORIENTED_EDGE('',*,*,#3182,.T.);
#4346=ORIENTED_EDGE('',*,*,#3179,.F.);
#4347=ORIENTED_EDGE('',*,*,#3183,.T.);
#4348=ORIENTED_EDGE('',*,*,#3178,.F.);
#4349=ORIENTED_EDGE('',*,*,#3184,.F.);
#4350=ORIENTED_EDGE('',*,*,#3185,.T.);
#4351=ORIENTED_EDGE('',*,*,#3186,.T.);
#4352=ORIENTED_EDGE('',*,*,#3173,.F.);
#4353=ORIENTED_EDGE('',*,*,#3187,.F.);
#4354=ORIENTED_EDGE('',*,*,#3188,.T.);
#4355=ORIENTED_EDGE('',*,*,#3184,.T.);
#4356=ORIENTED_EDGE('',*,*,#3175,.F.);
#4357=ORIENTED_EDGE('',*,*,#3177,.F.);
#4358=ORIENTED_EDGE('',*,*,#3180,.F.);
#4359=ORIENTED_EDGE('',*,*,#3182,.F.);
#4360=ORIENTED_EDGE('',*,*,#3189,.T.);
#4361=ORIENTED_EDGE('',*,*,#3190,.T.);
#4362=ORIENTED_EDGE('',*,*,#3191,.T.);
#4363=ORIENTED_EDGE('',*,*,#3192,.T.);
#4364=ORIENTED_EDGE('',*,*,#3193,.F.);
#4365=ORIENTED_EDGE('',*,*,#3157,.F.);
#4366=ORIENTED_EDGE('',*,*,#3194,.F.);
#4367=ORIENTED_EDGE('',*,*,#3158,.F.);
#4368=ORIENTED_EDGE('',*,*,#3195,.F.);
#4369=ORIENTED_EDGE('',*,*,#3192,.F.);
#4370=ORIENTED_EDGE('',*,*,#3196,.F.);
#4371=ORIENTED_EDGE('',*,*,#3191,.F.);
#4372=ORIENTED_EDGE('',*,*,#3197,.F.);
#4373=ORIENTED_EDGE('',*,*,#3190,.F.);
#4374=ORIENTED_EDGE('',*,*,#3198,.F.);
#4375=ORIENTED_EDGE('',*,*,#3189,.F.);
#4376=ORIENTED_EDGE('',*,*,#3138,.T.);
#4377=ORIENTED_EDGE('',*,*,#3199,.T.);
#4378=ORIENTED_EDGE('',*,*,#3200,.F.);
#4379=ORIENTED_EDGE('',*,*,#3146,.T.);
#4380=ORIENTED_EDGE('',*,*,#3194,.T.);
#4381=ORIENTED_EDGE('',*,*,#3142,.T.);
#4382=ORIENTED_EDGE('',*,*,#3150,.T.);
#4383=ORIENTED_EDGE('',*,*,#3201,.F.);
#4384=ORIENTED_EDGE('',*,*,#3202,.T.);
#4385=ORIENTED_EDGE('',*,*,#3193,.T.);
#4386=ORIENTED_EDGE('',*,*,#3166,.F.);
#4387=ORIENTED_EDGE('',*,*,#3203,.F.);
#4388=ORIENTED_EDGE('',*,*,#3204,.T.);
#4389=ORIENTED_EDGE('',*,*,#3170,.T.);
#4390=ORIENTED_EDGE('',*,*,#3165,.F.);
#4391=ORIENTED_EDGE('',*,*,#3169,.F.);
#4392=ORIENTED_EDGE('',*,*,#3205,.T.);
#4393=ORIENTED_EDGE('',*,*,#3203,.T.);
#4394=ORIENTED_EDGE('',*,*,#3201,.T.);
#4395=ORIENTED_EDGE('',*,*,#3149,.F.);
#4396=ORIENTED_EDGE('',*,*,#3206,.F.);
#4397=ORIENTED_EDGE('',*,*,#3207,.T.);
#4398=ORIENTED_EDGE('',*,*,#3200,.T.);
#4399=ORIENTED_EDGE('',*,*,#3208,.F.);
#4400=ORIENTED_EDGE('',*,*,#3209,.F.);
#4401=ORIENTED_EDGE('',*,*,#3147,.F.);
#4402=ORIENTED_EDGE('',*,*,#3141,.T.);
#4403=ORIENTED_EDGE('',*,*,#3152,.T.);
#4404=ORIENTED_EDGE('',*,*,#3143,.T.);
#4405=ORIENTED_EDGE('',*,*,#3202,.F.);
#4406=ORIENTED_EDGE('',*,*,#3207,.F.);
#4407=ORIENTED_EDGE('',*,*,#3210,.F.);
#4408=ORIENTED_EDGE('',*,*,#3208,.T.);
#4409=ORIENTED_EDGE('',*,*,#3199,.F.);
#4410=ORIENTED_EDGE('',*,*,#3183,.F.);
#4411=ORIENTED_EDGE('',*,*,#3211,.F.);
#4412=ORIENTED_EDGE('',*,*,#3212,.T.);
#4413=ORIENTED_EDGE('',*,*,#3187,.T.);
#4414=ORIENTED_EDGE('',*,*,#3181,.F.);
#4415=ORIENTED_EDGE('',*,*,#3186,.F.);
#4416=ORIENTED_EDGE('',*,*,#3213,.T.);
#4417=ORIENTED_EDGE('',*,*,#3211,.T.);
#4418=ORIENTED_EDGE('',*,*,#3171,.F.);
#4419=ORIENTED_EDGE('',*,*,#3204,.F.);
#4420=ORIENTED_EDGE('',*,*,#3205,.F.);
#4421=ORIENTED_EDGE('',*,*,#3168,.F.);
#4422=ORIENTED_EDGE('',*,*,#3212,.F.);
#4423=ORIENTED_EDGE('',*,*,#3213,.F.);
#4424=ORIENTED_EDGE('',*,*,#3185,.F.);
#4425=ORIENTED_EDGE('',*,*,#3188,.F.);
#4426=ORIENTED_EDGE('',*,*,#3209,.T.);
#4427=ORIENTED_EDGE('',*,*,#3210,.T.);
#4428=ORIENTED_EDGE('',*,*,#3206,.T.);
#4429=ORIENTED_EDGE('',*,*,#3148,.T.);
#4430=ORIENTED_EDGE('',*,*,#3195,.T.);
#4431=ORIENTED_EDGE('',*,*,#3196,.T.);
#4432=ORIENTED_EDGE('',*,*,#3197,.T.);
#4433=ORIENTED_EDGE('',*,*,#3198,.T.);
#4434=CYLINDRICAL_SURFACE('',#4870,6.2);
#4435=CYLINDRICAL_SURFACE('',#4874,6.2);
#4436=CYLINDRICAL_SURFACE('',#4878,0.5);
#4437=CYLINDRICAL_SURFACE('',#4891,0.5);
#4438=CYLINDRICAL_SURFACE('',#4894,0.5);
#4439=CYLINDRICAL_SURFACE('',#4906,0.5);
#4440=CYLINDRICAL_SURFACE('',#4913,1.5);
#4441=CYLINDRICAL_SURFACE('',#4916,2.25);
#4442=CYLINDRICAL_SURFACE('',#4917,2.25);
#4443=CYLINDRICAL_SURFACE('',#4918,1.25);
#4444=CYLINDRICAL_SURFACE('',#4920,1.25);
#4445=CYLINDRICAL_SURFACE('',#4922,1.25);
#4446=CYLINDRICAL_SURFACE('',#4924,1.25);
#4447=CYLINDRICAL_SURFACE('',#4926,1.25);
#4448=CYLINDRICAL_SURFACE('',#4928,1.25);
#4449=CYLINDRICAL_SURFACE('',#4930,1.25);
#4450=CYLINDRICAL_SURFACE('',#4932,1.25);
#4451=CYLINDRICAL_SURFACE('',#4934,1.5);
#4452=CYLINDRICAL_SURFACE('',#4936,1.5);
#4453=CYLINDRICAL_SURFACE('',#4939,1.5);
#4454=CYLINDRICAL_SURFACE('',#4946,1.25);
#4455=CYLINDRICAL_SURFACE('',#4949,1.25);
#4456=CYLINDRICAL_SURFACE('',#4952,1.25);
#4457=CYLINDRICAL_SURFACE('',#4955,1.25);
#4458=CYLINDRICAL_SURFACE('',#4958,1.25);
#4459=CYLINDRICAL_SURFACE('',#4961,1.25);
#4460=CYLINDRICAL_SURFACE('',#4964,1.25);
#4461=CYLINDRICAL_SURFACE('',#4967,1.5);
#4462=CYLINDRICAL_SURFACE('',#4970,1.5);
#4463=CYLINDRICAL_SURFACE('',#4973,1.5);
#4464=CYLINDRICAL_SURFACE('',#4976,1.5);
#4465=CYLINDRICAL_SURFACE('',#4979,1.5);
#4466=CYLINDRICAL_SURFACE('',#4982,1.5);
#4467=CYLINDRICAL_SURFACE('',#4985,1.5);
#4468=CYLINDRICAL_SURFACE('',#5006,2.00000000000003);
#4469=CYLINDRICAL_SURFACE('',#5034,2.00000000000003);
#4470=CYLINDRICAL_SURFACE('',#5035,2.00000000000003);
#4471=CYLINDRICAL_SURFACE('',#5036,2.00000000000002);
#4472=CYLINDRICAL_SURFACE('',#5055,1.5);
#4473=CYLINDRICAL_SURFACE('',#5059,1.5);
#4474=CYLINDRICAL_SURFACE('',#5063,1.5);
#4475=CYLINDRICAL_SURFACE('',#5067,1.5);
#4476=CYLINDRICAL_SURFACE('',#5071,1.5);
#4477=CYLINDRICAL_SURFACE('',#5075,1.5);
#4478=CYLINDRICAL_SURFACE('',#5079,1.5);
#4479=CYLINDRICAL_SURFACE('',#5083,0.949999999999996);
#4480=CYLINDRICAL_SURFACE('',#5089,0.949999999999999);
#4481=CYLINDRICAL_SURFACE('',#5093,0.95);
#4482=CYLINDRICAL_SURFACE('',#5097,0.950000000000002);
#4483=CYLINDRICAL_SURFACE('',#5101,0.950000000000001);
#4484=CYLINDRICAL_SURFACE('',#5111,1.5);
#4485=CYLINDRICAL_SURFACE('',#5120,0.5);
#4486=CYLINDRICAL_SURFACE('',#5130,0.5);
#4487=CYLINDRICAL_SURFACE('',#5136,0.5);
#4488=CYLINDRICAL_SURFACE('',#5142,0.5);
#4489=CYLINDRICAL_SURFACE('',#5144,0.5);
#4490=CYLINDRICAL_SURFACE('',#5145,0.5);
#4491=CYLINDRICAL_SURFACE('',#5146,0.5);
#4492=CYLINDRICAL_SURFACE('',#5148,0.5);
#4493=CYLINDRICAL_SURFACE('',#5149,0.5);
#4494=CYLINDRICAL_SURFACE('',#5150,0.5);
#4495=CYLINDRICAL_SURFACE('',#5152,0.5);
#4496=CYLINDRICAL_SURFACE('',#5154,0.5);
#4497=CYLINDRICAL_SURFACE('',#5155,0.5);
#4498=CYLINDRICAL_SURFACE('',#5170,0.5);
#4499=CYLINDRICAL_SURFACE('',#5173,0.5);
#4500=CYLINDRICAL_SURFACE('',#5176,0.5);
#4501=CYLINDRICAL_SURFACE('',#5188,1.5);
#4502=CYLINDRICAL_SURFACE('',#5191,1.5);
#4503=CYLINDRICAL_SURFACE('',#5194,1.5);
#4504=CYLINDRICAL_SURFACE('',#5195,1.5);
#4505=CYLINDRICAL_SURFACE('',#5196,1.5);
#4506=CYLINDRICAL_SURFACE('',#5197,1.5);
#4507=CYLINDRICAL_SURFACE('',#5200,1.5);
#4508=CYLINDRICAL_SURFACE('',#5203,1.5);
#4509=CYLINDRICAL_SURFACE('',#5211,0.5);
#4510=CYLINDRICAL_SURFACE('',#5214,0.5);
#4511=CYLINDRICAL_SURFACE('',#5217,0.5);
#4512=CYLINDRICAL_SURFACE('',#5218,0.5);
#4513=CYLINDRICAL_SURFACE('',#5237,0.5);
#4514=CYLINDRICAL_SURFACE('',#5240,0.5);
#4515=CYLINDRICAL_SURFACE('',#5242,0.5);
#4516=CYLINDRICAL_SURFACE('',#5244,0.5);
#4517=CYLINDRICAL_SURFACE('',#5249,1.25);
#4518=CYLINDRICAL_SURFACE('',#5251,1.25);
#4519=CYLINDRICAL_SURFACE('',#5253,1.25);
#4520=CYLINDRICAL_SURFACE('',#5255,1.25);
#4521=CYLINDRICAL_SURFACE('',#5257,1.25);
#4522=CYLINDRICAL_SURFACE('',#5259,1.25);
#4523=CYLINDRICAL_SURFACE('',#5261,1.25);
#4524=CYLINDRICAL_SURFACE('',#5263,1.5);
#4525=CYLINDRICAL_SURFACE('',#5265,1.5);
#4526=CYLINDRICAL_SURFACE('',#5267,1.5);
#4527=CYLINDRICAL_SURFACE('',#5269,1.5);
#4528=CYLINDRICAL_SURFACE('',#5271,1.5);
#4529=CYLINDRICAL_SURFACE('',#5273,1.5);
#4530=CYLINDRICAL_SURFACE('',#5275,1.5);
#4531=CYLINDRICAL_SURFACE('',#5277,1.5);
#4532=CYLINDRICAL_SURFACE('',#5310,0.5);
#4533=CYLINDRICAL_SURFACE('',#5316,0.5);
#4534=CYLINDRICAL_SURFACE('',#5320,4.6);
#4535=CYLINDRICAL_SURFACE('',#5328,0.5);
#4536=CYLINDRICAL_SURFACE('',#5334,0.5);
#4537=CYLINDRICAL_SURFACE('',#5336,2.8);
#4538=CYLINDRICAL_SURFACE('',#5343,2.5);
#4539=CYLINDRICAL_SURFACE('',#5345,2.5);
#4540=CYLINDRICAL_SURFACE('',#5347,1.05);
#4541=CYLINDRICAL_SURFACE('',#5349,1.05);
#4542=CYLINDRICAL_SURFACE('',#5351,1.05);
#4543=CYLINDRICAL_SURFACE('',#5353,1.05);
#4544=CYLINDRICAL_SURFACE('',#5359,4.6);
#4545=CYLINDRICAL_SURFACE('',#5362,6.);
#4546=CYLINDRICAL_SURFACE('',#5364,6.);
#4547=CYLINDRICAL_SURFACE('',#5368,2.8);
#4548=ADVANCED_FACE('',(#445),#4434,.F.);
#4549=ADVANCED_FACE('',(#446),#315,.F.);
#4550=ADVANCED_FACE('',(#447),#4435,.F.);
#4551=ADVANCED_FACE('',(#448),#316,.F.);
#4552=ADVANCED_FACE('',(#449),#4436,.T.);
#4553=ADVANCED_FACE('',(#450,#106,#107,#108),#317,.T.);
#4554=ADVANCED_FACE('',(#451,#109,#110,#111),#318,.F.);
#4555=ADVANCED_FACE('',(#452),#4437,.T.);
#4556=ADVANCED_FACE('',(#453),#319,.T.);
#4557=ADVANCED_FACE('',(#454),#4438,.T.);
#4558=ADVANCED_FACE('',(#455,#112,#113,#114,#115,#116),#320,.T.);
#4559=ADVANCED_FACE('',(#456),#4439,.T.);
#4560=ADVANCED_FACE('',(#457),#321,.F.);
#4561=ADVANCED_FACE('',(#458),#322,.F.);
#4562=ADVANCED_FACE('',(#459,#117,#118,#119),#323,.F.);
#4563=ADVANCED_FACE('',(#460),#4440,.T.);
#4564=ADVANCED_FACE('',(#461),#324,.F.);
#4565=ADVANCED_FACE('',(#462,#120),#4441,.F.);
#4566=ADVANCED_FACE('',(#463,#121),#4442,.F.);
#4567=ADVANCED_FACE('',(#464,#122),#4443,.F.);
#4568=ADVANCED_FACE('',(#465,#123),#4444,.F.);
#4569=ADVANCED_FACE('',(#466,#124),#4445,.F.);
#4570=ADVANCED_FACE('',(#467,#125),#4446,.F.);
#4571=ADVANCED_FACE('',(#468,#126),#4447,.F.);
#4572=ADVANCED_FACE('',(#469,#127),#4448,.F.);
#4573=ADVANCED_FACE('',(#470,#128),#4449,.F.);
#4574=ADVANCED_FACE('',(#471,#129),#4450,.F.);
#4575=ADVANCED_FACE('',(#472),#4451,.T.);
#4576=ADVANCED_FACE('',(#473),#4452,.T.);
#4577=ADVANCED_FACE('',(#474),#325,.F.);
#4578=ADVANCED_FACE('',(#475),#4453,.T.);
#4579=ADVANCED_FACE('',(#476),#326,.F.);
#4580=ADVANCED_FACE('',(#477),#327,.T.);
#4581=ADVANCED_FACE('',(#478),#328,.T.);
#4582=ADVANCED_FACE('',(#479,#130,#131,#132,#133,#134,#135,#136,#137,#138),
#329,.F.);
#4583=ADVANCED_FACE('',(#480,#139),#4454,.F.);
#4584=ADVANCED_FACE('',(#481,#140),#4455,.F.);
#4585=ADVANCED_FACE('',(#482,#141),#4456,.F.);
#4586=ADVANCED_FACE('',(#483,#142),#4457,.F.);
#4587=ADVANCED_FACE('',(#484,#143),#4458,.F.);
#4588=ADVANCED_FACE('',(#485,#144),#4459,.F.);
#4589=ADVANCED_FACE('',(#486,#145),#4460,.F.);
#4590=ADVANCED_FACE('',(#487,#146),#4461,.F.);
#4591=ADVANCED_FACE('',(#488,#147),#4462,.F.);
#4592=ADVANCED_FACE('',(#489,#148),#4463,.F.);
#4593=ADVANCED_FACE('',(#490,#149),#4464,.F.);
#4594=ADVANCED_FACE('',(#491,#150),#4465,.F.);
#4595=ADVANCED_FACE('',(#492,#151),#4466,.F.);
#4596=ADVANCED_FACE('',(#493,#152),#4467,.F.);
#4597=ADVANCED_FACE('',(#494),#330,.F.);
#4598=ADVANCED_FACE('',(#495),#331,.F.);
#4599=ADVANCED_FACE('',(#496,#153,#154),#332,.F.);
#4600=ADVANCED_FACE('',(#497),#333,.F.);
#4601=ADVANCED_FACE('',(#498),#334,.T.);
#4602=ADVANCED_FACE('',(#499,#155,#156,#157,#158,#159,#160),#335,.T.);
#4603=ADVANCED_FACE('',(#500),#336,.F.);
#4604=ADVANCED_FACE('',(#501),#337,.F.);
#4605=ADVANCED_FACE('',(#502,#161,#162,#163),#338,.F.);
#4606=ADVANCED_FACE('',(#503),#339,.F.);
#4607=ADVANCED_FACE('',(#504,#164),#340,.T.);
#4608=ADVANCED_FACE('',(#505),#341,.F.);
#4609=ADVANCED_FACE('',(#506),#342,.F.);
#4610=ADVANCED_FACE('',(#507),#343,.T.);
#4611=ADVANCED_FACE('',(#508),#4468,.F.);
#4612=ADVANCED_FACE('',(#509),#344,.F.);
#4613=ADVANCED_FACE('',(#510),#345,.T.);
#4614=ADVANCED_FACE('',(#511),#346,.T.);
#4615=ADVANCED_FACE('',(#512),#347,.F.);
#4616=ADVANCED_FACE('',(#513),#348,.F.);
#4617=ADVANCED_FACE('',(#514),#349,.F.);
#4618=ADVANCED_FACE('',(#515),#350,.F.);
#4619=ADVANCED_FACE('',(#516,#165,#166),#351,.F.);
#4620=ADVANCED_FACE('',(#517),#352,.F.);
#4621=ADVANCED_FACE('',(#518),#353,.F.);
#4622=ADVANCED_FACE('',(#519),#354,.F.);
#4623=ADVANCED_FACE('',(#520),#355,.F.);
#4624=ADVANCED_FACE('',(#521,#167,#168,#169,#170),#356,.F.);
#4625=ADVANCED_FACE('',(#522),#357,.F.);
#4626=ADVANCED_FACE('',(#523),#358,.F.);
#4627=ADVANCED_FACE('',(#524,#171,#172,#173,#174,#175,#176,#177),#359,.F.);
#4628=ADVANCED_FACE('',(#525,#178,#179),#360,.F.);
#4629=ADVANCED_FACE('',(#526),#361,.F.);
#4630=ADVANCED_FACE('',(#527),#362,.F.);
#4631=ADVANCED_FACE('',(#528),#363,.F.);
#4632=ADVANCED_FACE('',(#529),#364,.F.);
#4633=ADVANCED_FACE('',(#530),#365,.F.);
#4634=ADVANCED_FACE('',(#531,#180),#366,.F.);
#4635=ADVANCED_FACE('',(#532),#4469,.F.);
#4636=ADVANCED_FACE('',(#533),#4470,.F.);
#4637=ADVANCED_FACE('',(#534),#4471,.F.);
#4638=ADVANCED_FACE('',(#535),#367,.T.);
#4639=ADVANCED_FACE('',(#536,#181),#66,.F.);
#4640=ADVANCED_FACE('',(#537,#182,#183,#184,#185,#186,#187,#188,#189,#190,
#191,#192,#193),#368,.T.);
#4641=ADVANCED_FACE('',(#538,#194),#4472,.F.);
#4642=ADVANCED_FACE('',(#539,#195),#67,.F.);
#4643=ADVANCED_FACE('',(#540,#196),#4473,.F.);
#4644=ADVANCED_FACE('',(#541,#197),#68,.F.);
#4645=ADVANCED_FACE('',(#542,#198),#4474,.F.);
#4646=ADVANCED_FACE('',(#543,#199),#69,.F.);
#4647=ADVANCED_FACE('',(#544,#200),#4475,.F.);
#4648=ADVANCED_FACE('',(#545,#201),#70,.F.);
#4649=ADVANCED_FACE('',(#546,#202),#4476,.F.);
#4650=ADVANCED_FACE('',(#547,#203),#71,.F.);
#4651=ADVANCED_FACE('',(#548,#204),#4477,.F.);
#4652=ADVANCED_FACE('',(#549,#205),#72,.F.);
#4653=ADVANCED_FACE('',(#550,#206),#4478,.F.);
#4654=ADVANCED_FACE('',(#551,#207),#57,.F.);
#4655=ADVANCED_FACE('',(#552,#208),#4479,.T.);
#4656=ADVANCED_FACE('',(#553),#369,.T.);
#4657=ADVANCED_FACE('',(#554),#370,.T.);
#4658=ADVANCED_FACE('',(#555,#209),#58,.F.);
#4659=ADVANCED_FACE('',(#556,#210),#4480,.T.);
#4660=ADVANCED_FACE('',(#557,#211),#59,.F.);
#4661=ADVANCED_FACE('',(#558,#212),#4481,.T.);
#4662=ADVANCED_FACE('',(#559,#213),#60,.F.);
#4663=ADVANCED_FACE('',(#560,#214),#4482,.T.);
#4664=ADVANCED_FACE('',(#561,#215),#61,.F.);
#4665=ADVANCED_FACE('',(#562,#216),#4483,.T.);
#4666=ADVANCED_FACE('',(#563),#371,.T.);
#4667=ADVANCED_FACE('',(#564),#372,.T.);
#4668=ADVANCED_FACE('',(#565),#373,.T.);
#4669=ADVANCED_FACE('',(#566),#374,.T.);
#4670=ADVANCED_FACE('',(#567),#375,.F.);
#4671=ADVANCED_FACE('',(#568),#376,.T.);
#4672=ADVANCED_FACE('',(#569,#217,#218,#219,#220,#221,#222,#223),#377,.F.);
#4673=ADVANCED_FACE('',(#570),#4484,.F.);
#4674=ADVANCED_FACE('',(#571),#378,.T.);
#4675=ADVANCED_FACE('',(#572),#379,.T.);
#4676=ADVANCED_FACE('',(#573),#380,.T.);
#4677=ADVANCED_FACE('',(#574),#52,.T.);
#4678=ADVANCED_FACE('',(#575),#4485,.T.);
#4679=ADVANCED_FACE('',(#576),#53,.T.);
#4680=ADVANCED_FACE('',(#577),#54,.T.);
#4681=ADVANCED_FACE('',(#578),#4486,.T.);
#4682=ADVANCED_FACE('',(#579),#55,.T.);
#4683=ADVANCED_FACE('',(#580),#4487,.T.);
#4684=ADVANCED_FACE('',(#581),#56,.T.);
#4685=ADVANCED_FACE('',(#582),#4488,.T.);
#4686=ADVANCED_FACE('',(#583),#4489,.T.);
#4687=ADVANCED_FACE('',(#584),#4490,.T.);
#4688=ADVANCED_FACE('',(#585),#4491,.T.);
#4689=ADVANCED_FACE('',(#586),#4492,.T.);
#4690=ADVANCED_FACE('',(#587),#4493,.T.);
#4691=ADVANCED_FACE('',(#588),#4494,.T.);
#4692=ADVANCED_FACE('',(#589),#4495,.T.);
#4693=ADVANCED_FACE('',(#590),#4496,.T.);
#4694=ADVANCED_FACE('',(#591),#4497,.T.);
#4695=ADVANCED_FACE('',(#592),#381,.F.);
#4696=ADVANCED_FACE('',(#593,#224,#225,#226),#382,.F.);
#4697=ADVANCED_FACE('',(#594),#383,.F.);
#4698=ADVANCED_FACE('',(#595),#384,.F.);
#4699=ADVANCED_FACE('',(#596),#385,.T.);
#4700=ADVANCED_FACE('',(#597),#386,.T.);
#4701=ADVANCED_FACE('',(#598,#227,#228,#229),#387,.F.);
#4702=ADVANCED_FACE('',(#599),#4498,.F.);
#4703=ADVANCED_FACE('',(#600),#4499,.F.);
#4704=ADVANCED_FACE('',(#601),#4500,.F.);
#4705=ADVANCED_FACE('',(#602),#388,.T.);
#4706=ADVANCED_FACE('',(#603),#389,.T.);
#4707=ADVANCED_FACE('',(#604),#390,.T.);
#4708=ADVANCED_FACE('',(#605),#391,.T.);
#4709=ADVANCED_FACE('',(#606),#392,.T.);
#4710=ADVANCED_FACE('',(#607),#393,.T.);
#4711=ADVANCED_FACE('',(#608),#394,.F.);
#4712=ADVANCED_FACE('',(#609),#395,.F.);
#4713=ADVANCED_FACE('',(#610),#396,.F.);
#4714=ADVANCED_FACE('',(#611),#397,.F.);
#4715=ADVANCED_FACE('',(#612),#398,.F.);
#4716=ADVANCED_FACE('',(#613,#230),#4501,.F.);
#4717=ADVANCED_FACE('',(#614,#231),#4502,.F.);
#4718=ADVANCED_FACE('',(#615,#232),#4503,.F.);
#4719=ADVANCED_FACE('',(#616,#233),#4504,.F.);
#4720=ADVANCED_FACE('',(#617,#234),#4505,.F.);
#4721=ADVANCED_FACE('',(#618,#235),#4506,.F.);
#4722=ADVANCED_FACE('',(#619,#236),#4507,.F.);
#4723=ADVANCED_FACE('',(#620,#237),#4508,.F.);
#4724=ADVANCED_FACE('',(#621,#238,#239,#240,#241,#242),#399,.F.);
#4725=ADVANCED_FACE('',(#622),#400,.T.);
#4726=ADVANCED_FACE('',(#623),#401,.T.);
#4727=ADVANCED_FACE('',(#624,#243,#244,#245,#246,#247),#402,.T.);
#4728=ADVANCED_FACE('',(#625),#4509,.T.);
#4729=ADVANCED_FACE('',(#626),#4510,.T.);
#4730=ADVANCED_FACE('',(#627),#4511,.T.);
#4731=ADVANCED_FACE('',(#628),#4512,.T.);
#4732=ADVANCED_FACE('',(#629),#403,.T.);
#4733=ADVANCED_FACE('',(#630),#404,.T.);
#4734=ADVANCED_FACE('',(#631,#248,#249,#250,#251,#252,#253,#254,#255,#256,
#257,#258,#259,#260,#261,#262,#263),#405,.F.);
#4735=ADVANCED_FACE('',(#632),#4513,.T.);
#4736=ADVANCED_FACE('',(#633),#4514,.T.);
#4737=ADVANCED_FACE('',(#634),#4515,.T.);
#4738=ADVANCED_FACE('',(#635),#4516,.T.);
#4739=ADVANCED_FACE('',(#636),#406,.T.);
#4740=ADVANCED_FACE('',(#637),#407,.T.);
#4741=ADVANCED_FACE('',(#638),#408,.T.);
#4742=ADVANCED_FACE('',(#639),#409,.T.);
#4743=ADVANCED_FACE('',(#640,#264),#4517,.F.);
#4744=ADVANCED_FACE('',(#641,#265),#4518,.F.);
#4745=ADVANCED_FACE('',(#642,#266),#4519,.F.);
#4746=ADVANCED_FACE('',(#643,#267),#4520,.F.);
#4747=ADVANCED_FACE('',(#644,#268),#4521,.F.);
#4748=ADVANCED_FACE('',(#645,#269),#4522,.F.);
#4749=ADVANCED_FACE('',(#646,#270),#4523,.F.);
#4750=ADVANCED_FACE('',(#647,#271),#4524,.F.);
#4751=ADVANCED_FACE('',(#648,#272),#4525,.F.);
#4752=ADVANCED_FACE('',(#649,#273),#4526,.F.);
#4753=ADVANCED_FACE('',(#650,#274),#4527,.F.);
#4754=ADVANCED_FACE('',(#651,#275),#4528,.F.);
#4755=ADVANCED_FACE('',(#652,#276),#4529,.F.);
#4756=ADVANCED_FACE('',(#653,#277),#4530,.F.);
#4757=ADVANCED_FACE('',(#654,#278),#4531,.F.);
#4758=ADVANCED_FACE('',(#655),#410,.T.);
#4759=ADVANCED_FACE('',(#656),#411,.T.);
#4760=ADVANCED_FACE('',(#657,#279,#280,#281,#282,#283,#284,#285,#286,#287,
#288,#289,#290,#291,#292,#293,#294),#412,.T.);
#4761=ADVANCED_FACE('',(#658),#413,.T.);
#4762=ADVANCED_FACE('',(#659),#414,.T.);
#4763=ADVANCED_FACE('',(#660),#415,.T.);
#4764=ADVANCED_FACE('',(#661),#416,.T.);
#4765=ADVANCED_FACE('',(#662),#417,.T.);
#4766=ADVANCED_FACE('',(#663),#418,.T.);
#4767=ADVANCED_FACE('',(#664),#419,.T.);
#4768=ADVANCED_FACE('',(#665),#420,.F.);
#4769=ADVANCED_FACE('',(#666),#421,.F.);
#4770=ADVANCED_FACE('',(#667),#422,.T.);
#4771=ADVANCED_FACE('',(#668),#423,.T.);
#4772=ADVANCED_FACE('',(#669),#424,.T.);
#4773=ADVANCED_FACE('',(#670),#425,.T.);
#4774=ADVANCED_FACE('',(#671),#426,.F.);
#4775=ADVANCED_FACE('',(#672),#427,.F.);
#4776=ADVANCED_FACE('',(#673),#428,.T.);
#4777=ADVANCED_FACE('',(#674),#429,.T.);
#4778=ADVANCED_FACE('',(#675),#430,.T.);
#4779=ADVANCED_FACE('',(#676),#431,.T.);
#4780=ADVANCED_FACE('',(#677),#432,.T.);
#4781=ADVANCED_FACE('',(#678),#433,.T.);
#4782=ADVANCED_FACE('',(#679,#295,#296,#297),#434,.T.);
#4783=ADVANCED_FACE('',(#680),#4532,.T.);
#4784=ADVANCED_FACE('',(#681),#62,.T.);
#4785=ADVANCED_FACE('',(#682),#4533,.T.);
#4786=ADVANCED_FACE('',(#683),#63,.T.);
#4787=ADVANCED_FACE('',(#684),#4534,.F.);
#4788=ADVANCED_FACE('',(#685),#435,.F.);
#4789=ADVANCED_FACE('',(#686),#64,.T.);
#4790=ADVANCED_FACE('',(#687),#4535,.T.);
#4791=ADVANCED_FACE('',(#688),#65,.T.);
#4792=ADVANCED_FACE('',(#689),#4536,.T.);
#4793=ADVANCED_FACE('',(#690),#436,.T.);
#4794=ADVANCED_FACE('',(#691),#4537,.T.);
#4795=ADVANCED_FACE('',(#692,#298,#299,#300,#301),#437,.T.);
#4796=ADVANCED_FACE('',(#693,#302),#4538,.F.);
#4797=ADVANCED_FACE('',(#694,#303),#4539,.F.);
#4798=ADVANCED_FACE('',(#695,#304),#4540,.F.);
#4799=ADVANCED_FACE('',(#696,#305),#4541,.F.);
#4800=ADVANCED_FACE('',(#697,#306),#4542,.F.);
#4801=ADVANCED_FACE('',(#698,#307),#4543,.F.);
#4802=ADVANCED_FACE('',(#699,#308),#438,.F.);
#4803=ADVANCED_FACE('',(#700,#309),#439,.F.);
#4804=ADVANCED_FACE('',(#701),#4544,.F.);
#4805=ADVANCED_FACE('',(#702),#440,.F.);
#4806=ADVANCED_FACE('',(#703),#4545,.T.);
#4807=ADVANCED_FACE('',(#704),#4546,.T.);
#4808=ADVANCED_FACE('',(#705),#441,.T.);
#4809=ADVANCED_FACE('',(#706),#442,.T.);
#4810=ADVANCED_FACE('',(#707),#4547,.T.);
#4811=ADVANCED_FACE('',(#708,#310),#443,.T.);
#4812=ADVANCED_FACE('',(#709,#311,#312,#313,#314),#444,.F.);
#4813=CLOSED_SHELL('',(#4548,#4549,#4550,#4551,#4552,#4553,#4554,#4555,
#4556,#4557,#4558,#4559,#4560,#4561,#4562,#4563,#4564,#4565,#4566,#4567,
#4568,#4569,#4570,#4571,#4572,#4573,#4574,#4575,#4576,#4577,#4578,#4579,
#4580,#4581,#4582));
#4814=CLOSED_SHELL('',(#4583,#4584,#4585,#4586,#4587,#4588,#4589,#4590,
#4591,#4592,#4593,#4594,#4595,#4596,#4597,#4598,#4599,#4600,#4601,#4602,
#4603,#4604,#4605,#4606,#4607,#4608,#4609,#4610,#4611,#4612,#4613,#4614,
#4615,#4616,#4617,#4618,#4619,#4620,#4621,#4622,#4623,#4624,#4625,#4626,
#4627,#4628,#4629,#4630,#4631,#4632,#4633,#4634,#4635,#4636,#4637,#4638));
#4815=CLOSED_SHELL('',(#4639,#4640,#4641,#4642,#4643,#4644,#4645,#4646,
#4647,#4648,#4649,#4650,#4651,#4652,#4653,#4654,#4655,#4656,#4657,#4658,
#4659,#4660,#4661,#4662,#4663,#4664,#4665,#4666,#4667,#4668,#4669,#4670,
#4671,#4672,#4673,#4674,#4675,#4676));
#4816=CLOSED_SHELL('',(#4677,#4678,#4679,#4680,#4681,#4682,#4683,#4684,
#4685,#4686,#4687,#4688,#4689,#4690,#4691,#4692,#4693,#4694,#4695,#4696,
#4697,#4698,#4699,#4700,#4701,#4702,#4703,#4704,#4705,#4706,#4707,#4708,
#4709,#4710,#4711,#4712,#4713,#4714,#4715,#4716,#4717,#4718,#4719,#4720,
#4721,#4722,#4723,#4724,#4725,#4726,#4727));
#4817=CLOSED_SHELL('',(#4728,#4729,#4730,#4731,#4732,#4733,#4734,#4735,
#4736,#4737,#4738,#4739,#4740,#4741,#4742,#4743,#4744,#4745,#4746,#4747,
#4748,#4749,#4750,#4751,#4752,#4753,#4754,#4755,#4756,#4757,#4758,#4759,
#4760));
#4818=CLOSED_SHELL('',(#4761,#4762,#4763,#4764,#4765,#4766,#4767,#4768,
#4769,#4770,#4771,#4772,#4773,#4774,#4775,#4776,#4777,#4778));
#4819=CLOSED_SHELL('',(#4779,#4780,#4781,#4782,#4783,#4784,#4785,#4786,
#4787,#4788,#4789,#4790,#4791,#4792,#4793,#4794,#4795,#4796,#4797,#4798,
#4799,#4800,#4801,#4802,#4803,#4804,#4805,#4806,#4807,#4808,#4809,#4810,
#4811,#4812));
#4820=DATE_TIME_ROLE('creation_date');
#4821=DATE_TIME_ROLE('creation_date');
#4822=DATE_TIME_ROLE('creation_date');
#4823=DATE_TIME_ROLE('creation_date');
#4824=DATE_TIME_ROLE('creation_date');
#4825=DATE_TIME_ROLE('creation_date');
#4826=DATE_TIME_ROLE('creation_date');
#4827=DATE_TIME_ROLE('creation_date');
#4828=APPLIED_DATE_AND_TIME_ASSIGNMENT(#4836,#4820,(#8174));
#4829=APPLIED_DATE_AND_TIME_ASSIGNMENT(#4837,#4821,(#8175));
#4830=APPLIED_DATE_AND_TIME_ASSIGNMENT(#4838,#4822,(#8176));
#4831=APPLIED_DATE_AND_TIME_ASSIGNMENT(#4839,#4823,(#8177));
#4832=APPLIED_DATE_AND_TIME_ASSIGNMENT(#4840,#4824,(#8178));
#4833=APPLIED_DATE_AND_TIME_ASSIGNMENT(#4841,#4825,(#8179));
#4834=APPLIED_DATE_AND_TIME_ASSIGNMENT(#4842,#4826,(#8180));
#4835=APPLIED_DATE_AND_TIME_ASSIGNMENT(#4843,#4827,(#8181));
#4836=DATE_AND_TIME(#4844,#4852);
#4837=DATE_AND_TIME(#4845,#4853);
#4838=DATE_AND_TIME(#4846,#4854);
#4839=DATE_AND_TIME(#4847,#4855);
#4840=DATE_AND_TIME(#4848,#4856);
#4841=DATE_AND_TIME(#4849,#4857);
#4842=DATE_AND_TIME(#4850,#4858);
#4843=DATE_AND_TIME(#4851,#4859);
#4844=CALENDAR_DATE(2017,27,9);
#4845=CALENDAR_DATE(2017,27,9);
#4846=CALENDAR_DATE(2017,27,9);
#4847=CALENDAR_DATE(2017,27,9);
#4848=CALENDAR_DATE(2017,28,9);
#4849=CALENDAR_DATE(2017,27,9);
#4850=CALENDAR_DATE(2018,2,2);
#4851=CALENDAR_DATE(2015,26,8);
#4852=LOCAL_TIME(12,43,50.,#4860);
#4853=LOCAL_TIME(9,6,5.,#4861);
#4854=LOCAL_TIME(9,11,33.,#4862);
#4855=LOCAL_TIME(9,11,33.,#4863);
#4856=LOCAL_TIME(7,41,2.,#4864);
#4857=LOCAL_TIME(8,53,10.,#4865);
#4858=LOCAL_TIME(11,19,33.,#4866);
#4859=LOCAL_TIME(6,15,58.,#4867);
#4860=COORDINATED_UNIVERSAL_TIME_OFFSET(0,0,.BEHIND.);
#4861=COORDINATED_UNIVERSAL_TIME_OFFSET(0,0,.BEHIND.);
#4862=COORDINATED_UNIVERSAL_TIME_OFFSET(0,0,.BEHIND.);
#4863=COORDINATED_UNIVERSAL_TIME_OFFSET(0,0,.BEHIND.);
#4864=COORDINATED_UNIVERSAL_TIME_OFFSET(0,0,.BEHIND.);
#4865=COORDINATED_UNIVERSAL_TIME_OFFSET(0,0,.BEHIND.);
#4866=COORDINATED_UNIVERSAL_TIME_OFFSET(0,0,.BEHIND.);
#4867=COORDINATED_UNIVERSAL_TIME_OFFSET(0,0,.BEHIND.);
#4868=AXIS2_PLACEMENT_3D('placement',#6782,#5379,#5380);
#4869=AXIS2_PLACEMENT_3D('placement',#6783,#5381,#5382);
#4870=AXIS2_PLACEMENT_3D('',#6784,#5383,#5384);
#4871=AXIS2_PLACEMENT_3D('',#6787,#5385,#5386);
#4872=AXIS2_PLACEMENT_3D('',#6791,#5388,#5389);
#4873=AXIS2_PLACEMENT_3D('',#6793,#5391,#5392);
#4874=AXIS2_PLACEMENT_3D('',#6799,#5396,#5397);
#4875=AXIS2_PLACEMENT_3D('',#6801,#5398,#5399);
#4876=AXIS2_PLACEMENT_3D('',#6804,#5401,#5402);
#4877=AXIS2_PLACEMENT_3D('',#6805,#5403,#5404);
#4878=AXIS2_PLACEMENT_3D('',#6808,#5407,#5408);
#4879=AXIS2_PLACEMENT_3D('',#6811,#5409,#5410);
#4880=AXIS2_PLACEMENT_3D('',#6815,#5412,#5413);
#4881=AXIS2_PLACEMENT_3D('',#6817,#5415,#5416);
#4882=AXIS2_PLACEMENT_3D('',#6828,#5422,#5423);
#4883=AXIS2_PLACEMENT_3D('',#6830,#5424,#5425);
#4884=AXIS2_PLACEMENT_3D('',#6831,#5426,#5427);
#4885=AXIS2_PLACEMENT_3D('',#6835,#5429,#5430);
#4886=AXIS2_PLACEMENT_3D('',#6843,#5434,#5435);
#4887=AXIS2_PLACEMENT_3D('',#6847,#5437,#5438);
#4888=AXIS2_PLACEMENT_3D('',#6852,#5441,#5442);
#4889=AXIS2_PLACEMENT_3D('',#6854,#5443,#5444);
#4890=AXIS2_PLACEMENT_3D('',#6856,#5445,#5446);
#4891=AXIS2_PLACEMENT_3D('',#6857,#5447,#5448);
#4892=AXIS2_PLACEMENT_3D('',#6861,#5450,#5451);
#4893=AXIS2_PLACEMENT_3D('',#6863,#5453,#5454);
#4894=AXIS2_PLACEMENT_3D('',#6871,#5459,#5460);
#4895=AXIS2_PLACEMENT_3D('',#6873,#5461,#5462);
#4896=AXIS2_PLACEMENT_3D('',#6875,#5463,#5464);
#4897=AXIS2_PLACEMENT_3D('',#6877,#5466,#5467);
#4898=AXIS2_PLACEMENT_3D('',#6880,#5469,#5470);
#4899=AXIS2_PLACEMENT_3D('',#6886,#5473,#5474);
#4900=AXIS2_PLACEMENT_3D('',#6890,#5476,#5477);
#4901=AXIS2_PLACEMENT_3D('',#6895,#5480,#5481);
#4902=AXIS2_PLACEMENT_3D('',#6897,#5482,#5483);
#4903=AXIS2_PLACEMENT_3D('',#6899,#5484,#5485);
#4904=AXIS2_PLACEMENT_3D('',#6901,#5486,#5487);
#4905=AXIS2_PLACEMENT_3D('',#6903,#5488,#5489);
#4906=AXIS2_PLACEMENT_3D('',#6904,#5490,#5491);
#4907=AXIS2_PLACEMENT_3D('',#6907,#5493,#5494);
#4908=AXIS2_PLACEMENT_3D('',#6908,#5495,#5496);
#4909=AXIS2_PLACEMENT_3D('',#6910,#5498,#5499);
#4910=AXIS2_PLACEMENT_3D('',#6912,#5501,#5502);
#4911=AXIS2_PLACEMENT_3D('',#6919,#5506,#5507);
#4912=AXIS2_PLACEMENT_3D('',#6921,#5508,#5509);
#4913=AXIS2_PLACEMENT_3D('',#6922,#5510,#5511);
#4914=AXIS2_PLACEMENT_3D('',#6925,#5513,#5514);
#4915=AXIS2_PLACEMENT_3D('',#6926,#5515,#5516);
#4916=AXIS2_PLACEMENT_3D('',#6930,#5519,#5520);
#4917=AXIS2_PLACEMENT_3D('',#6931,#5521,#5522);
#4918=AXIS2_PLACEMENT_3D('',#6932,#5523,#5524);
#4919=AXIS2_PLACEMENT_3D('',#6934,#5525,#5526);
#4920=AXIS2_PLACEMENT_3D('',#6935,#5527,#5528);
#4921=AXIS2_PLACEMENT_3D('',#6937,#5529,#5530);
#4922=AXIS2_PLACEMENT_3D('',#6938,#5531,#5532);
#4923=AXIS2_PLACEMENT_3D('',#6940,#5533,#5534);
#4924=AXIS2_PLACEMENT_3D('',#6941,#5535,#5536);
#4925=AXIS2_PLACEMENT_3D('',#6943,#5537,#5538);
#4926=AXIS2_PLACEMENT_3D('',#6944,#5539,#5540);
#4927=AXIS2_PLACEMENT_3D('',#6946,#5541,#5542);
#4928=AXIS2_PLACEMENT_3D('',#6947,#5543,#5544);
#4929=AXIS2_PLACEMENT_3D('',#6949,#5545,#5546);
#4930=AXIS2_PLACEMENT_3D('',#6950,#5547,#5548);
#4931=AXIS2_PLACEMENT_3D('',#6952,#5549,#5550);
#4932=AXIS2_PLACEMENT_3D('',#6953,#5551,#5552);
#4933=AXIS2_PLACEMENT_3D('',#6955,#5553,#5554);
#4934=AXIS2_PLACEMENT_3D('',#6956,#5555,#5556);
#4935=AXIS2_PLACEMENT_3D('',#6959,#5558,#5559);
#4936=AXIS2_PLACEMENT_3D('',#6960,#5560,#5561);
#4937=AXIS2_PLACEMENT_3D('',#6962,#5562,#5563);
#4938=AXIS2_PLACEMENT_3D('',#6964,#5565,#5566);
#4939=AXIS2_PLACEMENT_3D('',#6968,#5569,#5570);
#4940=AXIS2_PLACEMENT_3D('',#6970,#5571,#5572);
#4941=AXIS2_PLACEMENT_3D('',#6972,#5574,#5575);
#4942=AXIS2_PLACEMENT_3D('',#6974,#5577,#5578);
#4943=AXIS2_PLACEMENT_3D('',#6976,#5580,#5581);
#4944=AXIS2_PLACEMENT_3D('',#6978,#5583,#5584);
#4945=AXIS2_PLACEMENT_3D('placement',#6985,#5587,#5588);
#4946=AXIS2_PLACEMENT_3D('',#6986,#5589,#5590);
#4947=AXIS2_PLACEMENT_3D('',#6988,#5591,#5592);
#4948=AXIS2_PLACEMENT_3D('',#6990,#5593,#5594);
#4949=AXIS2_PLACEMENT_3D('',#6991,#5595,#5596);
#4950=AXIS2_PLACEMENT_3D('',#6993,#5597,#5598);
#4951=AXIS2_PLACEMENT_3D('',#6995,#5599,#5600);
#4952=AXIS2_PLACEMENT_3D('',#6996,#5601,#5602);
#4953=AXIS2_PLACEMENT_3D('',#6998,#5603,#5604);
#4954=AXIS2_PLACEMENT_3D('',#7000,#5605,#5606);
#4955=AXIS2_PLACEMENT_3D('',#7001,#5607,#5608);
#4956=AXIS2_PLACEMENT_3D('',#7003,#5609,#5610);
#4957=AXIS2_PLACEMENT_3D('',#7005,#5611,#5612);
#4958=AXIS2_PLACEMENT_3D('',#7006,#5613,#5614);
#4959=AXIS2_PLACEMENT_3D('',#7008,#5615,#5616);
#4960=AXIS2_PLACEMENT_3D('',#7010,#5617,#5618);
#4961=AXIS2_PLACEMENT_3D('',#7011,#5619,#5620);
#4962=AXIS2_PLACEMENT_3D('',#7013,#5621,#5622);
#4963=AXIS2_PLACEMENT_3D('',#7015,#5623,#5624);
#4964=AXIS2_PLACEMENT_3D('',#7016,#5625,#5626);
#4965=AXIS2_PLACEMENT_3D('',#7018,#5627,#5628);
#4966=AXIS2_PLACEMENT_3D('',#7020,#5629,#5630);
#4967=AXIS2_PLACEMENT_3D('',#7021,#5631,#5632);
#4968=AXIS2_PLACEMENT_3D('',#7023,#5633,#5634);
#4969=AXIS2_PLACEMENT_3D('',#7025,#5635,#5636);
#4970=AXIS2_PLACEMENT_3D('',#7026,#5637,#5638);
#4971=AXIS2_PLACEMENT_3D('',#7028,#5639,#5640);
#4972=AXIS2_PLACEMENT_3D('',#7030,#5641,#5642);
#4973=AXIS2_PLACEMENT_3D('',#7031,#5643,#5644);
#4974=AXIS2_PLACEMENT_3D('',#7033,#5645,#5646);
#4975=AXIS2_PLACEMENT_3D('',#7035,#5647,#5648);
#4976=AXIS2_PLACEMENT_3D('',#7036,#5649,#5650);
#4977=AXIS2_PLACEMENT_3D('',#7038,#5651,#5652);
#4978=AXIS2_PLACEMENT_3D('',#7040,#5653,#5654);
#4979=AXIS2_PLACEMENT_3D('',#7041,#5655,#5656);
#4980=AXIS2_PLACEMENT_3D('',#7043,#5657,#5658);
#4981=AXIS2_PLACEMENT_3D('',#7045,#5659,#5660);
#4982=AXIS2_PLACEMENT_3D('',#7046,#5661,#5662);
#4983=AXIS2_PLACEMENT_3D('',#7048,#5663,#5664);
#4984=AXIS2_PLACEMENT_3D('',#7050,#5665,#5666);
#4985=AXIS2_PLACEMENT_3D('',#7051,#5667,#5668);
#4986=AXIS2_PLACEMENT_3D('',#7053,#5669,#5670);
#4987=AXIS2_PLACEMENT_3D('',#7055,#5671,#5672);
#4988=AXIS2_PLACEMENT_3D('',#7056,#5673,#5674);
#4989=AXIS2_PLACEMENT_3D('',#7065,#5679,#5680);
#4990=AXIS2_PLACEMENT_3D('',#7074,#5685,#5686);
#4991=AXIS2_PLACEMENT_3D('',#7078,#5688,#5689);
#4992=AXIS2_PLACEMENT_3D('',#7082,#5692,#5693);
#4993=AXIS2_PLACEMENT_3D('',#7088,#5697,#5698);
#4994=AXIS2_PLACEMENT_3D('',#7104,#5707,#5708);
#4995=AXIS2_PLACEMENT_3D('',#7119,#5716,#5717);
#4996=AXIS2_PLACEMENT_3D('',#7125,#5721,#5722);
#4997=AXIS2_PLACEMENT_3D('',#7137,#5729,#5730);
#4998=AXIS2_PLACEMENT_3D('',#7155,#5740,#5741);
#4999=AXIS2_PLACEMENT_3D('',#7159,#5743,#5744);
#5000=AXIS2_PLACEMENT_3D('',#7163,#5746,#5747);
#5001=AXIS2_PLACEMENT_3D('',#7165,#5749,#5750);
#5002=AXIS2_PLACEMENT_3D('',#7171,#5754,#5755);
#5003=AXIS2_PLACEMENT_3D('',#7175,#5758,#5759);
#5004=AXIS2_PLACEMENT_3D('',#7179,#5762,#5763);
#5005=AXIS2_PLACEMENT_3D('',#7183,#5766,#5767);
#5006=AXIS2_PLACEMENT_3D('',#7189,#5771,#5772);
#5007=AXIS2_PLACEMENT_3D('',#7192,#5774,#5775);
#5008=AXIS2_PLACEMENT_3D('',#7193,#5776,#5777);
#5009=AXIS2_PLACEMENT_3D('',#7195,#5779,#5780);
#5010=AXIS2_PLACEMENT_3D('',#7199,#5783,#5784);
#5011=AXIS2_PLACEMENT_3D('',#7207,#5789,#5790);
#5012=AXIS2_PLACEMENT_3D('',#7211,#5793,#5794);
#5013=AXIS2_PLACEMENT_3D('',#7215,#5797,#5798);
#5014=AXIS2_PLACEMENT_3D('',#7219,#5801,#5802);
#5015=AXIS2_PLACEMENT_3D('',#7221,#5804,#5805);
#5016=AXIS2_PLACEMENT_3D('',#7223,#5807,#5808);
#5017=AXIS2_PLACEMENT_3D('',#7227,#5811,#5812);
#5018=AXIS2_PLACEMENT_3D('',#7235,#5817,#5818);
#5019=AXIS2_PLACEMENT_3D('',#7241,#5822,#5823);
#5020=AXIS2_PLACEMENT_3D('',#7247,#5827,#5828);
#5021=AXIS2_PLACEMENT_3D('',#7259,#5836,#5837);
#5022=AXIS2_PLACEMENT_3D('',#7263,#5840,#5841);
#5023=AXIS2_PLACEMENT_3D('',#7265,#5843,#5844);
#5024=AXIS2_PLACEMENT_3D('',#7269,#5847,#5848);
#5025=AXIS2_PLACEMENT_3D('',#7270,#5849,#5850);
#5026=AXIS2_PLACEMENT_3D('',#7271,#5851,#5852);
#5027=AXIS2_PLACEMENT_3D('',#7274,#5854,#5855);
#5028=AXIS2_PLACEMENT_3D('',#7275,#5856,#5857);
#5029=AXIS2_PLACEMENT_3D('',#7277,#5859,#5860);
#5030=AXIS2_PLACEMENT_3D('',#7278,#5861,#5862);
#5031=AXIS2_PLACEMENT_3D('',#7284,#5866,#5867);
#5032=AXIS2_PLACEMENT_3D('',#7286,#5869,#5870);
#5033=AXIS2_PLACEMENT_3D('',#7288,#5872,#5873);
#5034=AXIS2_PLACEMENT_3D('',#7289,#5874,#5875);
#5035=AXIS2_PLACEMENT_3D('',#7291,#5877,#5878);
#5036=AXIS2_PLACEMENT_3D('',#7292,#5879,#5880);
#5037=AXIS2_PLACEMENT_3D('',#7293,#5881,#5882);
#5038=AXIS2_PLACEMENT_3D('placement',#7294,#5883,#5884);
#5039=AXIS2_PLACEMENT_3D('',#7295,#5885,#5886);
#5040=AXIS2_PLACEMENT_3D('',#7297,#5887,#5888);
#5041=AXIS2_PLACEMENT_3D('',#7299,#5889,#5890);
#5042=AXIS2_PLACEMENT_3D('',#7300,#5891,#5892);
#5043=AXIS2_PLACEMENT_3D('',#7313,#5898,#5899);
#5044=AXIS2_PLACEMENT_3D('',#7316,#5901,#5902);
#5045=AXIS2_PLACEMENT_3D('',#7318,#5903,#5904);
#5046=AXIS2_PLACEMENT_3D('',#7320,#5905,#5906);
#5047=AXIS2_PLACEMENT_3D('',#7322,#5907,#5908);
#5048=AXIS2_PLACEMENT_3D('',#7324,#5909,#5910);
#5049=AXIS2_PLACEMENT_3D('',#7326,#5911,#5912);
#5050=AXIS2_PLACEMENT_3D('',#7328,#5913,#5914);
#5051=AXIS2_PLACEMENT_3D('',#7330,#5915,#5916);
#5052=AXIS2_PLACEMENT_3D('',#7332,#5917,#5918);
#5053=AXIS2_PLACEMENT_3D('',#7334,#5919,#5920);
#5054=AXIS2_PLACEMENT_3D('',#7336,#5921,#5922);
#5055=AXIS2_PLACEMENT_3D('',#7337,#5923,#5924);
#5056=AXIS2_PLACEMENT_3D('',#7339,#5925,#5926);
#5057=AXIS2_PLACEMENT_3D('',#7340,#5927,#5928);
#5058=AXIS2_PLACEMENT_3D('',#7342,#5929,#5930);
#5059=AXIS2_PLACEMENT_3D('',#7343,#5931,#5932);
#5060=AXIS2_PLACEMENT_3D('',#7345,#5933,#5934);
#5061=AXIS2_PLACEMENT_3D('',#7346,#5935,#5936);
#5062=AXIS2_PLACEMENT_3D('',#7348,#5937,#5938);
#5063=AXIS2_PLACEMENT_3D('',#7349,#5939,#5940);
#5064=AXIS2_PLACEMENT_3D('',#7351,#5941,#5942);
#5065=AXIS2_PLACEMENT_3D('',#7352,#5943,#5944);
#5066=AXIS2_PLACEMENT_3D('',#7354,#5945,#5946);
#5067=AXIS2_PLACEMENT_3D('',#7355,#5947,#5948);
#5068=AXIS2_PLACEMENT_3D('',#7357,#5949,#5950);
#5069=AXIS2_PLACEMENT_3D('',#7358,#5951,#5952);
#5070=AXIS2_PLACEMENT_3D('',#7360,#5953,#5954);
#5071=AXIS2_PLACEMENT_3D('',#7361,#5955,#5956);
#5072=AXIS2_PLACEMENT_3D('',#7363,#5957,#5958);
#5073=AXIS2_PLACEMENT_3D('',#7364,#5959,#5960);
#5074=AXIS2_PLACEMENT_3D('',#7366,#5961,#5962);
#5075=AXIS2_PLACEMENT_3D('',#7367,#5963,#5964);
#5076=AXIS2_PLACEMENT_3D('',#7369,#5965,#5966);
#5077=AXIS2_PLACEMENT_3D('',#7370,#5967,#5968);
#5078=AXIS2_PLACEMENT_3D('',#7372,#5969,#5970);
#5079=AXIS2_PLACEMENT_3D('',#7373,#5971,#5972);
#5080=AXIS2_PLACEMENT_3D('',#7375,#5973,#5974);
#5081=AXIS2_PLACEMENT_3D('',#7376,#5975,#5976);
#5082=AXIS2_PLACEMENT_3D('',#7378,#5977,#5978);
#5083=AXIS2_PLACEMENT_3D('',#7379,#5979,#5980);
#5084=AXIS2_PLACEMENT_3D('',#7381,#5981,#5982);
#5085=AXIS2_PLACEMENT_3D('',#7382,#5983,#5984);
#5086=AXIS2_PLACEMENT_3D('',#7388,#5988,#5989);
#5087=AXIS2_PLACEMENT_3D('',#7392,#5992,#5993);
#5088=AXIS2_PLACEMENT_3D('',#7394,#5994,#5995);
#5089=AXIS2_PLACEMENT_3D('',#7395,#5996,#5997);
#5090=AXIS2_PLACEMENT_3D('',#7397,#5998,#5999);
#5091=AXIS2_PLACEMENT_3D('',#7398,#6000,#6001);
#5092=AXIS2_PLACEMENT_3D('',#7400,#6002,#6003);
#5093=AXIS2_PLACEMENT_3D('',#7401,#6004,#6005);
#5094=AXIS2_PLACEMENT_3D('',#7403,#6006,#6007);
#5095=AXIS2_PLACEMENT_3D('',#7404,#6008,#6009);
#5096=AXIS2_PLACEMENT_3D('',#7406,#6010,#6011);
#5097=AXIS2_PLACEMENT_3D('',#7407,#6012,#6013);
#5098=AXIS2_PLACEMENT_3D('',#7409,#6014,#6015);
#5099=AXIS2_PLACEMENT_3D('',#7410,#6016,#6017);
#5100=AXIS2_PLACEMENT_3D('',#7412,#6018,#6019);
#5101=AXIS2_PLACEMENT_3D('',#7413,#6020,#6021);
#5102=AXIS2_PLACEMENT_3D('',#7415,#6022,#6023);
#5103=AXIS2_PLACEMENT_3D('',#7416,#6024,#6025);
#5104=AXIS2_PLACEMENT_3D('',#7417,#6026,#6027);
#5105=AXIS2_PLACEMENT_3D('',#7418,#6028,#6029);
#5106=AXIS2_PLACEMENT_3D('',#7419,#6030,#6031);
#5107=AXIS2_PLACEMENT_3D('',#7420,#6032,#6033);
#5108=AXIS2_PLACEMENT_3D('',#7424,#6036,#6037);
#5109=AXIS2_PLACEMENT_3D('',#7428,#6040,#6041);
#5110=AXIS2_PLACEMENT_3D('',#7432,#6043,#6044);
#5111=AXIS2_PLACEMENT_3D('',#7434,#6046,#6047);
#5112=AXIS2_PLACEMENT_3D('',#7437,#6050,#6051);
#5113=AXIS2_PLACEMENT_3D('',#7438,#6052,#6053);
#5114=AXIS2_PLACEMENT_3D('',#7439,#6054,#6055);
#5115=AXIS2_PLACEMENT_3D('placement',#7440,#6056,#6057);
#5116=AXIS2_PLACEMENT_3D('',#7441,#6058,#6059);
#5117=AXIS2_PLACEMENT_3D('',#7444,#6060,#6061);
#5118=AXIS2_PLACEMENT_3D('',#7446,#6062,#6063);
#5119=AXIS2_PLACEMENT_3D('',#7447,#6064,#6065);
#5120=AXIS2_PLACEMENT_3D('',#7448,#6066,#6067);
#5121=AXIS2_PLACEMENT_3D('',#7453,#6070,#6071);
#5122=AXIS2_PLACEMENT_3D('',#7454,#6072,#6073);
#5123=AXIS2_PLACEMENT_3D('',#7457,#6074,#6075);
#5124=AXIS2_PLACEMENT_3D('',#7459,#6076,#6077);
#5125=AXIS2_PLACEMENT_3D('',#7460,#6078,#6079);
#5126=AXIS2_PLACEMENT_3D('',#7461,#6080,#6081);
#5127=AXIS2_PLACEMENT_3D('',#7464,#6082,#6083);
#5128=AXIS2_PLACEMENT_3D('',#7466,#6084,#6085);
#5129=AXIS2_PLACEMENT_3D('',#7467,#6086,#6087);
#5130=AXIS2_PLACEMENT_3D('',#7468,#6088,#6089);
#5131=AXIS2_PLACEMENT_3D('',#7471,#6090,#6091);
#5132=AXIS2_PLACEMENT_3D('',#7474,#6094,#6095);
#5133=AXIS2_PLACEMENT_3D('',#7477,#6096,#6097);
#5134=AXIS2_PLACEMENT_3D('',#7479,#6098,#6099);
#5135=AXIS2_PLACEMENT_3D('',#7480,#6100,#6101);
#5136=AXIS2_PLACEMENT_3D('',#7481,#6102,#6103);
#5137=AXIS2_PLACEMENT_3D('',#7484,#6104,#6105);
#5138=AXIS2_PLACEMENT_3D('',#7487,#6108,#6109);
#5139=AXIS2_PLACEMENT_3D('',#7490,#6110,#6111);
#5140=AXIS2_PLACEMENT_3D('',#7492,#6112,#6113);
#5141=AXIS2_PLACEMENT_3D('',#7493,#6114,#6115);
#5142=AXIS2_PLACEMENT_3D('',#7494,#6116,#6117);
#5143=AXIS2_PLACEMENT_3D('',#7497,#6118,#6119);
#5144=AXIS2_PLACEMENT_3D('',#7500,#6122,#6123);
#5145=AXIS2_PLACEMENT_3D('',#7503,#6126,#6127);
#5146=AXIS2_PLACEMENT_3D('',#7506,#6130,#6131);
#5147=AXIS2_PLACEMENT_3D('',#7511,#6134,#6135);
#5148=AXIS2_PLACEMENT_3D('',#7512,#6136,#6137);
#5149=AXIS2_PLACEMENT_3D('',#7515,#6140,#6141);
#5150=AXIS2_PLACEMENT_3D('',#7518,#6144,#6145);
#5151=AXIS2_PLACEMENT_3D('',#7521,#6146,#6147);
#5152=AXIS2_PLACEMENT_3D('',#7524,#6150,#6151);
#5153=AXIS2_PLACEMENT_3D('',#7529,#6154,#6155);
#5154=AXIS2_PLACEMENT_3D('',#7530,#6156,#6157);
#5155=AXIS2_PLACEMENT_3D('',#7533,#6160,#6161);
#5156=AXIS2_PLACEMENT_3D('',#7536,#6162,#6163);
#5157=AXIS2_PLACEMENT_3D('',#7539,#6166,#6167);
#5158=AXIS2_PLACEMENT_3D('',#7543,#6170,#6171);
#5159=AXIS2_PLACEMENT_3D('',#7552,#6176,#6177);
#5160=AXIS2_PLACEMENT_3D('',#7554,#6178,#6179);
#5161=AXIS2_PLACEMENT_3D('',#7556,#6180,#6181);
#5162=AXIS2_PLACEMENT_3D('',#7557,#6182,#6183);
#5163=AXIS2_PLACEMENT_3D('',#7559,#6185,#6186);
#5164=AXIS2_PLACEMENT_3D('',#7571,#6193,#6194);
#5165=AXIS2_PLACEMENT_3D('',#7573,#6196,#6197);
#5166=AXIS2_PLACEMENT_3D('',#7579,#6201,#6202);
#5167=AXIS2_PLACEMENT_3D('',#7599,#6213,#6214);
#5168=AXIS2_PLACEMENT_3D('',#7601,#6215,#6216);
#5169=AXIS2_PLACEMENT_3D('',#7603,#6217,#6218);
#5170=AXIS2_PLACEMENT_3D('',#7604,#6219,#6220);
#5171=AXIS2_PLACEMENT_3D('',#7608,#6222,#6223);
#5172=AXIS2_PLACEMENT_3D('',#7609,#6224,#6225);
#5173=AXIS2_PLACEMENT_3D('',#7610,#6226,#6227);
#5174=AXIS2_PLACEMENT_3D('',#7612,#6228,#6229);
#5175=AXIS2_PLACEMENT_3D('',#7615,#6231,#6232);
#5176=AXIS2_PLACEMENT_3D('',#7616,#6233,#6234);
#5177=AXIS2_PLACEMENT_3D('',#7618,#6236,#6237);
#5178=AXIS2_PLACEMENT_3D('',#7624,#6241,#6242);
#5179=AXIS2_PLACEMENT_3D('',#7628,#6245,#6246);
#5180=AXIS2_PLACEMENT_3D('',#7632,#6249,#6250);
#5181=AXIS2_PLACEMENT_3D('',#7635,#6253,#6254);
#5182=AXIS2_PLACEMENT_3D('',#7636,#6255,#6256);
#5183=AXIS2_PLACEMENT_3D('',#7640,#6259,#6260);
#5184=AXIS2_PLACEMENT_3D('',#7642,#6262,#6263);
#5185=AXIS2_PLACEMENT_3D('',#7644,#6265,#6266);
#5186=AXIS2_PLACEMENT_3D('',#7650,#6270,#6271);
#5187=AXIS2_PLACEMENT_3D('',#7653,#6274,#6275);
#5188=AXIS2_PLACEMENT_3D('',#7657,#6278,#6279);
#5189=AXIS2_PLACEMENT_3D('',#7659,#6280,#6281);
#5190=AXIS2_PLACEMENT_3D('',#7661,#6282,#6283);
#5191=AXIS2_PLACEMENT_3D('',#7662,#6284,#6285);
#5192=AXIS2_PLACEMENT_3D('',#7664,#6286,#6287);
#5193=AXIS2_PLACEMENT_3D('',#7666,#6288,#6289);
#5194=AXIS2_PLACEMENT_3D('',#7667,#6290,#6291);
#5195=AXIS2_PLACEMENT_3D('',#7668,#6292,#6293);
#5196=AXIS2_PLACEMENT_3D('',#7669,#6294,#6295);
#5197=AXIS2_PLACEMENT_3D('',#7670,#6296,#6297);
#5198=AXIS2_PLACEMENT_3D('',#7672,#6298,#6299);
#5199=AXIS2_PLACEMENT_3D('',#7674,#6300,#6301);
#5200=AXIS2_PLACEMENT_3D('',#7675,#6302,#6303);
#5201=AXIS2_PLACEMENT_3D('',#7677,#6304,#6305);
#5202=AXIS2_PLACEMENT_3D('',#7679,#6306,#6307);
#5203=AXIS2_PLACEMENT_3D('',#7680,#6308,#6309);
#5204=AXIS2_PLACEMENT_3D('',#7682,#6310,#6311);
#5205=AXIS2_PLACEMENT_3D('',#7684,#6312,#6313);
#5206=AXIS2_PLACEMENT_3D('',#7685,#6314,#6315);
#5207=AXIS2_PLACEMENT_3D('',#7687,#6317,#6318);
#5208=AXIS2_PLACEMENT_3D('',#7689,#6320,#6321);
#5209=AXIS2_PLACEMENT_3D('',#7690,#6322,#6323);
#5210=AXIS2_PLACEMENT_3D('placement',#7691,#6324,#6325);
#5211=AXIS2_PLACEMENT_3D('',#7692,#6326,#6327);
#5212=AXIS2_PLACEMENT_3D('',#7697,#6329,#6330);
#5213=AXIS2_PLACEMENT_3D('',#7700,#6332,#6333);
#5214=AXIS2_PLACEMENT_3D('',#7701,#6334,#6335);
#5215=AXIS2_PLACEMENT_3D('',#7706,#6337,#6338);
#5216=AXIS2_PLACEMENT_3D('',#7709,#6340,#6341);
#5217=AXIS2_PLACEMENT_3D('',#7710,#6342,#6343);
#5218=AXIS2_PLACEMENT_3D('',#7713,#6346,#6347);
#5219=AXIS2_PLACEMENT_3D('',#7716,#6350,#6351);
#5220=AXIS2_PLACEMENT_3D('',#7722,#6355,#6356);
#5221=AXIS2_PLACEMENT_3D('',#7726,#6359,#6360);
#5222=AXIS2_PLACEMENT_3D('',#7736,#6365,#6366);
#5223=AXIS2_PLACEMENT_3D('',#7738,#6367,#6368);
#5224=AXIS2_PLACEMENT_3D('',#7740,#6369,#6370);
#5225=AXIS2_PLACEMENT_3D('',#7742,#6371,#6372);
#5226=AXIS2_PLACEMENT_3D('',#7744,#6373,#6374);
#5227=AXIS2_PLACEMENT_3D('',#7746,#6375,#6376);
#5228=AXIS2_PLACEMENT_3D('',#7748,#6377,#6378);
#5229=AXIS2_PLACEMENT_3D('',#7750,#6379,#6380);
#5230=AXIS2_PLACEMENT_3D('',#7752,#6381,#6382);
#5231=AXIS2_PLACEMENT_3D('',#7754,#6383,#6384);
#5232=AXIS2_PLACEMENT_3D('',#7756,#6385,#6386);
#5233=AXIS2_PLACEMENT_3D('',#7758,#6387,#6388);
#5234=AXIS2_PLACEMENT_3D('',#7760,#6389,#6390);
#5235=AXIS2_PLACEMENT_3D('',#7762,#6391,#6392);
#5236=AXIS2_PLACEMENT_3D('',#7764,#6393,#6394);
#5237=AXIS2_PLACEMENT_3D('',#7765,#6395,#6396);
#5238=AXIS2_PLACEMENT_3D('',#7767,#6397,#6398);
#5239=AXIS2_PLACEMENT_3D('',#7770,#6400,#6401);
#5240=AXIS2_PLACEMENT_3D('',#7771,#6402,#6403);
#5241=AXIS2_PLACEMENT_3D('',#7774,#6405,#6406);
#5242=AXIS2_PLACEMENT_3D('',#7775,#6407,#6408);
#5243=AXIS2_PLACEMENT_3D('',#7778,#6410,#6411);
#5244=AXIS2_PLACEMENT_3D('',#7779,#6412,#6413);
#5245=AXIS2_PLACEMENT_3D('',#7781,#6415,#6416);
#5246=AXIS2_PLACEMENT_3D('',#7787,#6420,#6421);
#5247=AXIS2_PLACEMENT_3D('',#7791,#6424,#6425);
#5248=AXIS2_PLACEMENT_3D('',#7795,#6428,#6429);
#5249=AXIS2_PLACEMENT_3D('',#7797,#6431,#6432);
#5250=AXIS2_PLACEMENT_3D('',#7799,#6433,#6434);
#5251=AXIS2_PLACEMENT_3D('',#7800,#6435,#6436);
#5252=AXIS2_PLACEMENT_3D('',#7802,#6437,#6438);
#5253=AXIS2_PLACEMENT_3D('',#7803,#6439,#6440);
#5254=AXIS2_PLACEMENT_3D('',#7805,#6441,#6442);
#5255=AXIS2_PLACEMENT_3D('',#7806,#6443,#6444);
#5256=AXIS2_PLACEMENT_3D('',#7808,#6445,#6446);
#5257=AXIS2_PLACEMENT_3D('',#7809,#6447,#6448);
#5258=AXIS2_PLACEMENT_3D('',#7811,#6449,#6450);
#5259=AXIS2_PLACEMENT_3D('',#7812,#6451,#6452);
#5260=AXIS2_PLACEMENT_3D('',#7814,#6453,#6454);
#5261=AXIS2_PLACEMENT_3D('',#7815,#6455,#6456);
#5262=AXIS2_PLACEMENT_3D('',#7817,#6457,#6458);
#5263=AXIS2_PLACEMENT_3D('',#7818,#6459,#6460);
#5264=AXIS2_PLACEMENT_3D('',#7820,#6461,#6462);
#5265=AXIS2_PLACEMENT_3D('',#7821,#6463,#6464);
#5266=AXIS2_PLACEMENT_3D('',#7823,#6465,#6466);
#5267=AXIS2_PLACEMENT_3D('',#7824,#6467,#6468);
#5268=AXIS2_PLACEMENT_3D('',#7826,#6469,#6470);
#5269=AXIS2_PLACEMENT_3D('',#7827,#6471,#6472);
#5270=AXIS2_PLACEMENT_3D('',#7829,#6473,#6474);
#5271=AXIS2_PLACEMENT_3D('',#7830,#6475,#6476);
#5272=AXIS2_PLACEMENT_3D('',#7832,#6477,#6478);
#5273=AXIS2_PLACEMENT_3D('',#7833,#6479,#6480);
#5274=AXIS2_PLACEMENT_3D('',#7835,#6481,#6482);
#5275=AXIS2_PLACEMENT_3D('',#7836,#6483,#6484);
#5276=AXIS2_PLACEMENT_3D('',#7838,#6485,#6486);
#5277=AXIS2_PLACEMENT_3D('',#7839,#6487,#6488);
#5278=AXIS2_PLACEMENT_3D('',#7841,#6489,#6490);
#5279=AXIS2_PLACEMENT_3D('',#7842,#6491,#6492);
#5280=AXIS2_PLACEMENT_3D('',#7846,#6495,#6496);
#5281=AXIS2_PLACEMENT_3D('',#7848,#6498,#6499);
#5282=AXIS2_PLACEMENT_3D('placement',#7849,#6500,#6501);
#5283=AXIS2_PLACEMENT_3D('',#7850,#6502,#6503);
#5284=AXIS2_PLACEMENT_3D('',#7859,#6508,#6509);
#5285=AXIS2_PLACEMENT_3D('',#7868,#6514,#6515);
#5286=AXIS2_PLACEMENT_3D('',#7879,#6522,#6523);
#5287=AXIS2_PLACEMENT_3D('',#7888,#6528,#6529);
#5288=AXIS2_PLACEMENT_3D('',#7894,#6533,#6534);
#5289=AXIS2_PLACEMENT_3D('',#7898,#6537,#6538);
#5290=AXIS2_PLACEMENT_3D('',#7905,#6543,#6544);
#5291=AXIS2_PLACEMENT_3D('',#7911,#6548,#6549);
#5292=AXIS2_PLACEMENT_3D('',#7914,#6552,#6553);
#5293=AXIS2_PLACEMENT_3D('',#7923,#6558,#6559);
#5294=AXIS2_PLACEMENT_3D('',#7928,#6563,#6564);
#5295=AXIS2_PLACEMENT_3D('',#7932,#6567,#6568);
#5296=AXIS2_PLACEMENT_3D('',#7936,#6571,#6572);
#5297=AXIS2_PLACEMENT_3D('',#7940,#6575,#6576);
#5298=AXIS2_PLACEMENT_3D('',#7944,#6579,#6580);
#5299=AXIS2_PLACEMENT_3D('',#7946,#6582,#6583);
#5300=AXIS2_PLACEMENT_3D('',#7947,#6584,#6585);
#5301=AXIS2_PLACEMENT_3D('placement',#7948,#6586,#6587);
#5302=AXIS2_PLACEMENT_3D('',#7949,#6588,#6589);
#5303=AXIS2_PLACEMENT_3D('',#7958,#6594,#6595);
#5304=AXIS2_PLACEMENT_3D('',#7967,#6600,#6601);
#5305=AXIS2_PLACEMENT_3D('',#7978,#6608,#6609);
#5306=AXIS2_PLACEMENT_3D('',#7984,#6612,#6613);
#5307=AXIS2_PLACEMENT_3D('',#7987,#6615,#6616);
#5308=AXIS2_PLACEMENT_3D('',#7989,#6617,#6618);
#5309=AXIS2_PLACEMENT_3D('',#7991,#6619,#6620);
#5310=AXIS2_PLACEMENT_3D('',#7992,#6621,#6622);
#5311=AXIS2_PLACEMENT_3D('',#7994,#6623,#6624);
#5312=AXIS2_PLACEMENT_3D('',#7997,#6626,#6627);
#5313=AXIS2_PLACEMENT_3D('',#7998,#6628,#6629);
#5314=AXIS2_PLACEMENT_3D('',#8000,#6630,#6631);
#5315=AXIS2_PLACEMENT_3D('',#8001,#6632,#6633);
#5316=AXIS2_PLACEMENT_3D('',#8002,#6634,#6635);
#5317=AXIS2_PLACEMENT_3D('',#8004,#6636,#6637);
#5318=AXIS2_PLACEMENT_3D('',#8006,#6639,#6640);
#5319=AXIS2_PLACEMENT_3D('',#8007,#6641,#6642);
#5320=AXIS2_PLACEMENT_3D('',#8008,#6643,#6644);
#5321=AXIS2_PLACEMENT_3D('',#8012,#6646,#6647);
#5322=AXIS2_PLACEMENT_3D('',#8014,#6649,#6650);
#5323=AXIS2_PLACEMENT_3D('',#8018,#6653,#6654);
#5324=AXIS2_PLACEMENT_3D('',#8021,#6655,#6656);
#5325=AXIS2_PLACEMENT_3D('',#8023,#6657,#6658);
#5326=AXIS2_PLACEMENT_3D('',#8025,#6659,#6660);
#5327=AXIS2_PLACEMENT_3D('',#8026,#6661,#6662);
#5328=AXIS2_PLACEMENT_3D('',#8027,#6663,#6664);
#5329=AXIS2_PLACEMENT_3D('',#8030,#6665,#6666);
#5330=AXIS2_PLACEMENT_3D('',#8033,#6669,#6670);
#5331=AXIS2_PLACEMENT_3D('',#8036,#6671,#6672);
#5332=AXIS2_PLACEMENT_3D('',#8037,#6673,#6674);
#5333=AXIS2_PLACEMENT_3D('',#8038,#6675,#6676);
#5334=AXIS2_PLACEMENT_3D('',#8039,#6677,#6678);
#5335=AXIS2_PLACEMENT_3D('',#8042,#6681,#6682);
#5336=AXIS2_PLACEMENT_3D('',#8048,#6686,#6687);
#5337=AXIS2_PLACEMENT_3D('',#8051,#6689,#6690);
#5338=AXIS2_PLACEMENT_3D('',#8052,#6691,#6692);
#5339=AXIS2_PLACEMENT_3D('',#8054,#6693,#6694);
#5340=AXIS2_PLACEMENT_3D('',#8056,#6695,#6696);
#5341=AXIS2_PLACEMENT_3D('',#8058,#6697,#6698);
#5342=AXIS2_PLACEMENT_3D('',#8060,#6699,#6700);
#5343=AXIS2_PLACEMENT_3D('',#8061,#6701,#6702);
#5344=AXIS2_PLACEMENT_3D('',#8063,#6703,#6704);
#5345=AXIS2_PLACEMENT_3D('',#8064,#6705,#6706);
#5346=AXIS2_PLACEMENT_3D('',#8066,#6707,#6708);
#5347=AXIS2_PLACEMENT_3D('',#8067,#6709,#6710);
#5348=AXIS2_PLACEMENT_3D('',#8069,#6711,#6712);
#5349=AXIS2_PLACEMENT_3D('',#8070,#6713,#6714);
#5350=AXIS2_PLACEMENT_3D('',#8072,#6715,#6716);
#5351=AXIS2_PLACEMENT_3D('',#8073,#6717,#6718);
#5352=AXIS2_PLACEMENT_3D('',#8075,#6719,#6720);
#5353=AXIS2_PLACEMENT_3D('',#8076,#6721,#6722);
#5354=AXIS2_PLACEMENT_3D('',#8078,#6723,#6724);
#5355=AXIS2_PLACEMENT_3D('',#8079,#6725,#6726);
#5356=AXIS2_PLACEMENT_3D('',#8082,#6728,#6729);
#5357=AXIS2_PLACEMENT_3D('',#8083,#6730,#6731);
#5358=AXIS2_PLACEMENT_3D('',#8085,#6732,#6733);
#5359=AXIS2_PLACEMENT_3D('',#8087,#6735,#6736);
#5360=AXIS2_PLACEMENT_3D('',#8090,#6738,#6739);
#5361=AXIS2_PLACEMENT_3D('',#8091,#6740,#6741);
#5362=AXIS2_PLACEMENT_3D('',#8093,#6743,#6744);
#5363=AXIS2_PLACEMENT_3D('',#8095,#6745,#6746);
#5364=AXIS2_PLACEMENT_3D('',#8097,#6748,#6749);
#5365=AXIS2_PLACEMENT_3D('',#8100,#6751,#6752);
#5366=AXIS2_PLACEMENT_3D('',#8101,#6753,#6754);
#5367=AXIS2_PLACEMENT_3D('',#8103,#6756,#6757);
#5368=AXIS2_PLACEMENT_3D('',#8107,#6760,#6761);
#5369=AXIS2_PLACEMENT_3D('',#8108,#6762,#6763);
#5370=AXIS2_PLACEMENT_3D('',#8109,#6764,#6765);
#5371=AXIS2_PLACEMENT_3D('',#8110,#6766,#6767);
#5372=AXIS2_PLACEMENT_3D('',#8111,#6768,#6769);
#5373=AXIS2_PLACEMENT_3D('',#8112,#6770,#6771);
#5374=AXIS2_PLACEMENT_3D('',#8113,#6772,#6773);
#5375=AXIS2_PLACEMENT_3D('',#8114,#6774,#6775);
#5376=AXIS2_PLACEMENT_3D('',#8115,#6776,#6777);
#5377=AXIS2_PLACEMENT_3D('',#8116,#6778,#6779);
#5378=AXIS2_PLACEMENT_3D('',#8117,#6780,#6781);
#5379=DIRECTION('axis',(0.,0.,1.));
#5380=DIRECTION('refdir',(1.,0.,0.));
#5381=DIRECTION('axis',(0.,0.,1.));
#5382=DIRECTION('refdir',(1.,0.,0.));
#5383=DIRECTION('center_axis',(-1.,0.,0.));
#5384=DIRECTION('ref_axis',(0.,9.38675660497592E-12,1.));
#5385=DIRECTION('center_axis',(-1.,0.,0.));
#5386=DIRECTION('ref_axis',(0.,9.38675660497592E-12,1.));
#5387=DIRECTION('',(-1.,0.,0.));
#5388=DIRECTION('center_axis',(1.,0.,0.));
#5389=DIRECTION('ref_axis',(0.,9.38675660497592E-12,1.));
#5390=DIRECTION('',(-1.,0.,0.));
#5391=DIRECTION('center_axis',(0.,0.,-1.));
#5392=DIRECTION('ref_axis',(0.,-1.,0.));
#5393=DIRECTION('',(0.,-1.,0.));
#5394=DIRECTION('',(-1.,0.,0.));
#5395=DIRECTION('',(0.,1.,0.));
#5396=DIRECTION('center_axis',(-1.,0.,0.));
#5397=DIRECTION('ref_axis',(0.,9.38675660497592E-12,-1.));
#5398=DIRECTION('center_axis',(-1.,0.,0.));
#5399=DIRECTION('ref_axis',(0.,9.38675660497592E-12,-1.));
#5400=DIRECTION('',(-1.,0.,0.));
#5401=DIRECTION('center_axis',(1.,0.,0.));
#5402=DIRECTION('ref_axis',(0.,9.38675660497592E-12,-1.));
#5403=DIRECTION('center_axis',(0.,0.,1.));
#5404=DIRECTION('ref_axis',(0.,1.,0.));
#5405=DIRECTION('',(0.,1.,0.));
#5406=DIRECTION('',(0.,-1.,0.));
#5407=DIRECTION('center_axis',(0.,0.,1.));
#5408=DIRECTION('ref_axis',(0.707106781186522,0.707106781186573,0.));
#5409=DIRECTION('center_axis',(0.,0.,-1.));
#5410=DIRECTION('ref_axis',(0.707106781186522,0.707106781186573,0.));
#5411=DIRECTION('',(0.,0.,-1.));
#5412=DIRECTION('center_axis',(0.,0.,1.));
#5413=DIRECTION('ref_axis',(0.707106781186522,0.707106781186573,0.));
#5414=DIRECTION('',(0.,0.,1.));
#5415=DIRECTION('center_axis',(1.,0.,0.));
#5416=DIRECTION('ref_axis',(0.,1.,0.));
#5417=DIRECTION('',(0.,-1.,0.));
#5418=DIRECTION('',(0.,0.,1.));
#5419=DIRECTION('',(0.,1.,0.));
#5420=DIRECTION('',(0.,0.,1.));
#5421=DIRECTION('',(0.,-1.,0.));
#5422=DIRECTION('center_axis',(-1.,0.,0.));
#5423=DIRECTION('ref_axis',(0.,0.,-1.));
#5424=DIRECTION('center_axis',(-1.,0.,0.));
#5425=DIRECTION('ref_axis',(0.,0.,-1.));
#5426=DIRECTION('center_axis',(0.,0.,-1.));
#5427=DIRECTION('ref_axis',(-1.,0.,0.));
#5428=DIRECTION('',(1.,0.,0.));
#5429=DIRECTION('center_axis',(0.,0.,-1.));
#5430=DIRECTION('ref_axis',(-0.707106781186548,0.707106781186548,0.));
#5431=DIRECTION('',(0.,1.,0.));
#5432=DIRECTION('',(-1.,0.,0.));
#5433=DIRECTION('',(0.,-1.,0.));
#5434=DIRECTION('center_axis',(0.,0.,-1.));
#5435=DIRECTION('ref_axis',(0.,-1.,0.));
#5436=DIRECTION('',(-1.,0.,0.));
#5437=DIRECTION('center_axis',(0.,0.,-1.));
#5438=DIRECTION('ref_axis',(-1.,0.,0.));
#5439=DIRECTION('',(0.,1.,0.));
#5440=DIRECTION('',(-1.,0.,0.));
#5441=DIRECTION('center_axis',(0.,0.,1.));
#5442=DIRECTION('ref_axis',(1.,0.,0.));
#5443=DIRECTION('center_axis',(0.,0.,1.));
#5444=DIRECTION('ref_axis',(1.,0.,0.));
#5445=DIRECTION('center_axis',(0.,0.,1.));
#5446=DIRECTION('ref_axis',(1.,0.,0.));
#5447=DIRECTION('center_axis',(0.,0.,1.));
#5448=DIRECTION('ref_axis',(-0.707106781186548,0.707106781186548,0.));
#5449=DIRECTION('',(0.,0.,-1.));
#5450=DIRECTION('center_axis',(0.,0.,1.));
#5451=DIRECTION('ref_axis',(-0.707106781186548,0.707106781186548,0.));
#5452=DIRECTION('',(0.,0.,1.));
#5453=DIRECTION('center_axis',(-1.,0.,0.));
#5454=DIRECTION('ref_axis',(0.,-1.,0.));
#5455=DIRECTION('',(0.,1.,0.));
#5456=DIRECTION('',(0.,0.,-1.));
#5457=DIRECTION('',(0.,-1.,0.));
#5458=DIRECTION('',(0.,0.,-1.));
#5459=DIRECTION('center_axis',(0.,0.,1.));
#5460=DIRECTION('ref_axis',(-0.707106781186549,-0.707106781186546,0.));
#5461=DIRECTION('center_axis',(0.,0.,-1.));
#5462=DIRECTION('ref_axis',(-0.707106781186549,-0.707106781186546,0.));
#5463=DIRECTION('center_axis',(0.,0.,1.));
#5464=DIRECTION('ref_axis',(-0.707106781186549,-0.707106781186546,0.));
#5465=DIRECTION('',(0.,0.,1.));
#5466=DIRECTION('center_axis',(0.,0.,1.));
#5467=DIRECTION('ref_axis',(1.,0.,0.));
#5468=DIRECTION('',(1.,0.,0.));
#5469=DIRECTION('center_axis',(0.,0.,-1.));
#5470=DIRECTION('ref_axis',(0.707106781186578,-0.707106781186517,0.));
#5471=DIRECTION('',(-1.,0.,0.));
#5472=DIRECTION('',(0.,-1.,0.));
#5473=DIRECTION('center_axis',(0.,0.,1.));
#5474=DIRECTION('ref_axis',(0.,1.,0.));
#5475=DIRECTION('',(-1.,0.,0.));
#5476=DIRECTION('center_axis',(0.,0.,1.));
#5477=DIRECTION('ref_axis',(1.,0.,0.));
#5478=DIRECTION('',(0.,1.,0.));
#5479=DIRECTION('',(-1.,0.,0.));
#5480=DIRECTION('center_axis',(0.,0.,-1.));
#5481=DIRECTION('ref_axis',(1.,0.,0.));
#5482=DIRECTION('center_axis',(0.,0.,-1.));
#5483=DIRECTION('ref_axis',(1.,0.,0.));
#5484=DIRECTION('center_axis',(0.,0.,-1.));
#5485=DIRECTION('ref_axis',(1.,0.,0.));
#5486=DIRECTION('center_axis',(0.,0.,-1.));
#5487=DIRECTION('ref_axis',(1.,0.,0.));
#5488=DIRECTION('center_axis',(0.,0.,-1.));
#5489=DIRECTION('ref_axis',(1.,0.,0.));
#5490=DIRECTION('center_axis',(0.,0.,1.));
#5491=DIRECTION('ref_axis',(0.707106781186578,-0.707106781186517,0.));
#5492=DIRECTION('',(0.,0.,-1.));
#5493=DIRECTION('center_axis',(0.,0.,1.));
#5494=DIRECTION('ref_axis',(0.707106781186578,-0.707106781186517,0.));
#5495=DIRECTION('center_axis',(0.,-1.,0.));
#5496=DIRECTION('ref_axis',(-1.,0.,0.));
#5497=DIRECTION('',(0.,0.,1.));
#5498=DIRECTION('center_axis',(0.,-1.,0.));
#5499=DIRECTION('ref_axis',(-1.,0.,0.));
#5500=DIRECTION('',(0.,0.,-1.));
#5501=DIRECTION('center_axis',(1.,0.,0.));
#5502=DIRECTION('ref_axis',(0.,1.,0.));
#5503=DIRECTION('',(0.,0.,1.));
#5504=DIRECTION('',(0.,1.,0.));
#5505=DIRECTION('',(0.,0.,1.));
#5506=DIRECTION('center_axis',(1.,0.,0.));
#5507=DIRECTION('ref_axis',(0.,0.,-1.));
#5508=DIRECTION('center_axis',(1.,0.,0.));
#5509=DIRECTION('ref_axis',(0.,0.,-1.));
#5510=DIRECTION('center_axis',(0.,0.,1.));
#5511=DIRECTION('ref_axis',(-1.,0.,0.));
#5512=DIRECTION('',(0.,0.,1.));
#5513=DIRECTION('center_axis',(0.,0.,-1.));
#5514=DIRECTION('ref_axis',(-1.,0.,0.));
#5515=DIRECTION('center_axis',(0.,1.,0.));
#5516=DIRECTION('ref_axis',(-1.,0.,0.));
#5517=DIRECTION('',(0.,0.,1.));
#5518=DIRECTION('',(-1.,0.,0.));
#5519=DIRECTION('center_axis',(1.,0.,0.));
#5520=DIRECTION('ref_axis',(0.,0.,-1.));
#5521=DIRECTION('center_axis',(1.,0.,0.));
#5522=DIRECTION('ref_axis',(0.,0.,-1.));
#5523=DIRECTION('center_axis',(0.,0.,1.));
#5524=DIRECTION('ref_axis',(1.,0.,0.));
#5525=DIRECTION('center_axis',(0.,0.,1.));
#5526=DIRECTION('ref_axis',(1.,0.,0.));
#5527=DIRECTION('center_axis',(0.,0.,1.));
#5528=DIRECTION('ref_axis',(1.,0.,0.));
#5529=DIRECTION('center_axis',(0.,0.,1.));
#5530=DIRECTION('ref_axis',(1.,0.,0.));
#5531=DIRECTION('center_axis',(0.,0.,1.));
#5532=DIRECTION('ref_axis',(1.,0.,0.));
#5533=DIRECTION('center_axis',(0.,0.,1.));
#5534=DIRECTION('ref_axis',(1.,0.,0.));
#5535=DIRECTION('center_axis',(0.,0.,1.));
#5536=DIRECTION('ref_axis',(1.,0.,0.));
#5537=DIRECTION('center_axis',(0.,0.,1.));
#5538=DIRECTION('ref_axis',(1.,0.,0.));
#5539=DIRECTION('center_axis',(0.,0.,1.));
#5540=DIRECTION('ref_axis',(1.,0.,0.));
#5541=DIRECTION('center_axis',(0.,0.,1.));
#5542=DIRECTION('ref_axis',(1.,0.,0.));
#5543=DIRECTION('center_axis',(0.,0.,1.));
#5544=DIRECTION('ref_axis',(1.,0.,0.));
#5545=DIRECTION('center_axis',(0.,0.,1.));
#5546=DIRECTION('ref_axis',(1.,0.,0.));
#5547=DIRECTION('center_axis',(0.,0.,1.));
#5548=DIRECTION('ref_axis',(1.,0.,0.));
#5549=DIRECTION('center_axis',(0.,0.,1.));
#5550=DIRECTION('ref_axis',(1.,0.,0.));
#5551=DIRECTION('center_axis',(0.,0.,1.));
#5552=DIRECTION('ref_axis',(1.,0.,0.));
#5553=DIRECTION('center_axis',(0.,0.,1.));
#5554=DIRECTION('ref_axis',(1.,0.,0.));
#5555=DIRECTION('center_axis',(0.,0.,1.));
#5556=DIRECTION('ref_axis',(0.,-1.,0.));
#5557=DIRECTION('',(0.,0.,1.));
#5558=DIRECTION('center_axis',(0.,0.,-1.));
#5559=DIRECTION('ref_axis',(0.,-1.,0.));
#5560=DIRECTION('center_axis',(0.,0.,1.));
#5561=DIRECTION('ref_axis',(0.,1.,0.));
#5562=DIRECTION('center_axis',(0.,0.,-1.));
#5563=DIRECTION('ref_axis',(0.,1.,0.));
#5564=DIRECTION('',(0.,0.,1.));
#5565=DIRECTION('center_axis',(0.,-1.,0.));
#5566=DIRECTION('ref_axis',(1.,0.,0.));
#5567=DIRECTION('',(1.,0.,0.));
#5568=DIRECTION('',(0.,0.,1.));
#5569=DIRECTION('center_axis',(0.,0.,1.));
#5570=DIRECTION('ref_axis',(1.,0.,0.));
#5571=DIRECTION('center_axis',(0.,0.,-1.));
#5572=DIRECTION('ref_axis',(1.,0.,0.));
#5573=DIRECTION('',(0.,0.,1.));
#5574=DIRECTION('center_axis',(-1.,0.,0.));
#5575=DIRECTION('ref_axis',(0.,-1.,0.));
#5576=DIRECTION('',(0.,-1.,0.));
#5577=DIRECTION('center_axis',(0.,1.,0.));
#5578=DIRECTION('ref_axis',(-1.,0.,0.));
#5579=DIRECTION('',(1.,0.,0.));
#5580=DIRECTION('center_axis',(0.,-1.,0.));
#5581=DIRECTION('ref_axis',(1.,0.,0.));
#5582=DIRECTION('',(-1.,0.,0.));
#5583=DIRECTION('center_axis',(0.,0.,1.));
#5584=DIRECTION('ref_axis',(1.,0.,0.));
#5585=DIRECTION('',(1.,0.,0.));
#5586=DIRECTION('',(1.,0.,0.));
#5587=DIRECTION('axis',(0.,0.,1.));
#5588=DIRECTION('refdir',(1.,0.,0.));
#5589=DIRECTION('center_axis',(0.,0.,1.));
#5590=DIRECTION('ref_axis',(1.,0.,0.));
#5591=DIRECTION('center_axis',(0.,0.,1.));
#5592=DIRECTION('ref_axis',(1.,0.,0.));
#5593=DIRECTION('center_axis',(0.,0.,-1.));
#5594=DIRECTION('ref_axis',(1.,0.,0.));
#5595=DIRECTION('center_axis',(0.,0.,1.));
#5596=DIRECTION('ref_axis',(1.,0.,0.));
#5597=DIRECTION('center_axis',(0.,0.,1.));
#5598=DIRECTION('ref_axis',(1.,0.,0.));
#5599=DIRECTION('center_axis',(0.,0.,-1.));
#5600=DIRECTION('ref_axis',(1.,0.,0.));
#5601=DIRECTION('center_axis',(0.,0.,1.));
#5602=DIRECTION('ref_axis',(1.,0.,0.));
#5603=DIRECTION('center_axis',(0.,0.,1.));
#5604=DIRECTION('ref_axis',(1.,0.,0.));
#5605=DIRECTION('center_axis',(0.,0.,-1.));
#5606=DIRECTION('ref_axis',(1.,0.,0.));
#5607=DIRECTION('center_axis',(0.,0.,1.));
#5608=DIRECTION('ref_axis',(1.,0.,0.));
#5609=DIRECTION('center_axis',(0.,0.,1.));
#5610=DIRECTION('ref_axis',(1.,0.,0.));
#5611=DIRECTION('center_axis',(0.,0.,-1.));
#5612=DIRECTION('ref_axis',(1.,0.,0.));
#5613=DIRECTION('center_axis',(0.,0.,1.));
#5614=DIRECTION('ref_axis',(1.,0.,0.));
#5615=DIRECTION('center_axis',(0.,0.,1.));
#5616=DIRECTION('ref_axis',(1.,0.,0.));
#5617=DIRECTION('center_axis',(0.,0.,-1.));
#5618=DIRECTION('ref_axis',(1.,0.,0.));
#5619=DIRECTION('center_axis',(0.,0.,1.));
#5620=DIRECTION('ref_axis',(1.,0.,0.));
#5621=DIRECTION('center_axis',(0.,0.,1.));
#5622=DIRECTION('ref_axis',(1.,0.,0.));
#5623=DIRECTION('center_axis',(0.,0.,-1.));
#5624=DIRECTION('ref_axis',(1.,0.,0.));
#5625=DIRECTION('center_axis',(0.,0.,1.));
#5626=DIRECTION('ref_axis',(1.,0.,0.));
#5627=DIRECTION('center_axis',(0.,0.,1.));
#5628=DIRECTION('ref_axis',(1.,0.,0.));
#5629=DIRECTION('center_axis',(0.,0.,-1.));
#5630=DIRECTION('ref_axis',(1.,0.,0.));
#5631=DIRECTION('center_axis',(0.,0.,1.));
#5632=DIRECTION('ref_axis',(1.,0.,0.));
#5633=DIRECTION('center_axis',(0.,0.,-1.));
#5634=DIRECTION('ref_axis',(1.,0.,0.));
#5635=DIRECTION('center_axis',(0.,0.,1.));
#5636=DIRECTION('ref_axis',(1.,0.,0.));
#5637=DIRECTION('center_axis',(0.,0.,1.));
#5638=DIRECTION('ref_axis',(1.,0.,0.));
#5639=DIRECTION('center_axis',(0.,0.,1.));
#5640=DIRECTION('ref_axis',(1.,0.,0.));
#5641=DIRECTION('center_axis',(0.,0.,-1.));
#5642=DIRECTION('ref_axis',(1.,0.,0.));
#5643=DIRECTION('center_axis',(0.,0.,1.));
#5644=DIRECTION('ref_axis',(1.,0.,0.));
#5645=DIRECTION('center_axis',(0.,0.,1.));
#5646=DIRECTION('ref_axis',(1.,0.,0.));
#5647=DIRECTION('center_axis',(0.,0.,-1.));
#5648=DIRECTION('ref_axis',(1.,0.,0.));
#5649=DIRECTION('center_axis',(0.,0.,1.));
#5650=DIRECTION('ref_axis',(1.,0.,0.));
#5651=DIRECTION('center_axis',(0.,0.,1.));
#5652=DIRECTION('ref_axis',(1.,0.,0.));
#5653=DIRECTION('center_axis',(0.,0.,-1.));
#5654=DIRECTION('ref_axis',(1.,0.,0.));
#5655=DIRECTION('center_axis',(0.,0.,1.));
#5656=DIRECTION('ref_axis',(1.,0.,0.));
#5657=DIRECTION('center_axis',(0.,0.,1.));
#5658=DIRECTION('ref_axis',(1.,0.,0.));
#5659=DIRECTION('center_axis',(0.,0.,-1.));
#5660=DIRECTION('ref_axis',(1.,0.,0.));
#5661=DIRECTION('center_axis',(0.,0.,1.));
#5662=DIRECTION('ref_axis',(1.,0.,0.));
#5663=DIRECTION('center_axis',(0.,0.,-1.));
#5664=DIRECTION('ref_axis',(1.,0.,0.));
#5665=DIRECTION('center_axis',(0.,0.,1.));
#5666=DIRECTION('ref_axis',(1.,0.,0.));
#5667=DIRECTION('center_axis',(0.,0.,1.));
#5668=DIRECTION('ref_axis',(1.,0.,0.));
#5669=DIRECTION('center_axis',(0.,0.,-1.));
#5670=DIRECTION('ref_axis',(1.,0.,0.));
#5671=DIRECTION('center_axis',(0.,0.,1.));
#5672=DIRECTION('ref_axis',(1.,0.,0.));
#5673=DIRECTION('center_axis',(0.,1.,0.));
#5674=DIRECTION('ref_axis',(1.,0.,0.));
#5675=DIRECTION('',(0.,0.,1.));
#5676=DIRECTION('',(1.,0.,0.));
#5677=DIRECTION('',(0.,0.,-1.));
#5678=DIRECTION('',(1.,0.,0.));
#5679=DIRECTION('center_axis',(0.,1.,0.));
#5680=DIRECTION('ref_axis',(1.,0.,0.));
#5681=DIRECTION('',(0.,0.,1.));
#5682=DIRECTION('',(1.,0.,0.));
#5683=DIRECTION('',(0.,0.,-1.));
#5684=DIRECTION('',(1.,0.,0.));
#5685=DIRECTION('center_axis',(0.,0.,-1.));
#5686=DIRECTION('ref_axis',(-1.,0.,0.));
#5687=DIRECTION('',(7.64833580757689E-17,1.,0.));
#5688=DIRECTION('center_axis',(0.,0.,1.));
#5689=DIRECTION('ref_axis',(0.96824583655217,0.249999999998779,0.));
#5690=DIRECTION('',(-1.,-5.34638156749176E-17,0.));
#5691=DIRECTION('',(0.,-1.,0.));
#5692=DIRECTION('center_axis',(-1.,0.,0.));
#5693=DIRECTION('ref_axis',(0.,1.,0.));
#5694=DIRECTION('',(0.,1.,0.));
#5695=DIRECTION('',(0.,0.,-1.));
#5696=DIRECTION('',(0.,1.,0.));
#5697=DIRECTION('center_axis',(-1.,7.64833580757689E-17,0.));
#5698=DIRECTION('ref_axis',(-8.88178419700125E-17,-1.,0.));
#5699=DIRECTION('',(-7.64833580757689E-17,-1.,0.));
#5700=DIRECTION('',(0.,0.,1.));
#5701=DIRECTION('',(7.64833580757689E-17,1.,0.));
#5702=DIRECTION('',(0.,0.,1.));
#5703=DIRECTION('',(-7.64833580757689E-17,-1.,0.));
#5704=DIRECTION('',(0.,0.,-1.));
#5705=DIRECTION('',(7.64833580757689E-17,1.,0.));
#5706=DIRECTION('',(0.,0.,1.));
#5707=DIRECTION('center_axis',(0.,0.,1.));
#5708=DIRECTION('ref_axis',(1.,0.,0.));
#5709=DIRECTION('',(-1.,0.,0.));
#5710=DIRECTION('',(0.,1.,0.));
#5711=DIRECTION('',(1.,0.,0.));
#5712=DIRECTION('',(2.96059473233375E-16,-1.,0.));
#5713=DIRECTION('',(1.,4.44141999209917E-16,0.));
#5714=DIRECTION('',(0.,1.,0.));
#5715=DIRECTION('',(-1.,0.,0.));
#5716=DIRECTION('center_axis',(0.,0.,-1.));
#5717=DIRECTION('ref_axis',(0.24999999999879,-0.968245836552167,0.));
#5718=DIRECTION('',(0.,1.,0.));
#5719=DIRECTION('',(1.,0.,0.));
#5720=DIRECTION('',(0.,-1.,0.));
#5721=DIRECTION('center_axis',(-1.,0.,0.));
#5722=DIRECTION('ref_axis',(0.,-1.,0.));
#5723=DIRECTION('',(0.,0.,1.));
#5724=DIRECTION('',(0.,-1.,0.));
#5725=DIRECTION('',(0.,0.,-1.));
#5726=DIRECTION('',(0.,-1.,0.));
#5727=DIRECTION('',(0.,0.,-1.));
#5728=DIRECTION('',(0.,0.,1.));
#5729=DIRECTION('center_axis',(-1.,0.,0.));
#5730=DIRECTION('ref_axis',(0.,1.,0.));
#5731=DIRECTION('',(0.,0.,1.));
#5732=DIRECTION('',(0.,1.,0.));
#5733=DIRECTION('',(0.,0.,1.));
#5734=DIRECTION('',(0.,1.,0.));
#5735=DIRECTION('',(0.,0.,-1.));
#5736=DIRECTION('',(0.,0.,1.));
#5737=DIRECTION('',(0.,1.,0.));
#5738=DIRECTION('',(0.,0.,-1.));
#5739=DIRECTION('',(0.,1.,0.));
#5740=DIRECTION('center_axis',(0.,0.,-1.));
#5741=DIRECTION('ref_axis',(-1.,0.,0.));
#5742=DIRECTION('',(-1.,-5.34638156749176E-17,0.));
#5743=DIRECTION('center_axis',(0.,0.,1.));
#5744=DIRECTION('ref_axis',(-0.2499999999988,0.968245836552164,0.));
#5745=DIRECTION('',(0.,-1.,0.));
#5746=DIRECTION('center_axis',(0.,0.,1.));
#5747=DIRECTION('ref_axis',(-0.968245836552168,-0.249999999998785,0.));
#5748=DIRECTION('',(1.,0.,0.));
#5749=DIRECTION('center_axis',(0.,1.,0.));
#5750=DIRECTION('ref_axis',(1.,0.,0.));
#5751=DIRECTION('',(1.,0.,0.));
#5752=DIRECTION('',(0.,0.,1.));
#5753=DIRECTION('',(1.,0.,0.));
#5754=DIRECTION('center_axis',(0.,0.,1.));
#5755=DIRECTION('ref_axis',(1.,0.,0.));
#5756=DIRECTION('',(-1.,-4.44141999209917E-16,0.));
#5757=DIRECTION('',(2.96059473233375E-16,-1.,0.));
#5758=DIRECTION('center_axis',(4.44141999209917E-16,-1.,0.));
#5759=DIRECTION('ref_axis',(-1.,0.,0.));
#5760=DIRECTION('',(-1.,-4.44141999209917E-16,0.));
#5761=DIRECTION('',(0.,0.,-1.));
#5762=DIRECTION('center_axis',(-4.44141999209917E-16,1.,0.));
#5763=DIRECTION('ref_axis',(1.,0.,0.));
#5764=DIRECTION('',(0.,0.,1.));
#5765=DIRECTION('',(1.,4.44141999209917E-16,0.));
#5766=DIRECTION('center_axis',(0.,1.,0.));
#5767=DIRECTION('ref_axis',(-1.,0.,0.));
#5768=DIRECTION('',(0.,0.,1.));
#5769=DIRECTION('',(1.,0.,0.));
#5770=DIRECTION('',(0.,0.,1.));
#5771=DIRECTION('center_axis',(0.,0.,1.));
#5772=DIRECTION('ref_axis',(-0.968245836552168,-0.249999999998785,0.));
#5773=DIRECTION('',(0.,0.,1.));
#5774=DIRECTION('center_axis',(0.,0.,1.));
#5775=DIRECTION('ref_axis',(-0.968245836552168,-0.249999999998785,0.));
#5776=DIRECTION('center_axis',(1.,2.96059473233375E-16,0.));
#5777=DIRECTION('ref_axis',(0.,-1.,0.));
#5778=DIRECTION('',(2.96059473233375E-16,-1.,0.));
#5779=DIRECTION('center_axis',(1.,0.,0.));
#5780=DIRECTION('ref_axis',(0.,1.,0.));
#5781=DIRECTION('',(0.,0.,1.));
#5782=DIRECTION('',(0.,-1.,0.));
#5783=DIRECTION('center_axis',(5.34638156749176E-17,-1.,0.));
#5784=DIRECTION('ref_axis',(1.,8.88178419700125E-17,0.));
#5785=DIRECTION('',(-1.,-5.34638156749176E-17,0.));
#5786=DIRECTION('',(0.,0.,-1.));
#5787=DIRECTION('',(-1.,-5.34638156749176E-17,0.));
#5788=DIRECTION('',(0.,0.,1.));
#5789=DIRECTION('center_axis',(0.,-1.,0.));
#5790=DIRECTION('ref_axis',(-1.,0.,0.));
#5791=DIRECTION('',(-1.,0.,0.));
#5792=DIRECTION('',(0.,0.,-1.));
#5793=DIRECTION('center_axis',(1.,2.96059473233375E-16,0.));
#5794=DIRECTION('ref_axis',(0.,-1.,0.));
#5795=DIRECTION('',(0.,0.,-1.));
#5796=DIRECTION('',(2.96059473233375E-16,-1.,0.));
#5797=DIRECTION('center_axis',(0.,1.,0.));
#5798=DIRECTION('ref_axis',(1.,0.,0.));
#5799=DIRECTION('',(0.,0.,-1.));
#5800=DIRECTION('',(1.,0.,0.));
#5801=DIRECTION('center_axis',(-1.,0.,0.));
#5802=DIRECTION('ref_axis',(0.,1.,0.));
#5803=DIRECTION('',(0.,1.,0.));
#5804=DIRECTION('center_axis',(0.,0.,-1.));
#5805=DIRECTION('ref_axis',(-1.,0.,0.));
#5806=DIRECTION('',(0.,1.,0.));
#5807=DIRECTION('center_axis',(0.,1.,0.));
#5808=DIRECTION('ref_axis',(-1.,0.,0.));
#5809=DIRECTION('',(1.,0.,0.));
#5810=DIRECTION('',(0.,0.,1.));
#5811=DIRECTION('center_axis',(1.,0.,0.));
#5812=DIRECTION('ref_axis',(0.,1.,0.));
#5813=DIRECTION('',(0.,0.,1.));
#5814=DIRECTION('',(0.,1.,0.));
#5815=DIRECTION('',(0.,0.,1.));
#5816=DIRECTION('',(0.,1.,0.));
#5817=DIRECTION('center_axis',(0.,-1.,0.));
#5818=DIRECTION('ref_axis',(1.,0.,0.));
#5819=DIRECTION('',(1.,0.,0.));
#5820=DIRECTION('',(0.,0.,1.));
#5821=DIRECTION('',(1.,0.,0.));
#5822=DIRECTION('center_axis',(0.,-1.,0.));
#5823=DIRECTION('ref_axis',(1.,0.,0.));
#5824=DIRECTION('',(1.,0.,0.));
#5825=DIRECTION('',(0.,0.,1.));
#5826=DIRECTION('',(1.,0.,0.));
#5827=DIRECTION('center_axis',(0.,0.,1.));
#5828=DIRECTION('ref_axis',(1.,0.,0.));
#5829=DIRECTION('',(1.,0.,0.));
#5830=DIRECTION('',(-1.,0.,0.));
#5831=DIRECTION('',(0.,1.,0.));
#5832=DIRECTION('',(1.,0.,0.));
#5833=DIRECTION('',(0.,1.,0.));
#5834=DIRECTION('',(-1.,0.,0.));
#5835=DIRECTION('',(0.,-1.,0.));
#5836=DIRECTION('center_axis',(0.,-1.,0.));
#5837=DIRECTION('ref_axis',(1.,0.,0.));
#5838=DIRECTION('',(0.,0.,1.));
#5839=DIRECTION('',(1.,0.,0.));
#5840=DIRECTION('center_axis',(0.,-1.,0.));
#5841=DIRECTION('ref_axis',(1.,0.,0.));
#5842=DIRECTION('',(1.,0.,0.));
#5843=DIRECTION('center_axis',(0.,0.,1.));
#5844=DIRECTION('ref_axis',(1.,0.,0.));
#5845=DIRECTION('',(0.,1.,0.));
#5846=DIRECTION('',(-1.,0.,0.));
#5847=DIRECTION('center_axis',(0.,0.,1.));
#5848=DIRECTION('ref_axis',(0.24999999999879,-0.968245836552167,0.));
#5849=DIRECTION('center_axis',(0.,0.,1.));
#5850=DIRECTION('ref_axis',(-0.2499999999988,0.968245836552164,0.));
#5851=DIRECTION('center_axis',(0.,0.,1.));
#5852=DIRECTION('ref_axis',(1.,0.,0.));
#5853=DIRECTION('',(-1.,-5.34638156749176E-17,0.));
#5854=DIRECTION('center_axis',(0.,0.,1.));
#5855=DIRECTION('ref_axis',(0.96824583655217,0.249999999998779,0.));
#5856=DIRECTION('center_axis',(0.,1.,0.));
#5857=DIRECTION('ref_axis',(-1.,0.,0.));
#5858=DIRECTION('',(0.,0.,1.));
#5859=DIRECTION('center_axis',(1.,0.,0.));
#5860=DIRECTION('ref_axis',(0.,1.,0.));
#5861=DIRECTION('center_axis',(0.,1.,0.));
#5862=DIRECTION('ref_axis',(-1.,0.,0.));
#5863=DIRECTION('',(0.,0.,1.));
#5864=DIRECTION('',(-1.,0.,0.));
#5865=DIRECTION('',(0.,0.,1.));
#5866=DIRECTION('center_axis',(1.,0.,0.));
#5867=DIRECTION('ref_axis',(0.,1.,0.));
#5868=DIRECTION('',(0.,1.,0.));
#5869=DIRECTION('center_axis',(-1.,0.,0.));
#5870=DIRECTION('ref_axis',(0.,-1.,0.));
#5871=DIRECTION('',(0.,-1.,0.));
#5872=DIRECTION('center_axis',(0.,0.,1.));
#5873=DIRECTION('ref_axis',(1.,0.,0.));
#5874=DIRECTION('center_axis',(0.,0.,1.));
#5875=DIRECTION('ref_axis',(0.96824583655217,0.249999999998779,0.));
#5876=DIRECTION('',(0.,0.,1.));
#5877=DIRECTION('center_axis',(0.,0.,1.));
#5878=DIRECTION('ref_axis',(0.24999999999879,-0.968245836552167,0.));
#5879=DIRECTION('center_axis',(0.,0.,1.));
#5880=DIRECTION('ref_axis',(-0.2499999999988,0.968245836552164,0.));
#5881=DIRECTION('center_axis',(5.34638156749176E-17,-1.,0.));
#5882=DIRECTION('ref_axis',(1.,8.88178419700125E-17,0.));
#5883=DIRECTION('axis',(0.,0.,1.));
#5884=DIRECTION('refdir',(1.,0.,0.));
#5885=DIRECTION('center_axis',(0.,0.,1.));
#5886=DIRECTION('ref_axis',(-1.,0.,0.));
#5887=DIRECTION('center_axis',(0.,0.,-1.));
#5888=DIRECTION('ref_axis',(-1.,0.,0.));
#5889=DIRECTION('center_axis',(0.,0.,1.));
#5890=DIRECTION('ref_axis',(-1.,0.,0.));
#5891=DIRECTION('center_axis',(0.,0.,1.));
#5892=DIRECTION('ref_axis',(1.,0.,0.));
#5893=DIRECTION('',(1.,0.,0.));
#5894=DIRECTION('',(0.,1.,0.));
#5895=DIRECTION('',(1.,0.,0.));
#5896=DIRECTION('',(0.,1.,0.));
#5897=DIRECTION('',(-1.,0.,0.));
#5898=DIRECTION('center_axis',(0.,0.,-1.));
#5899=DIRECTION('ref_axis',(0.,1.,0.));
#5900=DIRECTION('',(0.,-1.,0.));
#5901=DIRECTION('center_axis',(0.,0.,1.));
#5902=DIRECTION('ref_axis',(-1.,0.,0.));
#5903=DIRECTION('center_axis',(0.,0.,1.));
#5904=DIRECTION('ref_axis',(-1.,0.,0.));
#5905=DIRECTION('center_axis',(0.,0.,1.));
#5906=DIRECTION('ref_axis',(-1.,0.,0.));
#5907=DIRECTION('center_axis',(0.,0.,1.));
#5908=DIRECTION('ref_axis',(-1.,0.,0.));
#5909=DIRECTION('center_axis',(0.,0.,1.));
#5910=DIRECTION('ref_axis',(-1.,0.,0.));
#5911=DIRECTION('center_axis',(0.,0.,1.));
#5912=DIRECTION('ref_axis',(-1.,0.,0.));
#5913=DIRECTION('center_axis',(0.,0.,1.));
#5914=DIRECTION('ref_axis',(-1.,0.,0.));
#5915=DIRECTION('center_axis',(0.,0.,1.));
#5916=DIRECTION('ref_axis',(-1.,0.,0.));
#5917=DIRECTION('center_axis',(0.,0.,1.));
#5918=DIRECTION('ref_axis',(-1.,0.,0.));
#5919=DIRECTION('center_axis',(0.,0.,1.));
#5920=DIRECTION('ref_axis',(-1.,0.,0.));
#5921=DIRECTION('center_axis',(0.,0.,1.));
#5922=DIRECTION('ref_axis',(-1.,0.,0.));
#5923=DIRECTION('center_axis',(0.,0.,1.));
#5924=DIRECTION('ref_axis',(1.,0.,0.));
#5925=DIRECTION('center_axis',(0.,0.,1.));
#5926=DIRECTION('ref_axis',(1.,0.,0.));
#5927=DIRECTION('center_axis',(0.,0.,1.));
#5928=DIRECTION('ref_axis',(-1.,0.,0.));
#5929=DIRECTION('center_axis',(0.,0.,-1.));
#5930=DIRECTION('ref_axis',(-1.,0.,0.));
#5931=DIRECTION('center_axis',(0.,0.,1.));
#5932=DIRECTION('ref_axis',(1.,0.,0.));
#5933=DIRECTION('center_axis',(0.,0.,1.));
#5934=DIRECTION('ref_axis',(1.,0.,0.));
#5935=DIRECTION('center_axis',(0.,0.,1.));
#5936=DIRECTION('ref_axis',(-1.,0.,0.));
#5937=DIRECTION('center_axis',(0.,0.,-1.));
#5938=DIRECTION('ref_axis',(-1.,0.,0.));
#5939=DIRECTION('center_axis',(0.,0.,1.));
#5940=DIRECTION('ref_axis',(1.,0.,0.));
#5941=DIRECTION('center_axis',(0.,0.,1.));
#5942=DIRECTION('ref_axis',(1.,0.,0.));
#5943=DIRECTION('center_axis',(0.,0.,1.));
#5944=DIRECTION('ref_axis',(-1.,0.,0.));
#5945=DIRECTION('center_axis',(0.,0.,-1.));
#5946=DIRECTION('ref_axis',(-1.,0.,0.));
#5947=DIRECTION('center_axis',(0.,0.,1.));
#5948=DIRECTION('ref_axis',(1.,0.,0.));
#5949=DIRECTION('center_axis',(0.,0.,1.));
#5950=DIRECTION('ref_axis',(1.,0.,0.));
#5951=DIRECTION('center_axis',(0.,0.,1.));
#5952=DIRECTION('ref_axis',(-1.,0.,0.));
#5953=DIRECTION('center_axis',(0.,0.,-1.));
#5954=DIRECTION('ref_axis',(-1.,0.,0.));
#5955=DIRECTION('center_axis',(0.,0.,1.));
#5956=DIRECTION('ref_axis',(1.,0.,0.));
#5957=DIRECTION('center_axis',(0.,0.,1.));
#5958=DIRECTION('ref_axis',(1.,0.,0.));
#5959=DIRECTION('center_axis',(0.,0.,1.));
#5960=DIRECTION('ref_axis',(-1.,0.,0.));
#5961=DIRECTION('center_axis',(0.,0.,-1.));
#5962=DIRECTION('ref_axis',(-1.,0.,0.));
#5963=DIRECTION('center_axis',(0.,0.,1.));
#5964=DIRECTION('ref_axis',(1.,0.,0.));
#5965=DIRECTION('center_axis',(0.,0.,1.));
#5966=DIRECTION('ref_axis',(1.,0.,0.));
#5967=DIRECTION('center_axis',(0.,0.,1.));
#5968=DIRECTION('ref_axis',(-1.,0.,0.));
#5969=DIRECTION('center_axis',(0.,0.,-1.));
#5970=DIRECTION('ref_axis',(-1.,0.,0.));
#5971=DIRECTION('center_axis',(0.,0.,1.));
#5972=DIRECTION('ref_axis',(1.,0.,0.));
#5973=DIRECTION('center_axis',(0.,0.,1.));
#5974=DIRECTION('ref_axis',(1.,0.,0.));
#5975=DIRECTION('center_axis',(0.,0.,-1.));
#5976=DIRECTION('ref_axis',(-1.,0.,0.));
#5977=DIRECTION('center_axis',(0.,0.,-1.));
#5978=DIRECTION('ref_axis',(-1.,0.,0.));
#5979=DIRECTION('center_axis',(0.,0.,1.));
#5980=DIRECTION('ref_axis',(-1.,0.,0.));
#5981=DIRECTION('center_axis',(0.,0.,1.));
#5982=DIRECTION('ref_axis',(-1.,0.,0.));
#5983=DIRECTION('center_axis',(1.,0.,0.));
#5984=DIRECTION('ref_axis',(0.,-1.,0.));
#5985=DIRECTION('',(0.,0.,-1.));
#5986=DIRECTION('',(0.,0.,-1.));
#5987=DIRECTION('',(0.,-1.,0.));
#5988=DIRECTION('center_axis',(0.,-1.,0.));
#5989=DIRECTION('ref_axis',(1.,0.,0.));
#5990=DIRECTION('',(0.,0.,1.));
#5991=DIRECTION('',(-1.,0.,0.));
#5992=DIRECTION('center_axis',(0.,0.,-1.));
#5993=DIRECTION('ref_axis',(-1.,0.,0.));
#5994=DIRECTION('center_axis',(0.,0.,-1.));
#5995=DIRECTION('ref_axis',(-1.,0.,0.));
#5996=DIRECTION('center_axis',(0.,0.,1.));
#5997=DIRECTION('ref_axis',(-1.,0.,0.));
#5998=DIRECTION('center_axis',(0.,0.,1.));
#5999=DIRECTION('ref_axis',(-1.,0.,0.));
#6000=DIRECTION('center_axis',(0.,0.,-1.));
#6001=DIRECTION('ref_axis',(-1.,0.,0.));
#6002=DIRECTION('center_axis',(0.,0.,-1.));
#6003=DIRECTION('ref_axis',(-1.,0.,0.));
#6004=DIRECTION('center_axis',(0.,0.,1.));
#6005=DIRECTION('ref_axis',(-1.,0.,0.));
#6006=DIRECTION('center_axis',(0.,0.,1.));
#6007=DIRECTION('ref_axis',(-1.,0.,0.));
#6008=DIRECTION('center_axis',(0.,0.,-1.));
#6009=DIRECTION('ref_axis',(-1.,0.,0.));
#6010=DIRECTION('center_axis',(0.,0.,-1.));
#6011=DIRECTION('ref_axis',(-1.,0.,0.));
#6012=DIRECTION('center_axis',(0.,0.,1.));
#6013=DIRECTION('ref_axis',(-1.,0.,0.));
#6014=DIRECTION('center_axis',(0.,0.,1.));
#6015=DIRECTION('ref_axis',(-1.,0.,0.));
#6016=DIRECTION('center_axis',(0.,0.,-1.));
#6017=DIRECTION('ref_axis',(-1.,0.,0.));
#6018=DIRECTION('center_axis',(0.,0.,-1.));
#6019=DIRECTION('ref_axis',(-1.,0.,0.));
#6020=DIRECTION('center_axis',(0.,0.,1.));
#6021=DIRECTION('ref_axis',(-1.,0.,0.));
#6022=DIRECTION('center_axis',(0.,0.,1.));
#6023=DIRECTION('ref_axis',(-1.,0.,0.));
#6024=DIRECTION('center_axis',(0.,0.,1.));
#6025=DIRECTION('ref_axis',(1.,0.,0.));
#6026=DIRECTION('center_axis',(0.,0.,1.));
#6027=DIRECTION('ref_axis',(1.,0.,0.));
#6028=DIRECTION('center_axis',(0.,0.,1.));
#6029=DIRECTION('ref_axis',(1.,0.,0.));
#6030=DIRECTION('center_axis',(0.,0.,1.));
#6031=DIRECTION('ref_axis',(1.,0.,0.));
#6032=DIRECTION('center_axis',(0.,1.,0.));
#6033=DIRECTION('ref_axis',(-1.,0.,0.));
#6034=DIRECTION('',(-1.,0.,0.));
#6035=DIRECTION('',(0.,0.,-1.));
#6036=DIRECTION('center_axis',(1.,0.,0.));
#6037=DIRECTION('ref_axis',(0.,1.,0.));
#6038=DIRECTION('',(0.,1.,0.));
#6039=DIRECTION('',(0.,0.,1.));
#6040=DIRECTION('center_axis',(0.,0.,1.));
#6041=DIRECTION('ref_axis',(1.,0.,0.));
#6042=DIRECTION('',(0.,-1.,0.));
#6043=DIRECTION('center_axis',(0.,0.,-1.));
#6044=DIRECTION('ref_axis',(0.,1.,0.));
#6045=DIRECTION('',(-1.,0.,0.));
#6046=DIRECTION('center_axis',(0.,0.,1.));
#6047=DIRECTION('ref_axis',(0.,1.,0.));
#6048=DIRECTION('',(0.,0.,1.));
#6049=DIRECTION('',(0.,0.,1.));
#6050=DIRECTION('center_axis',(0.,1.,0.));
#6051=DIRECTION('ref_axis',(-1.,0.,0.));
#6052=DIRECTION('center_axis',(-1.,0.,0.));
#6053=DIRECTION('ref_axis',(0.,-1.,0.));
#6054=DIRECTION('center_axis',(0.,0.,1.));
#6055=DIRECTION('ref_axis',(1.,0.,0.));
#6056=DIRECTION('axis',(0.,0.,1.));
#6057=DIRECTION('refdir',(1.,0.,0.));
#6058=DIRECTION('center_axis',(-0.816496580927729,-0.408248290463856,-0.408248290463865));
#6059=DIRECTION('ref_axis',(-0.577350269189624,0.577350269189638,0.577350269189615));
#6060=DIRECTION('center_axis',(0.,1.,0.));
#6061=DIRECTION('ref_axis',(0.,0.,1.));
#6062=DIRECTION('center_axis',(-1.,0.,0.));
#6063=DIRECTION('ref_axis',(0.,1.,0.));
#6064=DIRECTION('center_axis',(0.,0.,1.));
#6065=DIRECTION('ref_axis',(-1.,0.,0.));
#6066=DIRECTION('center_axis',(1.,0.,0.));
#6067=DIRECTION('ref_axis',(0.,0.707106781186553,0.707106781186542));
#6068=DIRECTION('',(-1.,0.,0.));
#6069=DIRECTION('',(1.,0.,0.));
#6070=DIRECTION('center_axis',(-0.707106781186548,0.707106781186548,0.));
#6071=DIRECTION('ref_axis',(-0.707106781186547,-0.707106781186547,0.));
#6072=DIRECTION('center_axis',(-0.40824829046386,-0.81649658092772,0.408248290463878));
#6073=DIRECTION('ref_axis',(-0.577350269189615,0.577350269189626,0.577350269189637));
#6074=DIRECTION('center_axis',(0.,0.,1.));
#6075=DIRECTION('ref_axis',(-1.,0.,0.));
#6076=DIRECTION('center_axis',(0.,1.,0.));
#6077=DIRECTION('ref_axis',(0.,0.,1.));
#6078=DIRECTION('center_axis',(-1.,0.,0.));
#6079=DIRECTION('ref_axis',(0.,1.,0.));
#6080=DIRECTION('center_axis',(-0.40824829046387,-0.408248290463859,-0.816496580927724));
#6081=DIRECTION('ref_axis',(-0.577350269189633,-0.577350269189616,0.577350269189628));
#6082=DIRECTION('center_axis',(0.,-1.,0.));
#6083=DIRECTION('ref_axis',(-1.,0.,0.));
#6084=DIRECTION('center_axis',(0.,0.,1.));
#6085=DIRECTION('ref_axis',(0.,-1.,0.));
#6086=DIRECTION('center_axis',(-1.,0.,0.));
#6087=DIRECTION('ref_axis',(0.,0.,1.));
#6088=DIRECTION('center_axis',(0.,0.,1.));
#6089=DIRECTION('ref_axis',(-0.707106781186549,-0.707106781186546,0.));
#6090=DIRECTION('center_axis',(0.,0.,1.));
#6091=DIRECTION('ref_axis',(-0.707106781186549,-0.707106781186546,0.));
#6092=DIRECTION('',(0.,0.,1.));
#6093=DIRECTION('',(0.,0.,-1.));
#6094=DIRECTION('center_axis',(0.40824829046386,-0.81649658092772,0.408248290463878));
#6095=DIRECTION('ref_axis',(0.577350269189601,0.577350269189629,0.577350269189647));
#6096=DIRECTION('center_axis',(0.,0.,1.));
#6097=DIRECTION('ref_axis',(0.,1.,0.));
#6098=DIRECTION('center_axis',(1.,7.10542735760103E-14,0.));
#6099=DIRECTION('ref_axis',(0.,0.,1.));
#6100=DIRECTION('center_axis',(0.,1.,0.));
#6101=DIRECTION('ref_axis',(1.,0.,0.));
#6102=DIRECTION('center_axis',(-1.,0.,0.));
#6103=DIRECTION('ref_axis',(0.,0.70710678118654,0.707106781186555));
#6104=DIRECTION('center_axis',(1.,0.,0.));
#6105=DIRECTION('ref_axis',(0.,0.70710678118654,0.707106781186555));
#6106=DIRECTION('',(1.,0.,0.));
#6107=DIRECTION('',(-1.,0.,0.));
#6108=DIRECTION('center_axis',(0.408248290463855,-0.40824829046386,-0.816496580927731));
#6109=DIRECTION('ref_axis',(0.577350269189639,-0.577350269189622,0.577350269189617));
#6110=DIRECTION('center_axis',(1.,0.,0.));
#6111=DIRECTION('ref_axis',(0.,-1.,0.));
#6112=DIRECTION('center_axis',(0.,0.,1.));
#6113=DIRECTION('ref_axis',(1.,0.,0.));
#6114=DIRECTION('center_axis',(0.,-1.,0.));
#6115=DIRECTION('ref_axis',(0.,0.,1.));
#6116=DIRECTION('center_axis',(0.,0.,1.));
#6117=DIRECTION('ref_axis',(0.707106781186578,-0.707106781186517,0.));
#6118=DIRECTION('center_axis',(0.,0.,1.));
#6119=DIRECTION('ref_axis',(0.707106781186578,-0.707106781186517,0.));
#6120=DIRECTION('',(0.,0.,1.));
#6121=DIRECTION('',(0.,0.,-1.));
#6122=DIRECTION('center_axis',(0.,1.,0.));
#6123=DIRECTION('ref_axis',(0.707106781186577,0.,0.707106781186518));
#6124=DIRECTION('',(0.,-1.,0.));
#6125=DIRECTION('',(0.,1.,0.));
#6126=DIRECTION('center_axis',(1.,0.,0.));
#6127=DIRECTION('ref_axis',(0.,-0.707106781186546,0.707106781186549));
#6128=DIRECTION('',(-1.,0.,0.));
#6129=DIRECTION('',(1.,0.,0.));
#6130=DIRECTION('center_axis',(0.,0.,1.));
#6131=DIRECTION('ref_axis',(0.707106781186585,0.70710678118651,0.));
#6132=DIRECTION('',(0.,0.,1.));
#6133=DIRECTION('',(0.,0.,-1.));
#6134=DIRECTION('center_axis',(0.,-0.707106781186549,0.707106781186546));
#6135=DIRECTION('ref_axis',(0.,-0.707106781186546,-0.707106781186549));
#6136=DIRECTION('center_axis',(0.,-1.,0.));
#6137=DIRECTION('ref_axis',(-0.707106781186546,0.,0.707106781186549));
#6138=DIRECTION('',(0.,1.,0.));
#6139=DIRECTION('',(0.,-1.,0.));
#6140=DIRECTION('center_axis',(0.,-1.,0.));
#6141=DIRECTION('ref_axis',(0.707106781186578,0.,0.707106781186517));
#6142=DIRECTION('',(0.,-1.,0.));
#6143=DIRECTION('',(0.,1.,0.));
#6144=DIRECTION('center_axis',(-1.,0.,0.));
#6145=DIRECTION('ref_axis',(0.,0.70710678118654,0.707106781186555));
#6146=DIRECTION('center_axis',(-1.,0.,0.));
#6147=DIRECTION('ref_axis',(0.,0.70710678118654,0.707106781186555));
#6148=DIRECTION('',(-1.,0.,0.));
#6149=DIRECTION('',(1.,0.,0.));
#6150=DIRECTION('center_axis',(0.,0.,-1.));
#6151=DIRECTION('ref_axis',(-0.70710678118656,0.707106781186535,0.));
#6152=DIRECTION('',(0.,0.,1.));
#6153=DIRECTION('',(0.,0.,-1.));
#6154=DIRECTION('center_axis',(0.,-0.707106781186549,0.707106781186546));
#6155=DIRECTION('ref_axis',(0.,0.707106781186546,0.707106781186549));
#6156=DIRECTION('center_axis',(0.,1.,0.));
#6157=DIRECTION('ref_axis',(-0.707106781186553,0.,0.707106781186542));
#6158=DIRECTION('',(0.,1.,0.));
#6159=DIRECTION('',(0.,-1.,0.));
#6160=DIRECTION('center_axis',(0.,0.,1.));
#6161=DIRECTION('ref_axis',(-0.707106781186548,0.707106781186548,0.));
#6162=DIRECTION('center_axis',(0.,0.,1.));
#6163=DIRECTION('ref_axis',(-0.707106781186548,0.707106781186548,0.));
#6164=DIRECTION('',(0.,0.,1.));
#6165=DIRECTION('',(0.,0.,-1.));
#6166=DIRECTION('center_axis',(0.,-1.,0.));
#6167=DIRECTION('ref_axis',(-1.,0.,0.));
#6168=DIRECTION('',(-1.,0.,0.));
#6169=DIRECTION('',(0.,0.,1.));
#6170=DIRECTION('center_axis',(0.,0.,-1.));
#6171=DIRECTION('ref_axis',(-1.,0.,0.));
#6172=DIRECTION('',(-1.,0.,0.));
#6173=DIRECTION('',(0.,1.,0.));
#6174=DIRECTION('',(1.,0.,0.));
#6175=DIRECTION('',(0.,-1.,0.));
#6176=DIRECTION('center_axis',(0.,0.,-1.));
#6177=DIRECTION('ref_axis',(1.,0.,0.));
#6178=DIRECTION('center_axis',(0.,0.,-1.));
#6179=DIRECTION('ref_axis',(1.,0.,0.));
#6180=DIRECTION('center_axis',(0.,0.,-1.));
#6181=DIRECTION('ref_axis',(1.,0.,0.));
#6182=DIRECTION('center_axis',(0.,-1.,0.));
#6183=DIRECTION('ref_axis',(-1.,0.,0.));
#6184=DIRECTION('',(0.,0.,-1.));
#6185=DIRECTION('center_axis',(-1.,0.,0.));
#6186=DIRECTION('ref_axis',(0.,1.,0.));
#6187=DIRECTION('',(0.,1.,0.));
#6188=DIRECTION('',(0.,0.,-1.));
#6189=DIRECTION('',(0.,0.,1.));
#6190=DIRECTION('',(0.,-1.,0.));
#6191=DIRECTION('',(0.,-1.,0.));
#6192=DIRECTION('',(0.,0.,-1.));
#6193=DIRECTION('center_axis',(0.,-1.,0.));
#6194=DIRECTION('ref_axis',(1.,0.,0.));
#6195=DIRECTION('',(1.,0.,0.));
#6196=DIRECTION('center_axis',(-1.,0.,0.));
#6197=DIRECTION('ref_axis',(0.,-1.,0.));
#6198=DIRECTION('',(0.,-1.,0.));
#6199=DIRECTION('',(0.,0.,1.));
#6200=DIRECTION('',(0.,-1.,0.));
#6201=DIRECTION('center_axis',(0.,0.,1.));
#6202=DIRECTION('ref_axis',(1.,0.,0.));
#6203=DIRECTION('',(-1.,0.,0.));
#6204=DIRECTION('',(0.,1.,0.));
#6205=DIRECTION('',(-1.,0.,0.));
#6206=DIRECTION('',(0.,1.,0.));
#6207=DIRECTION('',(1.,0.,0.));
#6208=DIRECTION('',(0.,-1.,0.));
#6209=DIRECTION('',(1.,0.,0.));
#6210=DIRECTION('',(0.,1.,0.));
#6211=DIRECTION('',(1.,0.,0.));
#6212=DIRECTION('',(-1.,0.,0.));
#6213=DIRECTION('center_axis',(0.,0.,1.));
#6214=DIRECTION('ref_axis',(1.,0.,0.));
#6215=DIRECTION('center_axis',(0.,0.,1.));
#6216=DIRECTION('ref_axis',(1.,0.,0.));
#6217=DIRECTION('center_axis',(0.,0.,1.));
#6218=DIRECTION('ref_axis',(1.,0.,0.));
#6219=DIRECTION('center_axis',(0.,-1.,0.));
#6220=DIRECTION('ref_axis',(0.707106781186553,0.,0.707106781186543));
#6221=DIRECTION('',(0.,-1.,0.));
#6222=DIRECTION('center_axis',(0.,-1.,0.));
#6223=DIRECTION('ref_axis',(0.707106781186553,0.,0.707106781186543));
#6224=DIRECTION('center_axis',(0.707106781186548,0.707106781186548,0.));
#6225=DIRECTION('ref_axis',(-0.707106781186547,0.707106781186547,0.));
#6226=DIRECTION('center_axis',(0.,1.,0.));
#6227=DIRECTION('ref_axis',(-0.707106781186553,0.,0.707106781186543));
#6228=DIRECTION('center_axis',(0.,-1.,0.));
#6229=DIRECTION('ref_axis',(-0.707106781186553,0.,0.707106781186543));
#6230=DIRECTION('',(0.,1.,0.));
#6231=DIRECTION('center_axis',(-0.707106781186548,0.707106781186548,0.));
#6232=DIRECTION('ref_axis',(-0.707106781186547,-0.707106781186547,0.));
#6233=DIRECTION('center_axis',(-1.,0.,0.));
#6234=DIRECTION('ref_axis',(0.,-0.707106781186553,0.707106781186543));
#6235=DIRECTION('',(-1.,0.,0.));
#6236=DIRECTION('center_axis',(-1.,0.,0.));
#6237=DIRECTION('ref_axis',(0.,1.,0.));
#6238=DIRECTION('',(0.,0.,-1.));
#6239=DIRECTION('',(0.,1.,0.));
#6240=DIRECTION('',(0.,0.,-1.));
#6241=DIRECTION('center_axis',(0.,1.,0.));
#6242=DIRECTION('ref_axis',(1.,0.,0.));
#6243=DIRECTION('',(0.,0.,-1.));
#6244=DIRECTION('',(1.,0.,0.));
#6245=DIRECTION('center_axis',(1.,0.,0.));
#6246=DIRECTION('ref_axis',(0.,-1.,0.));
#6247=DIRECTION('',(0.,0.,-1.));
#6248=DIRECTION('',(0.,-1.,0.));
#6249=DIRECTION('center_axis',(0.,-1.,0.));
#6250=DIRECTION('ref_axis',(-1.,0.,0.));
#6251=DIRECTION('',(-1.,0.,0.));
#6252=DIRECTION('',(-1.,0.,0.));
#6253=DIRECTION('center_axis',(0.,0.,-1.));
#6254=DIRECTION('ref_axis',(-1.,0.,0.));
#6255=DIRECTION('center_axis',(0.,0.,1.));
#6256=DIRECTION('ref_axis',(1.,0.,0.));
#6257=DIRECTION('',(0.,1.,0.));
#6258=DIRECTION('',(-1.,0.,0.));
#6259=DIRECTION('center_axis',(0.,1.,0.));
#6260=DIRECTION('ref_axis',(1.,0.,0.));
#6261=DIRECTION('',(0.,0.,-1.));
#6262=DIRECTION('center_axis',(0.,1.,0.));
#6263=DIRECTION('ref_axis',(-1.,0.,0.));
#6264=DIRECTION('',(-1.,0.,0.));
#6265=DIRECTION('center_axis',(0.,-1.,0.));
#6266=DIRECTION('ref_axis',(-1.,0.,0.));
#6267=DIRECTION('',(-1.,0.,0.));
#6268=DIRECTION('',(-1.,0.,0.));
#6269=DIRECTION('',(0.,0.,-1.));
#6270=DIRECTION('center_axis',(1.,0.,0.));
#6271=DIRECTION('ref_axis',(0.,-1.,0.));
#6272=DIRECTION('',(0.,0.,-1.));
#6273=DIRECTION('',(0.,-1.,0.));
#6274=DIRECTION('center_axis',(0.,1.,0.));
#6275=DIRECTION('ref_axis',(-1.,0.,0.));
#6276=DIRECTION('',(0.,0.,-1.));
#6277=DIRECTION('',(-1.,0.,0.));
#6278=DIRECTION('center_axis',(0.,0.,1.));
#6279=DIRECTION('ref_axis',(1.,0.,0.));
#6280=DIRECTION('center_axis',(0.,0.,1.));
#6281=DIRECTION('ref_axis',(1.,0.,0.));
#6282=DIRECTION('center_axis',(0.,0.,-1.));
#6283=DIRECTION('ref_axis',(1.,0.,0.));
#6284=DIRECTION('center_axis',(0.,0.,1.));
#6285=DIRECTION('ref_axis',(1.,0.,0.));
#6286=DIRECTION('center_axis',(0.,0.,1.));
#6287=DIRECTION('ref_axis',(1.,0.,0.));
#6288=DIRECTION('center_axis',(0.,0.,-1.));
#6289=DIRECTION('ref_axis',(1.,0.,0.));
#6290=DIRECTION('center_axis',(0.,0.,1.));
#6291=DIRECTION('ref_axis',(1.,0.,0.));
#6292=DIRECTION('center_axis',(0.,0.,1.));
#6293=DIRECTION('ref_axis',(1.,0.,0.));
#6294=DIRECTION('center_axis',(0.,0.,1.));
#6295=DIRECTION('ref_axis',(1.,0.,0.));
#6296=DIRECTION('center_axis',(0.,0.,1.));
#6297=DIRECTION('ref_axis',(1.,0.,0.));
#6298=DIRECTION('center_axis',(0.,0.,1.));
#6299=DIRECTION('ref_axis',(1.,0.,0.));
#6300=DIRECTION('center_axis',(0.,0.,-1.));
#6301=DIRECTION('ref_axis',(1.,0.,0.));
#6302=DIRECTION('center_axis',(0.,0.,1.));
#6303=DIRECTION('ref_axis',(1.,0.,0.));
#6304=DIRECTION('center_axis',(0.,0.,1.));
#6305=DIRECTION('ref_axis',(1.,0.,0.));
#6306=DIRECTION('center_axis',(0.,0.,-1.));
#6307=DIRECTION('ref_axis',(1.,0.,0.));
#6308=DIRECTION('center_axis',(0.,0.,1.));
#6309=DIRECTION('ref_axis',(1.,0.,0.));
#6310=DIRECTION('center_axis',(0.,0.,1.));
#6311=DIRECTION('ref_axis',(1.,0.,0.));
#6312=DIRECTION('center_axis',(0.,0.,-1.));
#6313=DIRECTION('ref_axis',(1.,0.,0.));
#6314=DIRECTION('center_axis',(0.,0.,1.));
#6315=DIRECTION('ref_axis',(1.,0.,0.));
#6316=DIRECTION('',(0.,1.,0.));
#6317=DIRECTION('center_axis',(0.,1.,0.));
#6318=DIRECTION('ref_axis',(-1.,0.,0.));
#6319=DIRECTION('',(0.,0.,1.));
#6320=DIRECTION('center_axis',(1.,0.,0.));
#6321=DIRECTION('ref_axis',(0.,1.,0.));
#6322=DIRECTION('center_axis',(0.,0.,1.));
#6323=DIRECTION('ref_axis',(1.,0.,0.));
#6324=DIRECTION('axis',(0.,0.,1.));
#6325=DIRECTION('refdir',(1.,0.,0.));
#6326=DIRECTION('center_axis',(-1.,0.,0.));
#6327=DIRECTION('ref_axis',(0.,0.707106781186553,-0.707106781186543));
#6328=DIRECTION('',(1.,0.,0.));
#6329=DIRECTION('center_axis',(-0.707106781186541,-0.707106781186554,0.));
#6330=DIRECTION('ref_axis',(0.707106781186554,-0.707106781186541,0.));
#6331=DIRECTION('',(-1.,0.,0.));
#6332=DIRECTION('center_axis',(0.707106781186541,-0.707106781186554,6.28036983473504E-15));
#6333=DIRECTION('ref_axis',(0.707106781186554,0.707106781186541,-6.28036983473493E-15));
#6334=DIRECTION('center_axis',(1.,0.,0.));
#6335=DIRECTION('ref_axis',(0.,-0.707106781186553,-0.707106781186543));
#6336=DIRECTION('',(-1.,0.,0.));
#6337=DIRECTION('center_axis',(0.707106781186548,0.707106781186548,6.2803698347351E-15));
#6338=DIRECTION('ref_axis',(-0.707106781186547,0.707106781186547,6.2803698347351E-15));
#6339=DIRECTION('',(1.,0.,0.));
#6340=DIRECTION('center_axis',(-0.707106781186548,0.707106781186548,0.));
#6341=DIRECTION('ref_axis',(-0.707106781186547,-0.707106781186547,0.));
#6342=DIRECTION('center_axis',(0.,1.,0.));
#6343=DIRECTION('ref_axis',(0.707106781186549,0.,-0.707106781186546));
#6344=DIRECTION('',(0.,1.,0.));
#6345=DIRECTION('',(0.,-1.,0.));
#6346=DIRECTION('center_axis',(0.,-1.,0.));
#6347=DIRECTION('ref_axis',(-0.707106781186553,0.,-0.707106781186543));
#6348=DIRECTION('',(0.,1.,0.));
#6349=DIRECTION('',(0.,-1.,0.));
#6350=DIRECTION('center_axis',(1.,0.,0.));
#6351=DIRECTION('ref_axis',(0.,0.,-1.));
#6352=DIRECTION('',(0.,0.,-1.));
#6353=DIRECTION('',(1.12427648063307E-16,-1.,0.));
#6354=DIRECTION('',(0.,0.,1.));
#6355=DIRECTION('center_axis',(0.,-1.,0.));
#6356=DIRECTION('ref_axis',(0.,0.,-1.));
#6357=DIRECTION('',(0.,0.,1.));
#6358=DIRECTION('',(-1.,-1.32563943238825E-16,0.));
#6359=DIRECTION('center_axis',(0.,0.,1.));
#6360=DIRECTION('ref_axis',(1.,0.,0.));
#6361=DIRECTION('',(0.,-1.,0.));
#6362=DIRECTION('',(-1.,-9.86864910777917E-17,0.));
#6363=DIRECTION('',(0.,1.,0.));
#6364=DIRECTION('',(1.,0.,0.));
#6365=DIRECTION('center_axis',(0.,0.,1.));
#6366=DIRECTION('ref_axis',(1.,0.,0.));
#6367=DIRECTION('center_axis',(0.,0.,1.));
#6368=DIRECTION('ref_axis',(1.,0.,0.));
#6369=DIRECTION('center_axis',(0.,0.,1.));
#6370=DIRECTION('ref_axis',(1.,0.,0.));
#6371=DIRECTION('center_axis',(0.,0.,1.));
#6372=DIRECTION('ref_axis',(1.,0.,0.));
#6373=DIRECTION('center_axis',(0.,0.,1.));
#6374=DIRECTION('ref_axis',(1.,0.,0.));
#6375=DIRECTION('center_axis',(0.,0.,1.));
#6376=DIRECTION('ref_axis',(1.,0.,0.));
#6377=DIRECTION('center_axis',(0.,0.,1.));
#6378=DIRECTION('ref_axis',(1.,0.,0.));
#6379=DIRECTION('center_axis',(0.,0.,1.));
#6380=DIRECTION('ref_axis',(1.,0.,0.));
#6381=DIRECTION('center_axis',(0.,0.,1.));
#6382=DIRECTION('ref_axis',(1.,0.,0.));
#6383=DIRECTION('center_axis',(0.,0.,1.));
#6384=DIRECTION('ref_axis',(1.,0.,0.));
#6385=DIRECTION('center_axis',(0.,0.,1.));
#6386=DIRECTION('ref_axis',(1.,0.,0.));
#6387=DIRECTION('center_axis',(0.,0.,1.));
#6388=DIRECTION('ref_axis',(1.,0.,0.));
#6389=DIRECTION('center_axis',(0.,0.,1.));
#6390=DIRECTION('ref_axis',(1.,0.,0.));
#6391=DIRECTION('center_axis',(0.,0.,1.));
#6392=DIRECTION('ref_axis',(1.,0.,0.));
#6393=DIRECTION('center_axis',(0.,0.,1.));
#6394=DIRECTION('ref_axis',(1.,0.,0.));
#6395=DIRECTION('center_axis',(0.,1.,0.));
#6396=DIRECTION('ref_axis',(-0.707106781186546,0.,-0.707106781186549));
#6397=DIRECTION('center_axis',(-0.707106781186554,0.707106781186541,-1.25607396694701E-14));
#6398=DIRECTION('ref_axis',(-0.707106781186541,-0.707106781186554,-1.25607396694699E-14));
#6399=DIRECTION('',(0.,1.,0.));
#6400=DIRECTION('center_axis',(-0.707106781186554,-0.707106781186541,-1.25607396694703E-14));
#6401=DIRECTION('ref_axis',(0.707106781186541,-0.707106781186554,1.25607396694701E-14));
#6402=DIRECTION('center_axis',(1.,9.86864910777917E-17,0.));
#6403=DIRECTION('ref_axis',(0.,0.707106781186553,-0.707106781186543));
#6404=DIRECTION('',(1.,9.86864910777917E-17,0.));
#6405=DIRECTION('center_axis',(-0.707106781186548,0.707106781186548,0.));
#6406=DIRECTION('ref_axis',(-0.707106781186548,-0.707106781186548,0.));
#6407=DIRECTION('center_axis',(0.,-1.,0.));
#6408=DIRECTION('ref_axis',(0.707106781186578,0.,-0.707106781186517));
#6409=DIRECTION('',(0.,-1.,0.));
#6410=DIRECTION('center_axis',(0.707106781186541,0.707106781186554,0.));
#6411=DIRECTION('ref_axis',(-0.707106781186554,0.707106781186541,0.));
#6412=DIRECTION('center_axis',(-1.,0.,0.));
#6413=DIRECTION('ref_axis',(0.,-0.707106781186546,-0.707106781186549));
#6414=DIRECTION('',(-1.,0.,0.));
#6415=DIRECTION('center_axis',(-9.86864910777917E-17,1.,0.));
#6416=DIRECTION('ref_axis',(-1.,0.,0.));
#6417=DIRECTION('',(0.,0.,1.));
#6418=DIRECTION('',(-1.,-9.86864910777917E-17,0.));
#6419=DIRECTION('',(0.,0.,1.));
#6420=DIRECTION('center_axis',(-1.,0.,0.));
#6421=DIRECTION('ref_axis',(0.,-1.,0.));
#6422=DIRECTION('',(0.,0.,1.));
#6423=DIRECTION('',(0.,-1.,0.));
#6424=DIRECTION('center_axis',(-1.,0.,0.));
#6425=DIRECTION('ref_axis',(0.,0.,1.));
#6426=DIRECTION('',(0.,0.,-1.));
#6427=DIRECTION('',(0.,1.,0.));
#6428=DIRECTION('center_axis',(0.,1.,0.));
#6429=DIRECTION('ref_axis',(0.,0.,1.));
#6430=DIRECTION('',(1.,1.32563943238825E-16,0.));
#6431=DIRECTION('center_axis',(0.,0.,1.));
#6432=DIRECTION('ref_axis',(1.,0.,0.));
#6433=DIRECTION('center_axis',(0.,0.,-1.));
#6434=DIRECTION('ref_axis',(1.,0.,0.));
#6435=DIRECTION('center_axis',(0.,0.,1.));
#6436=DIRECTION('ref_axis',(1.,0.,0.));
#6437=DIRECTION('center_axis',(0.,0.,-1.));
#6438=DIRECTION('ref_axis',(1.,0.,0.));
#6439=DIRECTION('center_axis',(0.,0.,1.));
#6440=DIRECTION('ref_axis',(1.,0.,0.));
#6441=DIRECTION('center_axis',(0.,0.,-1.));
#6442=DIRECTION('ref_axis',(1.,0.,0.));
#6443=DIRECTION('center_axis',(0.,0.,1.));
#6444=DIRECTION('ref_axis',(1.,0.,0.));
#6445=DIRECTION('center_axis',(0.,0.,-1.));
#6446=DIRECTION('ref_axis',(1.,0.,0.));
#6447=DIRECTION('center_axis',(0.,0.,1.));
#6448=DIRECTION('ref_axis',(1.,0.,0.));
#6449=DIRECTION('center_axis',(0.,0.,-1.));
#6450=DIRECTION('ref_axis',(1.,0.,0.));
#6451=DIRECTION('center_axis',(0.,0.,1.));
#6452=DIRECTION('ref_axis',(1.,0.,0.));
#6453=DIRECTION('center_axis',(0.,0.,-1.));
#6454=DIRECTION('ref_axis',(1.,0.,0.));
#6455=DIRECTION('center_axis',(0.,0.,1.));
#6456=DIRECTION('ref_axis',(1.,0.,0.));
#6457=DIRECTION('center_axis',(0.,0.,-1.));
#6458=DIRECTION('ref_axis',(1.,0.,0.));
#6459=DIRECTION('center_axis',(0.,0.,1.));
#6460=DIRECTION('ref_axis',(1.,0.,0.));
#6461=DIRECTION('center_axis',(0.,0.,-1.));
#6462=DIRECTION('ref_axis',(1.,0.,0.));
#6463=DIRECTION('center_axis',(0.,0.,1.));
#6464=DIRECTION('ref_axis',(1.,0.,0.));
#6465=DIRECTION('center_axis',(0.,0.,-1.));
#6466=DIRECTION('ref_axis',(1.,0.,0.));
#6467=DIRECTION('center_axis',(0.,0.,1.));
#6468=DIRECTION('ref_axis',(1.,0.,0.));
#6469=DIRECTION('center_axis',(0.,0.,-1.));
#6470=DIRECTION('ref_axis',(1.,0.,0.));
#6471=DIRECTION('center_axis',(0.,0.,1.));
#6472=DIRECTION('ref_axis',(1.,0.,0.));
#6473=DIRECTION('center_axis',(0.,0.,-1.));
#6474=DIRECTION('ref_axis',(1.,0.,0.));
#6475=DIRECTION('center_axis',(0.,0.,1.));
#6476=DIRECTION('ref_axis',(1.,0.,0.));
#6477=DIRECTION('center_axis',(0.,0.,-1.));
#6478=DIRECTION('ref_axis',(1.,0.,0.));
#6479=DIRECTION('center_axis',(0.,0.,1.));
#6480=DIRECTION('ref_axis',(1.,0.,0.));
#6481=DIRECTION('center_axis',(0.,0.,-1.));
#6482=DIRECTION('ref_axis',(1.,0.,0.));
#6483=DIRECTION('center_axis',(0.,0.,1.));
#6484=DIRECTION('ref_axis',(1.,0.,0.));
#6485=DIRECTION('center_axis',(0.,0.,-1.));
#6486=DIRECTION('ref_axis',(1.,0.,0.));
#6487=DIRECTION('center_axis',(0.,0.,1.));
#6488=DIRECTION('ref_axis',(1.,0.,0.));
#6489=DIRECTION('center_axis',(0.,0.,-1.));
#6490=DIRECTION('ref_axis',(1.,0.,0.));
#6491=DIRECTION('center_axis',(1.,0.,0.));
#6492=DIRECTION('ref_axis',(0.,1.,0.));
#6493=DIRECTION('',(0.,1.,0.));
#6494=DIRECTION('',(0.,0.,1.));
#6495=DIRECTION('center_axis',(0.,-1.,0.));
#6496=DIRECTION('ref_axis',(1.,0.,0.));
#6497=DIRECTION('',(1.,0.,0.));
#6498=DIRECTION('center_axis',(0.,0.,1.));
#6499=DIRECTION('ref_axis',(1.,0.,0.));
#6500=DIRECTION('axis',(0.,0.,1.));
#6501=DIRECTION('refdir',(1.,0.,0.));
#6502=DIRECTION('center_axis',(0.,1.,0.));
#6503=DIRECTION('ref_axis',(0.,0.,1.));
#6504=DIRECTION('',(1.,0.,0.));
#6505=DIRECTION('',(0.,0.,-1.));
#6506=DIRECTION('',(-1.,0.,0.));
#6507=DIRECTION('',(0.,0.,1.));
#6508=DIRECTION('center_axis',(0.,1.,0.));
#6509=DIRECTION('ref_axis',(-1.,0.,0.));
#6510=DIRECTION('',(1.,0.,0.));
#6511=DIRECTION('',(0.,0.,-1.));
#6512=DIRECTION('',(-1.,0.,0.));
#6513=DIRECTION('',(0.,0.,1.));
#6514=DIRECTION('center_axis',(0.,0.,-1.));
#6515=DIRECTION('ref_axis',(0.,1.,0.));
#6516=DIRECTION('',(0.,1.,0.));
#6517=DIRECTION('',(0.,1.,0.));
#6518=DIRECTION('',(0.,1.,0.));
#6519=DIRECTION('',(1.,0.,0.));
#6520=DIRECTION('',(0.,-1.,0.));
#6521=DIRECTION('',(1.,0.,0.));
#6522=DIRECTION('center_axis',(0.,-1.,0.));
#6523=DIRECTION('ref_axis',(1.,0.,0.));
#6524=DIRECTION('',(-1.,0.,0.));
#6525=DIRECTION('',(0.,0.,1.));
#6526=DIRECTION('',(1.,0.,0.));
#6527=DIRECTION('',(0.,0.,1.));
#6528=DIRECTION('center_axis',(0.,0.,1.));
#6529=DIRECTION('ref_axis',(1.,0.,0.));
#6530=DIRECTION('',(0.,-1.,0.));
#6531=DIRECTION('',(1.,0.,0.));
#6532=DIRECTION('',(0.,1.,0.));
#6533=DIRECTION('center_axis',(1.,0.,0.));
#6534=DIRECTION('ref_axis',(0.,1.,0.));
#6535=DIRECTION('',(0.,-1.,0.));
#6536=DIRECTION('',(0.,0.,1.));
#6537=DIRECTION('center_axis',(1.,0.,0.));
#6538=DIRECTION('ref_axis',(0.,1.,0.));
#6539=DIRECTION('',(0.,1.,0.));
#6540=DIRECTION('',(0.,0.,1.));
#6541=DIRECTION('',(0.,1.,0.));
#6542=DIRECTION('',(0.,0.,1.));
#6543=DIRECTION('center_axis',(0.,0.,1.));
#6544=DIRECTION('ref_axis',(1.,0.,0.));
#6545=DIRECTION('',(0.,1.,0.));
#6546=DIRECTION('',(-1.,0.,0.));
#6547=DIRECTION('',(1.,0.,0.));
#6548=DIRECTION('center_axis',(1.,0.,0.));
#6549=DIRECTION('ref_axis',(0.,-1.,0.));
#6550=DIRECTION('',(0.,0.,-1.));
#6551=DIRECTION('',(0.,0.,1.));
#6552=DIRECTION('center_axis',(0.,-1.,0.));
#6553=DIRECTION('ref_axis',(1.,0.,0.));
#6554=DIRECTION('',(-1.,0.,0.));
#6555=DIRECTION('',(0.,0.,-1.));
#6556=DIRECTION('',(1.,0.,0.));
#6557=DIRECTION('',(0.,0.,1.));
#6558=DIRECTION('center_axis',(0.,0.,1.));
#6559=DIRECTION('ref_axis',(1.,0.,0.));
#6560=DIRECTION('',(0.,1.,0.));
#6561=DIRECTION('',(0.,1.,0.));
#6562=DIRECTION('',(1.,0.,0.));
#6563=DIRECTION('center_axis',(-1.,0.,0.));
#6564=DIRECTION('ref_axis',(0.,-1.,0.));
#6565=DIRECTION('',(0.,1.,0.));
#6566=DIRECTION('',(0.,0.,1.));
#6567=DIRECTION('center_axis',(0.,0.,1.));
#6568=DIRECTION('ref_axis',(1.,0.,0.));
#6569=DIRECTION('',(0.,-1.,0.));
#6570=DIRECTION('',(1.,0.,0.));
#6571=DIRECTION('center_axis',(-1.,0.,0.));
#6572=DIRECTION('ref_axis',(0.,1.,0.));
#6573=DIRECTION('',(0.,0.,1.));
#6574=DIRECTION('',(0.,-1.,0.));
#6575=DIRECTION('center_axis',(0.,0.,1.));
#6576=DIRECTION('ref_axis',(1.,0.,0.));
#6577=DIRECTION('',(1.,0.,0.));
#6578=DIRECTION('',(0.,-1.,0.));
#6579=DIRECTION('center_axis',(-1.,0.,0.));
#6580=DIRECTION('ref_axis',(0.,-1.,0.));
#6581=DIRECTION('',(0.,0.,1.));
#6582=DIRECTION('center_axis',(0.,1.,0.));
#6583=DIRECTION('ref_axis',(-1.,0.,0.));
#6584=DIRECTION('center_axis',(0.,-1.,0.));
#6585=DIRECTION('ref_axis',(1.,0.,0.));
#6586=DIRECTION('axis',(0.,0.,1.));
#6587=DIRECTION('refdir',(1.,0.,0.));
#6588=DIRECTION('center_axis',(1.,0.,0.));
#6589=DIRECTION('ref_axis',(0.,1.,0.));
#6590=DIRECTION('',(0.,-1.,0.));
#6591=DIRECTION('',(0.,0.,-1.));
#6592=DIRECTION('',(0.,1.,0.));
#6593=DIRECTION('',(0.,0.,1.));
#6594=DIRECTION('center_axis',(-1.,0.,0.));
#6595=DIRECTION('ref_axis',(0.,-1.,0.));
#6596=DIRECTION('',(0.,1.,0.));
#6597=DIRECTION('',(0.,0.,-1.));
#6598=DIRECTION('',(0.,-1.,0.));
#6599=DIRECTION('',(0.,0.,1.));
#6600=DIRECTION('center_axis',(0.,1.,0.));
#6601=DIRECTION('ref_axis',(-1.,0.,0.));
#6602=DIRECTION('',(1.,0.,0.));
#6603=DIRECTION('',(0.,0.,-1.));
#6604=DIRECTION('',(1.,0.,0.));
#6605=DIRECTION('',(0.,0.,1.));
#6606=DIRECTION('',(1.,0.,0.));
#6607=DIRECTION('',(1.,0.,0.));
#6608=DIRECTION('center_axis',(0.,0.,1.));
#6609=DIRECTION('ref_axis',(1.,0.,0.));
#6610=DIRECTION('',(-1.,0.,0.));
#6611=DIRECTION('',(1.,0.,0.));
#6612=DIRECTION('center_axis',(0.,0.,1.));
#6613=DIRECTION('ref_axis',(-1.,-6.12323399573677E-17,0.));
#6614=DIRECTION('',(-1.,0.,0.));
#6615=DIRECTION('center_axis',(0.,0.,1.));
#6616=DIRECTION('ref_axis',(1.,6.12323399573677E-17,0.));
#6617=DIRECTION('center_axis',(0.,0.,-1.));
#6618=DIRECTION('ref_axis',(1.,0.,0.));
#6619=DIRECTION('center_axis',(0.,0.,-1.));
#6620=DIRECTION('ref_axis',(1.,0.,0.));
#6621=DIRECTION('center_axis',(-1.,0.,0.));
#6622=DIRECTION('ref_axis',(0.,0.707106781186548,0.707106781186548));
#6623=DIRECTION('center_axis',(-1.,0.,0.));
#6624=DIRECTION('ref_axis',(0.,0.,1.));
#6625=DIRECTION('',(-1.,0.,0.));
#6626=DIRECTION('center_axis',(1.,0.,0.));
#6627=DIRECTION('ref_axis',(0.,1.,0.));
#6628=DIRECTION('center_axis',(0.,0.,-1.));
#6629=DIRECTION('ref_axis',(-1.,0.,0.));
#6630=DIRECTION('center_axis',(-1.,2.22044604925031E-15,0.));
#6631=DIRECTION('ref_axis',(-2.22044604925031E-15,-1.,0.));
#6632=DIRECTION('center_axis',(0.,0.,-1.));
#6633=DIRECTION('ref_axis',(-1.,-6.12323399573677E-17,0.));
#6634=DIRECTION('center_axis',(1.,0.,0.));
#6635=DIRECTION('ref_axis',(0.,-0.707106781186548,0.707106781186548));
#6636=DIRECTION('center_axis',(-1.,0.,0.));
#6637=DIRECTION('ref_axis',(0.,-1.,0.));
#6638=DIRECTION('',(1.,0.,0.));
#6639=DIRECTION('center_axis',(0.,0.,-1.));
#6640=DIRECTION('ref_axis',(-1.,0.,0.));
#6641=DIRECTION('center_axis',(0.,0.,-1.));
#6642=DIRECTION('ref_axis',(1.,6.12323399573677E-17,0.));
#6643=DIRECTION('center_axis',(0.,0.,1.));
#6644=DIRECTION('ref_axis',(0.,-1.,0.));
#6645=DIRECTION('',(0.,0.,1.));
#6646=DIRECTION('center_axis',(0.,0.,-1.));
#6647=DIRECTION('ref_axis',(0.,-1.,0.));
#6648=DIRECTION('',(0.,0.,1.));
#6649=DIRECTION('center_axis',(0.,-1.,0.));
#6650=DIRECTION('ref_axis',(1.,0.,0.));
#6651=DIRECTION('',(0.,0.,1.));
#6652=DIRECTION('',(-1.,0.,0.));
#6653=DIRECTION('center_axis',(0.,0.,1.));
#6654=DIRECTION('ref_axis',(1.,0.,0.));
#6655=DIRECTION('center_axis',(1.,0.,0.));
#6656=DIRECTION('ref_axis',(0.,0.,1.));
#6657=DIRECTION('center_axis',(0.,0.,1.));
#6658=DIRECTION('ref_axis',(1.,-6.12323399573677E-17,0.));
#6659=DIRECTION('center_axis',(1.,0.,0.));
#6660=DIRECTION('ref_axis',(0.,1.,0.));
#6661=DIRECTION('center_axis',(0.,0.,-1.));
#6662=DIRECTION('ref_axis',(1.,-6.12323399573677E-17,0.));
#6663=DIRECTION('center_axis',(-1.,0.,0.));
#6664=DIRECTION('ref_axis',(0.,0.707106781186547,0.707106781186548));
#6665=DIRECTION('center_axis',(1.,0.,0.));
#6666=DIRECTION('ref_axis',(0.,1.,0.));
#6667=DIRECTION('',(1.,0.,0.));
#6668=DIRECTION('',(-1.,0.,0.));
#6669=DIRECTION('center_axis',(0.,0.,1.));
#6670=DIRECTION('ref_axis',(1.,0.,0.));
#6671=DIRECTION('center_axis',(-1.,0.,0.));
#6672=DIRECTION('ref_axis',(0.,-1.,0.));
#6673=DIRECTION('center_axis',(0.,0.,-1.));
#6674=DIRECTION('ref_axis',(-1.,6.12323399573677E-17,0.));
#6675=DIRECTION('center_axis',(0.,0.,1.));
#6676=DIRECTION('ref_axis',(-1.,6.12323399573677E-17,0.));
#6677=DIRECTION('center_axis',(1.,0.,0.));
#6678=DIRECTION('ref_axis',(0.,-0.707106781186547,0.707106781186548));
#6679=DIRECTION('',(-1.,0.,0.));
#6680=DIRECTION('',(1.,0.,0.));
#6681=DIRECTION('center_axis',(0.,1.,0.));
#6682=DIRECTION('ref_axis',(-1.,0.,0.));
#6683=DIRECTION('',(0.,0.,1.));
#6684=DIRECTION('',(-1.,0.,0.));
#6685=DIRECTION('',(0.,0.,1.));
#6686=DIRECTION('center_axis',(0.,0.,1.));
#6687=DIRECTION('ref_axis',(0.,1.,0.));
#6688=DIRECTION('',(0.,0.,1.));
#6689=DIRECTION('center_axis',(0.,0.,1.));
#6690=DIRECTION('ref_axis',(0.,1.,0.));
#6691=DIRECTION('center_axis',(0.,0.,1.));
#6692=DIRECTION('ref_axis',(1.,0.,0.));
#6693=DIRECTION('center_axis',(0.,0.,-1.));
#6694=DIRECTION('ref_axis',(1.,0.,0.));
#6695=DIRECTION('center_axis',(0.,0.,-1.));
#6696=DIRECTION('ref_axis',(1.,0.,0.));
#6697=DIRECTION('center_axis',(0.,0.,-1.));
#6698=DIRECTION('ref_axis',(1.,0.,0.));
#6699=DIRECTION('center_axis',(0.,0.,-1.));
#6700=DIRECTION('ref_axis',(1.,0.,0.));
#6701=DIRECTION('center_axis',(0.,0.,1.));
#6702=DIRECTION('ref_axis',(1.,0.,0.));
#6703=DIRECTION('center_axis',(0.,0.,1.));
#6704=DIRECTION('ref_axis',(1.,0.,0.));
#6705=DIRECTION('center_axis',(0.,0.,1.));
#6706=DIRECTION('ref_axis',(1.,0.,0.));
#6707=DIRECTION('center_axis',(0.,0.,1.));
#6708=DIRECTION('ref_axis',(1.,0.,0.));
#6709=DIRECTION('center_axis',(0.,0.,1.));
#6710=DIRECTION('ref_axis',(1.,0.,0.));
#6711=DIRECTION('center_axis',(0.,0.,1.));
#6712=DIRECTION('ref_axis',(1.,0.,0.));
#6713=DIRECTION('center_axis',(0.,0.,1.));
#6714=DIRECTION('ref_axis',(1.,0.,0.));
#6715=DIRECTION('center_axis',(0.,0.,1.));
#6716=DIRECTION('ref_axis',(1.,0.,0.));
#6717=DIRECTION('center_axis',(0.,0.,1.));
#6718=DIRECTION('ref_axis',(1.,0.,0.));
#6719=DIRECTION('center_axis',(0.,0.,1.));
#6720=DIRECTION('ref_axis',(1.,0.,0.));
#6721=DIRECTION('center_axis',(0.,0.,1.));
#6722=DIRECTION('ref_axis',(1.,0.,0.));
#6723=DIRECTION('center_axis',(0.,0.,1.));
#6724=DIRECTION('ref_axis',(1.,0.,0.));
#6725=DIRECTION('center_axis',(0.,0.,1.));
#6726=DIRECTION('ref_axis',(1.,0.,0.));
#6727=DIRECTION('',(-1.,0.,0.));
#6728=DIRECTION('center_axis',(0.,0.,-1.));
#6729=DIRECTION('ref_axis',(-1.85037170770859E-16,-1.,0.));
#6730=DIRECTION('center_axis',(0.,0.,1.));
#6731=DIRECTION('ref_axis',(1.,0.,0.));
#6732=DIRECTION('center_axis',(0.,0.,-1.));
#6733=DIRECTION('ref_axis',(0.,1.,0.));
#6734=DIRECTION('',(-1.,0.,0.));
#6735=DIRECTION('center_axis',(0.,0.,1.));
#6736=DIRECTION('ref_axis',(0.,1.,0.));
#6737=DIRECTION('',(0.,0.,1.));
#6738=DIRECTION('center_axis',(0.,0.,-1.));
#6739=DIRECTION('ref_axis',(0.,1.,0.));
#6740=DIRECTION('center_axis',(0.,1.,0.));
#6741=DIRECTION('ref_axis',(-1.,0.,0.));
#6742=DIRECTION('',(1.,0.,0.));
#6743=DIRECTION('center_axis',(0.,0.,1.));
#6744=DIRECTION('ref_axis',(0.,1.,0.));
#6745=DIRECTION('center_axis',(0.,0.,-1.));
#6746=DIRECTION('ref_axis',(0.,1.,0.));
#6747=DIRECTION('',(0.,0.,1.));
#6748=DIRECTION('center_axis',(0.,0.,1.));
#6749=DIRECTION('ref_axis',(-1.85037170770859E-16,-1.,0.));
#6750=DIRECTION('',(0.,0.,1.));
#6751=DIRECTION('center_axis',(0.,0.,-1.));
#6752=DIRECTION('ref_axis',(-1.85037170770859E-16,-1.,0.));
#6753=DIRECTION('center_axis',(7.40148683083438E-17,-1.,0.));
#6754=DIRECTION('ref_axis',(1.,8.88178419700125E-17,0.));
#6755=DIRECTION('',(-1.,-7.40148683083438E-17,0.));
#6756=DIRECTION('center_axis',(0.,-1.,0.));
#6757=DIRECTION('ref_axis',(1.,0.,0.));
#6758=DIRECTION('',(0.,0.,1.));
#6759=DIRECTION('',(1.,0.,0.));
#6760=DIRECTION('center_axis',(0.,0.,1.));
#6761=DIRECTION('ref_axis',(0.,-1.,0.));
#6762=DIRECTION('center_axis',(0.,0.,1.));
#6763=DIRECTION('ref_axis',(0.,-1.,0.));
#6764=DIRECTION('center_axis',(0.,0.,1.));
#6765=DIRECTION('ref_axis',(1.,0.,0.));
#6766=DIRECTION('center_axis',(0.,0.,1.));
#6767=DIRECTION('ref_axis',(1.,0.,0.));
#6768=DIRECTION('',(0.,-1.22464679914735E-16,1.));
#6769=DIRECTION('',(1.,0.,0.));
#6770=DIRECTION('',(0.,0.,1.));
#6771=DIRECTION('',(1.,0.,0.));
#6772=DIRECTION('',(0.,0.,1.));
#6773=DIRECTION('',(1.,0.,0.));
#6774=DIRECTION('',(0.,-1.22464679914735E-16,1.));
#6775=DIRECTION('',(1.,0.,0.));
#6776=DIRECTION('',(0.,-2.44929359829471E-16,1.));
#6777=DIRECTION('',(1.,0.,0.));
#6778=DIRECTION('',(5.21411380536634E-32,-4.62223186652937E-33,1.));
#6779=DIRECTION('',(-1.,4.2576470285119E-16,5.21411380536634E-32));
#6780=DIRECTION('',(-1.,0.,0.));
#6781=DIRECTION('',(0.,-1.,0.));
#6782=CARTESIAN_POINT('',(0.,0.,0.));
#6783=CARTESIAN_POINT('',(0.,0.,0.));
#6784=CARTESIAN_POINT('Origin',(180.,86.,13.));
#6785=CARTESIAN_POINT('',(180.,86.0000000000582,6.8));
#6786=CARTESIAN_POINT('',(180.,86.0000000000582,19.2));
#6787=CARTESIAN_POINT('Origin',(180.,86.,13.));
#6788=CARTESIAN_POINT('',(175.,86.0000000000582,6.8));
#6789=CARTESIAN_POINT('',(180.,86.0000000000582,6.8));
#6790=CARTESIAN_POINT('',(175.,86.0000000000582,19.2));
#6791=CARTESIAN_POINT('Origin',(175.,86.,13.));
#6792=CARTESIAN_POINT('',(180.,86.0000000000582,19.2));
#6793=CARTESIAN_POINT('Origin',(180.,101.000000000058,6.8));
#6794=CARTESIAN_POINT('',(180.,101.000000000058,6.8));
#6795=CARTESIAN_POINT('',(180.,50.5000000000291,6.8));
#6796=CARTESIAN_POINT('',(175.,101.000000000058,6.8));
#6797=CARTESIAN_POINT('',(180.,101.000000000058,6.8));
#6798=CARTESIAN_POINT('',(175.,53.7500000000291,6.8));
#6799=CARTESIAN_POINT('Origin',(180.,101.,13.));
#6800=CARTESIAN_POINT('',(180.,101.000000000058,19.2));
#6801=CARTESIAN_POINT('Origin',(180.,101.,13.));
#6802=CARTESIAN_POINT('',(175.,101.000000000058,19.2));
#6803=CARTESIAN_POINT('',(180.,101.000000000058,19.2));
#6804=CARTESIAN_POINT('Origin',(175.,101.,13.));
#6805=CARTESIAN_POINT('Origin',(180.,86.0000000000582,19.2));
#6806=CARTESIAN_POINT('',(180.,43.0000000000291,19.2));
#6807=CARTESIAN_POINT('',(175.,46.2500000000291,19.2));
#6808=CARTESIAN_POINT('Origin',(179.5,129.5,0.));
#6809=CARTESIAN_POINT('',(179.5,130.,22.));
#6810=CARTESIAN_POINT('',(180.,129.5,22.));
#6811=CARTESIAN_POINT('Origin',(179.5,129.5,22.));
#6812=CARTESIAN_POINT('',(180.,129.5,0.));
#6813=CARTESIAN_POINT('',(180.,129.5,0.));
#6814=CARTESIAN_POINT('',(179.5,130.,0.));
#6815=CARTESIAN_POINT('Origin',(179.5,129.5,0.));
#6816=CARTESIAN_POINT('',(179.5,130.,0.));
#6817=CARTESIAN_POINT('Origin',(180.,0.,0.));
#6818=CARTESIAN_POINT('',(180.,77.5,22.));
#6819=CARTESIAN_POINT('',(180.,58.75,22.));
#6820=CARTESIAN_POINT('',(180.,77.5,30.));
#6821=CARTESIAN_POINT('',(180.,77.5,15.));
#6822=CARTESIAN_POINT('',(180.,0.500000000000007,30.));
#6823=CARTESIAN_POINT('',(180.,130.,30.));
#6824=CARTESIAN_POINT('',(180.,0.500000000000007,0.));
#6825=CARTESIAN_POINT('',(180.,0.5,0.));
#6826=CARTESIAN_POINT('',(180.,130.,0.));
#6827=CARTESIAN_POINT('',(180.,72.,10.75));
#6828=CARTESIAN_POINT('Origin',(180.,72.,13.));
#6829=CARTESIAN_POINT('',(180.,115.,10.75));
#6830=CARTESIAN_POINT('Origin',(180.,115.,13.));
#6831=CARTESIAN_POINT('Origin',(99.0876747857978,117.5,22.));
#6832=CARTESIAN_POINT('',(0.500000000000007,130.,22.));
#6833=CARTESIAN_POINT('',(139.543837392899,130.,22.));
#6834=CARTESIAN_POINT('',(0.,129.5,22.));
#6835=CARTESIAN_POINT('Origin',(0.500000000000007,129.5,22.));
#6836=CARTESIAN_POINT('',(0.,77.5,22.));
#6837=CARTESIAN_POINT('',(0.,123.75,22.));
#6838=CARTESIAN_POINT('',(5.,77.5,22.));
#6839=CARTESIAN_POINT('',(-94.8137509049652,77.5,22.));
#6840=CARTESIAN_POINT('',(5.,123.5,22.));
#6841=CARTESIAN_POINT('',(5.,120.5,22.));
#6842=CARTESIAN_POINT('',(6.49999999999999,125.,22.));
#6843=CARTESIAN_POINT('Origin',(5.,125.,22.));
#6844=CARTESIAN_POINT('',(173.5,125.,22.));
#6845=CARTESIAN_POINT('',(136.293837392899,125.,22.));
#6846=CARTESIAN_POINT('',(175.,123.5,22.));
#6847=CARTESIAN_POINT('Origin',(175.,125.,22.));
#6848=CARTESIAN_POINT('',(175.,77.5,22.));
#6849=CARTESIAN_POINT('',(175.,62.,22.));
#6850=CARTESIAN_POINT('',(-94.8137509049652,77.5,22.));
#6851=CARTESIAN_POINT('',(88.75,127.5,22.));
#6852=CARTESIAN_POINT('Origin',(90.,127.5,22.));
#6853=CARTESIAN_POINT('',(1.25,127.5,22.));
#6854=CARTESIAN_POINT('Origin',(2.5,127.5,22.));
#6855=CARTESIAN_POINT('',(176.25,127.5,22.));
#6856=CARTESIAN_POINT('Origin',(177.5,127.5,22.));
#6857=CARTESIAN_POINT('Origin',(0.500000000000007,129.5,0.));
#6858=CARTESIAN_POINT('',(0.500000000000007,130.,0.));
#6859=CARTESIAN_POINT('',(0.500000000000007,130.,0.));
#6860=CARTESIAN_POINT('',(0.,129.5,0.));
#6861=CARTESIAN_POINT('Origin',(0.500000000000007,129.5,0.));
#6862=CARTESIAN_POINT('',(0.,129.5,0.));
#6863=CARTESIAN_POINT('Origin',(0.,130.,0.));
#6864=CARTESIAN_POINT('',(0.,0.499999999999998,0.));
#6865=CARTESIAN_POINT('',(0.,0.,0.));
#6866=CARTESIAN_POINT('',(0.,0.499999999999998,30.));
#6867=CARTESIAN_POINT('',(0.,0.499999999999998,0.));
#6868=CARTESIAN_POINT('',(0.,77.5,30.));
#6869=CARTESIAN_POINT('',(0.,0.,30.));
#6870=CARTESIAN_POINT('',(0.,77.5,15.));
#6871=CARTESIAN_POINT('Origin',(0.5,0.499999999999998,0.));
#6872=CARTESIAN_POINT('',(0.500000000000007,0.,30.));
#6873=CARTESIAN_POINT('Origin',(0.5,0.499999999999998,30.));
#6874=CARTESIAN_POINT('',(0.500000000000007,0.,0.));
#6875=CARTESIAN_POINT('Origin',(0.5,0.499999999999998,0.));
#6876=CARTESIAN_POINT('',(0.5,0.,0.));
#6877=CARTESIAN_POINT('Origin',(90.,65.,30.));
#6878=CARTESIAN_POINT('',(179.5,0.,30.));
#6879=CARTESIAN_POINT('',(180.,0.,30.));
#6880=CARTESIAN_POINT('Origin',(179.5,0.5,30.));
#6881=CARTESIAN_POINT('',(175.,77.5,30.));
#6882=CARTESIAN_POINT('',(191.49455023828,77.5,30.));
#6883=CARTESIAN_POINT('',(175.,6.5,30.));
#6884=CARTESIAN_POINT('',(175.,35.75,30.));
#6885=CARTESIAN_POINT('',(173.5,5.,30.));
#6886=CARTESIAN_POINT('Origin',(175.,5.,30.));
#6887=CARTESIAN_POINT('',(6.5,5.,30.));
#6888=CARTESIAN_POINT('',(48.25,5.,30.));
#6889=CARTESIAN_POINT('',(5.,6.5,30.));
#6890=CARTESIAN_POINT('Origin',(5.,5.,30.));
#6891=CARTESIAN_POINT('',(5.,77.5,30.));
#6892=CARTESIAN_POINT('',(5.,94.25,30.));
#6893=CARTESIAN_POINT('',(191.49455023828,77.5,30.));
#6894=CARTESIAN_POINT('',(3.75,2.5,30.));
#6895=CARTESIAN_POINT('Origin',(2.5,2.5,30.));
#6896=CARTESIAN_POINT('',(178.75,2.5,30.));
#6897=CARTESIAN_POINT('Origin',(177.5,2.5,30.));
#6898=CARTESIAN_POINT('',(91.25,2.5,30.));
#6899=CARTESIAN_POINT('Origin',(90.,2.5,30.));
#6900=CARTESIAN_POINT('',(3.75,65.,30.));
#6901=CARTESIAN_POINT('Origin',(2.5,65.,30.));
#6902=CARTESIAN_POINT('',(178.75,65.,30.));
#6903=CARTESIAN_POINT('Origin',(177.5,65.,30.));
#6904=CARTESIAN_POINT('Origin',(179.5,0.5,0.));
#6905=CARTESIAN_POINT('',(179.5,0.,0.));
#6906=CARTESIAN_POINT('',(179.5,0.,0.));
#6907=CARTESIAN_POINT('Origin',(179.5,0.5,0.));
#6908=CARTESIAN_POINT('Origin',(292.989100476561,77.5,30.));
#6909=CARTESIAN_POINT('',(5.,77.5,15.));
#6910=CARTESIAN_POINT('Origin',(292.989100476561,77.5,30.));
#6911=CARTESIAN_POINT('',(175.,77.5,15.));
#6912=CARTESIAN_POINT('Origin',(175.,6.5,0.));
#6913=CARTESIAN_POINT('',(175.,123.5,0.));
#6914=CARTESIAN_POINT('',(175.,123.5,0.));
#6915=CARTESIAN_POINT('',(175.,6.5,0.));
#6916=CARTESIAN_POINT('',(175.,35.75,0.));
#6917=CARTESIAN_POINT('',(175.,6.5,0.));
#6918=CARTESIAN_POINT('',(175.,115.,15.25));
#6919=CARTESIAN_POINT('Origin',(175.,115.,13.));
#6920=CARTESIAN_POINT('',(175.,72.,15.25));
#6921=CARTESIAN_POINT('Origin',(175.,72.,13.));
#6922=CARTESIAN_POINT('Origin',(175.,125.,0.));
#6923=CARTESIAN_POINT('',(173.5,125.,0.));
#6924=CARTESIAN_POINT('',(173.5,125.,0.));
#6925=CARTESIAN_POINT('Origin',(175.,125.,0.));
#6926=CARTESIAN_POINT('Origin',(173.5,125.,0.));
#6927=CARTESIAN_POINT('',(6.49999999999999,125.,0.));
#6928=CARTESIAN_POINT('',(6.49999999999999,125.,0.));
#6929=CARTESIAN_POINT('',(131.75,125.,0.));
#6930=CARTESIAN_POINT('Origin',(176.,72.,13.));
#6931=CARTESIAN_POINT('Origin',(176.,115.,13.));
#6932=CARTESIAN_POINT('Origin',(177.5,65.,-194.053565024081));
#6933=CARTESIAN_POINT('',(176.25,65.,0.));
#6934=CARTESIAN_POINT('Origin',(177.5,65.,0.));
#6935=CARTESIAN_POINT('Origin',(2.5,65.,-194.053565024081));
#6936=CARTESIAN_POINT('',(1.25,65.,0.));
#6937=CARTESIAN_POINT('Origin',(2.5,65.,0.));
#6938=CARTESIAN_POINT('Origin',(90.,127.5,-194.053565024081));
#6939=CARTESIAN_POINT('',(88.75,127.5,0.));
#6940=CARTESIAN_POINT('Origin',(90.,127.5,0.));
#6941=CARTESIAN_POINT('Origin',(90.,2.5,-194.053565024081));
#6942=CARTESIAN_POINT('',(88.75,2.5,0.));
#6943=CARTESIAN_POINT('Origin',(90.,2.5,0.));
#6944=CARTESIAN_POINT('Origin',(177.5,2.5,-194.053565024081));
#6945=CARTESIAN_POINT('',(176.25,2.5,0.));
#6946=CARTESIAN_POINT('Origin',(177.5,2.5,0.));
#6947=CARTESIAN_POINT('Origin',(2.5,127.5,-194.053565024081));
#6948=CARTESIAN_POINT('',(1.25,127.5,0.));
#6949=CARTESIAN_POINT('Origin',(2.5,127.5,0.));
#6950=CARTESIAN_POINT('Origin',(177.5,127.5,-194.053565024081));
#6951=CARTESIAN_POINT('',(176.25,127.5,0.));
#6952=CARTESIAN_POINT('Origin',(177.5,127.5,0.));
#6953=CARTESIAN_POINT('Origin',(2.5,2.5,-194.053565024081));
#6954=CARTESIAN_POINT('',(1.25,2.5,0.));
#6955=CARTESIAN_POINT('Origin',(2.5,2.5,0.));
#6956=CARTESIAN_POINT('Origin',(5.,125.,0.));
#6957=CARTESIAN_POINT('',(5.,123.5,0.));
#6958=CARTESIAN_POINT('',(5.,123.5,0.));
#6959=CARTESIAN_POINT('Origin',(5.,125.,0.));
#6960=CARTESIAN_POINT('Origin',(175.,5.,0.));
#6961=CARTESIAN_POINT('',(173.5,5.,0.));
#6962=CARTESIAN_POINT('Origin',(175.,5.,0.));
#6963=CARTESIAN_POINT('',(173.5,5.,0.));
#6964=CARTESIAN_POINT('Origin',(6.49999999999999,5.,0.));
#6965=CARTESIAN_POINT('',(6.5,5.,0.));
#6966=CARTESIAN_POINT('',(48.25,5.,0.));
#6967=CARTESIAN_POINT('',(6.5,5.,0.));
#6968=CARTESIAN_POINT('Origin',(5.,5.,0.));
#6969=CARTESIAN_POINT('',(5.,6.5,0.));
#6970=CARTESIAN_POINT('Origin',(5.,5.,0.));
#6971=CARTESIAN_POINT('',(5.,6.5,0.));
#6972=CARTESIAN_POINT('Origin',(5.,123.5,0.));
#6973=CARTESIAN_POINT('',(5.,94.25,0.));
#6974=CARTESIAN_POINT('Origin',(180.,130.,0.));
#6975=CARTESIAN_POINT('',(0.,130.,0.));
#6976=CARTESIAN_POINT('Origin',(0.,0.,0.));
#6977=CARTESIAN_POINT('',(180.,0.,0.));
#6978=CARTESIAN_POINT('Origin',(90.,65.,0.));
#6979=CARTESIAN_POINT('',(-27.3869060701059,0.,30.));
#6980=CARTESIAN_POINT('',(-27.3869060701059,0.,30.));
#6981=CARTESIAN_POINT('',(235.519274215314,0.,30.));
#6982=CARTESIAN_POINT('',(-27.3869060701059,76.5,30.));
#6983=CARTESIAN_POINT('',(-27.3869060701059,76.5,30.));
#6984=CARTESIAN_POINT('',(235.519274215314,76.5,30.));
#6985=CARTESIAN_POINT('',(0.,0.,0.));
#6986=CARTESIAN_POINT('Origin',(162.,72.,-192.236579782631));
#6987=CARTESIAN_POINT('',(160.75,72.,0.));
#6988=CARTESIAN_POINT('Origin',(162.,72.,0.));
#6989=CARTESIAN_POINT('',(163.25,72.,15.));
#6990=CARTESIAN_POINT('Origin',(162.,72.,15.));
#6991=CARTESIAN_POINT('Origin',(10.,45.,-192.236579782631));
#6992=CARTESIAN_POINT('',(8.75,45.,1.49999999999999));
#6993=CARTESIAN_POINT('Origin',(10.,45.,1.49999999999999));
#6994=CARTESIAN_POINT('',(11.25,45.,15.));
#6995=CARTESIAN_POINT('Origin',(10.,45.,15.));
#6996=CARTESIAN_POINT('Origin',(85.,120.,-192.236579782631));
#6997=CARTESIAN_POINT('',(83.75,120.,1.49999999999999));
#6998=CARTESIAN_POINT('Origin',(85.,120.,1.49999999999999));
#6999=CARTESIAN_POINT('',(86.25,120.,15.));
#7000=CARTESIAN_POINT('Origin',(85.,120.,15.));
#7001=CARTESIAN_POINT('Origin',(10.,120.,-192.236579782631));
#7002=CARTESIAN_POINT('',(8.75000000000002,120.,1.49999999999999));
#7003=CARTESIAN_POINT('Origin',(10.,120.,1.49999999999999));
#7004=CARTESIAN_POINT('',(11.25,120.,15.));
#7005=CARTESIAN_POINT('Origin',(10.,120.,15.));
#7006=CARTESIAN_POINT('Origin',(10.,72.,-192.236579782631));
#7007=CARTESIAN_POINT('',(8.75000000000002,72.,1.49999999999999));
#7008=CARTESIAN_POINT('Origin',(10.,72.,1.49999999999999));
#7009=CARTESIAN_POINT('',(11.25,72.,15.));
#7010=CARTESIAN_POINT('Origin',(10.,72.,15.));
#7011=CARTESIAN_POINT('Origin',(85.,45.,-192.236579782631));
#7012=CARTESIAN_POINT('',(83.75,45.,3.00000000000001));
#7013=CARTESIAN_POINT('Origin',(85.,45.,3.00000000000001));
#7014=CARTESIAN_POINT('',(86.25,45.,15.));
#7015=CARTESIAN_POINT('Origin',(85.,45.,15.));
#7016=CARTESIAN_POINT('Origin',(162.,120.,-192.236579782631));
#7017=CARTESIAN_POINT('',(160.75,120.,0.));
#7018=CARTESIAN_POINT('Origin',(162.,120.,0.));
#7019=CARTESIAN_POINT('',(163.25,120.,15.));
#7020=CARTESIAN_POINT('Origin',(162.,120.,15.));
#7021=CARTESIAN_POINT('Origin',(170.,60.,-198.236579782631));
#7022=CARTESIAN_POINT('',(168.5,60.,5.));
#7023=CARTESIAN_POINT('Origin',(170.,60.,5.));
#7024=CARTESIAN_POINT('',(168.5,60.,0.));
#7025=CARTESIAN_POINT('Origin',(170.,60.,0.));
#7026=CARTESIAN_POINT('Origin',(160.,15.,-198.236579782631));
#7027=CARTESIAN_POINT('',(158.5,15.,0.));
#7028=CARTESIAN_POINT('Origin',(160.,15.,0.));
#7029=CARTESIAN_POINT('',(161.5,15.,9.));
#7030=CARTESIAN_POINT('Origin',(160.,15.,8.99999999999999));
#7031=CARTESIAN_POINT('Origin',(20.,15.,-198.236579782631));
#7032=CARTESIAN_POINT('',(18.5,15.,0.));
#7033=CARTESIAN_POINT('Origin',(20.,15.,0.));
#7034=CARTESIAN_POINT('',(21.5,15.,9.));
#7035=CARTESIAN_POINT('Origin',(20.,15.,8.99999999999999));
#7036=CARTESIAN_POINT('Origin',(10.,15.,-198.236579782631));
#7037=CARTESIAN_POINT('',(8.5,15.,0.));
#7038=CARTESIAN_POINT('Origin',(10.,15.,0.));
#7039=CARTESIAN_POINT('',(11.5,15.,9.));
#7040=CARTESIAN_POINT('Origin',(10.,15.,8.99999999999999));
#7041=CARTESIAN_POINT('Origin',(140.,15.,-198.236579782631));
#7042=CARTESIAN_POINT('',(138.5,15.,0.));
#7043=CARTESIAN_POINT('Origin',(140.,15.,0.));
#7044=CARTESIAN_POINT('',(141.5,15.,9.));
#7045=CARTESIAN_POINT('Origin',(140.,15.,8.99999999999999));
#7046=CARTESIAN_POINT('Origin',(170.,15.,-198.236579782631));
#7047=CARTESIAN_POINT('',(168.5,15.,5.));
#7048=CARTESIAN_POINT('Origin',(170.,15.,5.));
#7049=CARTESIAN_POINT('',(168.5,15.,0.));
#7050=CARTESIAN_POINT('Origin',(170.,15.,0.));
#7051=CARTESIAN_POINT('Origin',(170.,110.,-198.236579782631));
#7052=CARTESIAN_POINT('',(168.5,110.,5.));
#7053=CARTESIAN_POINT('Origin',(170.,110.,5.));
#7054=CARTESIAN_POINT('',(168.5,110.,0.));
#7055=CARTESIAN_POINT('Origin',(170.,110.,0.));
#7056=CARTESIAN_POINT('Origin',(-9.64279351519274,25.5,15.));
#7057=CARTESIAN_POINT('',(5.5,25.5,9.));
#7058=CARTESIAN_POINT('',(5.5,25.5,15.));
#7059=CARTESIAN_POINT('',(5.5,25.5,7.5));
#7060=CARTESIAN_POINT('',(24.9999999999927,25.5,9.));
#7061=CARTESIAN_POINT('',(-9.64279351519274,25.5,9.));
#7062=CARTESIAN_POINT('',(24.9999999999927,25.5,15.));
#7063=CARTESIAN_POINT('',(24.9999999999927,25.5,7.5));
#7064=CARTESIAN_POINT('',(40.1786032424036,25.5,15.));
#7065=CARTESIAN_POINT('Origin',(-9.64279351519274,25.5,15.));
#7066=CARTESIAN_POINT('',(135.000000000007,25.5,9.));
#7067=CARTESIAN_POINT('',(135.000000000007,25.5,15.));
#7068=CARTESIAN_POINT('',(135.000000000007,25.5,7.5));
#7069=CARTESIAN_POINT('',(148.000000000007,25.5,9.));
#7070=CARTESIAN_POINT('',(-9.64279351519274,25.5,9.));
#7071=CARTESIAN_POINT('',(148.000000000007,25.5,15.));
#7072=CARTESIAN_POINT('',(148.000000000007,25.5,15.));
#7073=CARTESIAN_POINT('',(40.1786032424036,25.5,15.));
#7074=CARTESIAN_POINT('Origin',(69.1786032424073,15.5,9.));
#7075=CARTESIAN_POINT('',(5.5,6.93649167311378,9.));
#7076=CARTESIAN_POINT('',(5.5,69.2817541634431,9.));
#7077=CARTESIAN_POINT('',(6.93649167310372,5.49999999999999,9.));
#7078=CARTESIAN_POINT('Origin',(4.99999999999998,4.99999999999998,9.));
#7079=CARTESIAN_POINT('',(24.9999999999927,5.49999999999999,9.));
#7080=CARTESIAN_POINT('',(38.0575474577605,5.49999999999998,9.));
#7081=CARTESIAN_POINT('',(24.9999999999927,25.2500000000073,9.));
#7082=CARTESIAN_POINT('Origin',(148.000000000007,5.49999999999999,15.));
#7083=CARTESIAN_POINT('',(148.000000000007,56.5000000000024,9.));
#7084=CARTESIAN_POINT('',(148.000000000007,56.5000000000024,9.));
#7085=CARTESIAN_POINT('',(148.000000000007,56.5000000000024,15.));
#7086=CARTESIAN_POINT('',(148.000000000007,56.5000000000024,15.));
#7087=CARTESIAN_POINT('',(148.000000000007,35.25,15.));
#7088=CARTESIAN_POINT('Origin',(5.50000000000001,123.063508326886,0.));
#7089=CARTESIAN_POINT('',(5.50000000000001,123.063508326886,15.));
#7090=CARTESIAN_POINT('',(5.5,6.93649167311378,15.));
#7091=CARTESIAN_POINT('',(5.50000000000001,123.063508326886,0.));
#7092=CARTESIAN_POINT('',(5.50000000000001,123.063508326886,0.));
#7093=CARTESIAN_POINT('',(5.50000000000001,122.599999999963,0.));
#7094=CARTESIAN_POINT('',(5.5,6.93649167311378,0.));
#7095=CARTESIAN_POINT('',(5.50000000000001,122.599999999963,1.5));
#7096=CARTESIAN_POINT('',(5.50000000000001,122.599999999963,0.));
#7097=CARTESIAN_POINT('',(5.50000000000001,28.4000000000808,1.5));
#7098=CARTESIAN_POINT('',(5.50000000000001,99.281754163454,1.5));
#7099=CARTESIAN_POINT('',(5.50000000000001,28.4000000000808,0.));
#7100=CARTESIAN_POINT('',(5.5,28.4000000000808,0.));
#7101=CARTESIAN_POINT('',(5.5,6.93649167311378,0.));
#7102=CARTESIAN_POINT('',(5.5,6.93649167311378,0.));
#7103=CARTESIAN_POINT('',(5.5,6.93649167311378,0.));
#7104=CARTESIAN_POINT('Origin',(90.,65.,15.));
#7105=CARTESIAN_POINT('',(13.4999999999976,56.5000000000024,15.));
#7106=CARTESIAN_POINT('',(124.249999999999,56.5000000000024,15.));
#7107=CARTESIAN_POINT('',(13.4999999999976,116.500000000002,15.));
#7108=CARTESIAN_POINT('',(13.4999999999976,60.7500000000012,15.));
#7109=CARTESIAN_POINT('',(158.499999999998,116.500000000002,15.));
#7110=CARTESIAN_POINT('',(51.7499999999988,116.500000000002,15.));
#7111=CARTESIAN_POINT('',(158.499999999998,94.5000000000024,15.));
#7112=CARTESIAN_POINT('',(158.499999999998,90.7500000000012,15.));
#7113=CARTESIAN_POINT('',(166.5,94.5000000000024,15.));
#7114=CARTESIAN_POINT('',(124.249999999999,94.5000000000024,15.));
#7115=CARTESIAN_POINT('',(166.5,124.5,15.));
#7116=CARTESIAN_POINT('',(166.5,22.0726027791217,15.));
#7117=CARTESIAN_POINT('',(6.93649167311378,124.5,15.));
#7118=CARTESIAN_POINT('',(6.93649167311378,124.5,15.));
#7119=CARTESIAN_POINT('Origin',(4.99999999999999,125.,15.));
#7120=CARTESIAN_POINT('',(24.9999999999927,35.0000000000146,15.));
#7121=CARTESIAN_POINT('',(24.9999999999927,50.0000000000073,15.));
#7122=CARTESIAN_POINT('',(135.000000000007,35.0000000000146,15.));
#7123=CARTESIAN_POINT('',(112.500000000004,35.0000000000146,15.));
#7124=CARTESIAN_POINT('',(135.000000000007,24.6945661219495,15.));
#7125=CARTESIAN_POINT('Origin',(24.9999999999927,35.0000000000146,0.));
#7126=CARTESIAN_POINT('',(24.9999999999927,5.49999999999998,0.));
#7127=CARTESIAN_POINT('',(24.9999999999927,5.49999999999998,0.));
#7128=CARTESIAN_POINT('',(24.9999999999927,28.4000000000808,0.));
#7129=CARTESIAN_POINT('',(24.9999999999927,50.0000000000073,0.));
#7130=CARTESIAN_POINT('',(24.9999999999927,28.4000000000808,1.5));
#7131=CARTESIAN_POINT('',(24.9999999999927,28.4000000000808,0.));
#7132=CARTESIAN_POINT('',(24.9999999999927,35.0000000000146,1.5));
#7133=CARTESIAN_POINT('',(24.9999999999927,55.2500000000145,1.5));
#7134=CARTESIAN_POINT('',(24.9999999999927,35.0000000000146,3.));
#7135=CARTESIAN_POINT('',(24.9999999999927,35.0000000000146,0.75));
#7136=CARTESIAN_POINT('',(24.9999999999927,35.0000000000146,0.));
#7137=CARTESIAN_POINT('Origin',(166.5,-20.8547944417565,15.));
#7138=CARTESIAN_POINT('',(166.5,66.5000000000024,9.));
#7139=CARTESIAN_POINT('',(166.5,66.5000000000024,15.));
#7140=CARTESIAN_POINT('',(166.5,66.5000000000024,15.));
#7141=CARTESIAN_POINT('',(166.5,5.49999999999999,9.));
#7142=CARTESIAN_POINT('',(166.5,32.8226027791229,9.));
#7143=CARTESIAN_POINT('',(166.5,5.49999999999999,5.));
#7144=CARTESIAN_POINT('',(166.5,5.49999999999999,7.5));
#7145=CARTESIAN_POINT('',(166.5,124.5,5.));
#7146=CARTESIAN_POINT('',(166.5,125.160386256743,5.));
#7147=CARTESIAN_POINT('',(166.5,124.5,7.5));
#7148=CARTESIAN_POINT('',(166.5,94.5000000000024,9.));
#7149=CARTESIAN_POINT('',(166.5,94.5000000000024,15.));
#7150=CARTESIAN_POINT('',(166.5,78.5000000000024,9.));
#7151=CARTESIAN_POINT('',(166.5,32.8226027791229,9.));
#7152=CARTESIAN_POINT('',(166.5,78.5000000000024,15.));
#7153=CARTESIAN_POINT('',(166.5,78.5000000000024,15.));
#7154=CARTESIAN_POINT('',(166.5,22.0726027791217,15.));
#7155=CARTESIAN_POINT('Origin',(170.5,52.1527959074935,5.));
#7156=CARTESIAN_POINT('',(173.063508326886,5.49999999999999,5.));
#7157=CARTESIAN_POINT('',(88.7182458365569,5.49999999999998,5.));
#7158=CARTESIAN_POINT('',(174.5,6.93649167310371,5.));
#7159=CARTESIAN_POINT('Origin',(175.,4.99999999999999,5.));
#7160=CARTESIAN_POINT('',(174.5,123.063508326896,5.));
#7161=CARTESIAN_POINT('',(174.5,29.5446437903036,5.));
#7162=CARTESIAN_POINT('',(173.063508326886,124.5,5.));
#7163=CARTESIAN_POINT('Origin',(175.,125.,5.));
#7164=CARTESIAN_POINT('',(171.781754163443,124.5,5.));
#7165=CARTESIAN_POINT('Origin',(155.6676733434,66.5000000000024,15.));
#7166=CARTESIAN_POINT('',(158.499999999998,66.5000000000024,15.));
#7167=CARTESIAN_POINT('',(122.8338366717,66.5000000000024,15.));
#7168=CARTESIAN_POINT('',(158.499999999998,66.5000000000024,9.));
#7169=CARTESIAN_POINT('',(158.499999999998,66.5000000000024,15.));
#7170=CARTESIAN_POINT('',(155.6676733434,66.5000000000024,9.));
#7171=CARTESIAN_POINT('Origin',(90.,65.,15.));
#7172=CARTESIAN_POINT('',(158.499999999998,78.5000000000024,15.));
#7173=CARTESIAN_POINT('',(144.247622861158,78.5000000000024,15.));
#7174=CARTESIAN_POINT('',(158.499999999998,90.7500000000012,15.));
#7175=CARTESIAN_POINT('Origin',(198.495245722316,78.5000000000024,15.));
#7176=CARTESIAN_POINT('',(158.499999999998,78.5000000000024,9.));
#7177=CARTESIAN_POINT('',(198.495245722316,78.5000000000024,9.));
#7178=CARTESIAN_POINT('',(158.499999999998,78.5000000000024,15.));
#7179=CARTESIAN_POINT('Origin',(158.499999999998,94.5000000000024,15.));
#7180=CARTESIAN_POINT('',(158.499999999998,94.5000000000024,9.));
#7181=CARTESIAN_POINT('',(158.499999999998,94.5000000000024,15.));
#7182=CARTESIAN_POINT('',(158.499999999998,94.5000000000024,9.));
#7183=CARTESIAN_POINT('Origin',(173.063508326886,124.5,0.));
#7184=CARTESIAN_POINT('',(173.063508326886,124.5,0.));
#7185=CARTESIAN_POINT('',(173.063508326886,124.5,0.));
#7186=CARTESIAN_POINT('',(6.93649167311378,124.5,0.));
#7187=CARTESIAN_POINT('',(6.93649167311378,124.5,0.));
#7188=CARTESIAN_POINT('',(6.93649167311378,124.5,0.));
#7189=CARTESIAN_POINT('Origin',(175.,125.,0.));
#7190=CARTESIAN_POINT('',(174.5,123.063508326886,0.));
#7191=CARTESIAN_POINT('',(174.5,123.063508326886,0.));
#7192=CARTESIAN_POINT('Origin',(175.,125.,0.));
#7193=CARTESIAN_POINT('Origin',(158.499999999998,116.500000000002,15.));
#7194=CARTESIAN_POINT('',(158.499999999998,116.500000000002,9.));
#7195=CARTESIAN_POINT('Origin',(174.5,6.93649167311378,0.));
#7196=CARTESIAN_POINT('',(174.5,6.93649167311378,0.));
#7197=CARTESIAN_POINT('',(174.5,6.93649167311378,0.));
#7198=CARTESIAN_POINT('',(174.5,123.063508326886,0.));
#7199=CARTESIAN_POINT('Origin',(6.93649167311378,5.49999999999998,0.));
#7200=CARTESIAN_POINT('',(135.000000000007,5.49999999999999,9.));
#7201=CARTESIAN_POINT('',(38.0575474577605,5.49999999999998,9.));
#7202=CARTESIAN_POINT('',(135.000000000007,5.49999999999999,0.));
#7203=CARTESIAN_POINT('',(135.000000000007,5.49999999999999,0.));
#7204=CARTESIAN_POINT('',(173.063508326886,5.49999999999999,0.));
#7205=CARTESIAN_POINT('',(173.063508326886,5.49999999999999,0.));
#7206=CARTESIAN_POINT('',(173.063508326886,5.49999999999999,0.));
#7207=CARTESIAN_POINT('Origin',(158.499999999998,56.5000000000024,15.));
#7208=CARTESIAN_POINT('',(13.4999999999976,56.5000000000024,9.));
#7209=CARTESIAN_POINT('',(158.499999999998,56.5000000000024,9.));
#7210=CARTESIAN_POINT('',(13.4999999999976,56.5000000000024,15.));
#7211=CARTESIAN_POINT('Origin',(158.499999999998,116.500000000002,15.));
#7212=CARTESIAN_POINT('',(158.499999999998,116.500000000002,9.));
#7213=CARTESIAN_POINT('',(158.499999999998,116.500000000002,15.));
#7214=CARTESIAN_POINT('',(158.499999999998,116.500000000002,9.));
#7215=CARTESIAN_POINT('Origin',(13.4999999999976,116.500000000002,15.));
#7216=CARTESIAN_POINT('',(13.4999999999976,116.500000000002,9.));
#7217=CARTESIAN_POINT('',(13.4999999999976,116.500000000002,15.));
#7218=CARTESIAN_POINT('',(13.4999999999976,116.500000000002,9.));
#7219=CARTESIAN_POINT('Origin',(13.4999999999976,56.5000000000024,15.));
#7220=CARTESIAN_POINT('',(13.4999999999976,56.5000000000024,9.));
#7221=CARTESIAN_POINT('Origin',(85.9999999999975,86.5000000000024,9.));
#7222=CARTESIAN_POINT('',(135.000000000007,-0.0554338780505081,9.));
#7223=CARTESIAN_POINT('Origin',(135.000000000007,35.0000000000146,0.));
#7224=CARTESIAN_POINT('',(135.000000000007,35.0000000000146,3.));
#7225=CARTESIAN_POINT('',(148.000000000007,35.0000000000146,3.));
#7226=CARTESIAN_POINT('',(135.000000000007,35.0000000000146,0.));
#7227=CARTESIAN_POINT('Origin',(135.000000000007,-15.610867756101,0.));
#7228=CARTESIAN_POINT('',(135.000000000007,35.0000000000146,1.5));
#7229=CARTESIAN_POINT('',(135.000000000007,35.0000000000146,0.75));
#7230=CARTESIAN_POINT('',(135.000000000007,28.4000000000808,1.5));
#7231=CARTESIAN_POINT('',(135.000000000007,29.9445661219568,1.5));
#7232=CARTESIAN_POINT('',(135.000000000007,28.4000000000808,0.));
#7233=CARTESIAN_POINT('',(135.000000000007,28.4000000000808,0.));
#7234=CARTESIAN_POINT('',(135.000000000007,24.6945661219495,0.));
#7235=CARTESIAN_POINT('Origin',(11.9999999999927,35.0000000000146,1.5));
#7236=CARTESIAN_POINT('',(148.000000000007,35.0000000000146,3.));
#7237=CARTESIAN_POINT('',(148.000000000007,35.0000000000146,3.));
#7238=CARTESIAN_POINT('',(148.000000000007,35.0000000000146,1.5));
#7239=CARTESIAN_POINT('',(148.000000000007,35.0000000000146,1.5));
#7240=CARTESIAN_POINT('',(45.9999999999964,35.0000000000146,1.5));
#7241=CARTESIAN_POINT('Origin',(11.9999999999927,35.0000000000146,1.5));
#7242=CARTESIAN_POINT('',(11.9999999999927,35.0000000000146,1.5));
#7243=CARTESIAN_POINT('',(45.9999999999964,35.0000000000146,1.5));
#7244=CARTESIAN_POINT('',(11.9999999999927,35.0000000000146,3.));
#7245=CARTESIAN_POINT('',(11.9999999999927,35.0000000000146,1.5));
#7246=CARTESIAN_POINT('',(148.000000000007,35.0000000000146,3.));
#7247=CARTESIAN_POINT('Origin',(80.,75.5000000000145,1.5));
#7248=CARTESIAN_POINT('',(154.599999999941,28.4000000000808,1.5));
#7249=CARTESIAN_POINT('',(154.599999999941,122.599999999963,1.5));
#7250=CARTESIAN_POINT('',(5.40000000005894,122.599999999963,1.5));
#7251=CARTESIAN_POINT('',(154.599999999941,28.4000000000808,1.5));
#7252=CARTESIAN_POINT('',(154.599999999941,122.599999999963,1.5));
#7253=CARTESIAN_POINT('',(154.599999999941,28.4000000000808,1.5));
#7254=CARTESIAN_POINT('',(148.000000000007,116.000000000029,1.5));
#7255=CARTESIAN_POINT('',(148.000000000007,55.2500000000145,1.5));
#7256=CARTESIAN_POINT('',(11.9999999999927,116.000000000029,1.5));
#7257=CARTESIAN_POINT('',(114.000000000004,116.000000000029,1.5));
#7258=CARTESIAN_POINT('',(11.9999999999927,95.7500000000218,1.5));
#7259=CARTESIAN_POINT('Origin',(5.40000000005893,28.4000000000808,0.));
#7260=CARTESIAN_POINT('',(154.599999999941,28.4000000000808,0.));
#7261=CARTESIAN_POINT('',(154.599999999941,28.4000000000808,0.));
#7262=CARTESIAN_POINT('',(47.7000000000295,28.4000000000808,0.));
#7263=CARTESIAN_POINT('Origin',(5.40000000005893,28.4000000000808,0.));
#7264=CARTESIAN_POINT('',(47.7000000000295,28.4000000000808,0.));
#7265=CARTESIAN_POINT('Origin',(90.,65.,0.));
#7266=CARTESIAN_POINT('',(154.599999999941,122.599999999963,0.));
#7267=CARTESIAN_POINT('',(154.599999999941,46.7000000000404,0.));
#7268=CARTESIAN_POINT('',(122.299999999971,122.599999999963,0.));
#7269=CARTESIAN_POINT('Origin',(4.99999999999999,125.,0.));
#7270=CARTESIAN_POINT('Origin',(175.,4.99999999999999,0.));
#7271=CARTESIAN_POINT('Origin',(90.,65.,0.));
#7272=CARTESIAN_POINT('',(6.93649167311378,5.49999999999998,0.));
#7273=CARTESIAN_POINT('',(173.063508326886,5.49999999999999,0.));
#7274=CARTESIAN_POINT('Origin',(4.99999999999998,4.99999999999998,0.));
#7275=CARTESIAN_POINT('Origin',(154.599999999941,122.599999999963,0.));
#7276=CARTESIAN_POINT('',(154.599999999941,122.599999999963,0.));
#7277=CARTESIAN_POINT('Origin',(154.599999999941,28.4000000000808,0.));
#7278=CARTESIAN_POINT('Origin',(148.000000000007,116.000000000029,1.5));
#7279=CARTESIAN_POINT('',(148.000000000007,116.000000000029,3.));
#7280=CARTESIAN_POINT('',(148.000000000007,116.000000000029,1.5));
#7281=CARTESIAN_POINT('',(11.9999999999927,116.000000000029,3.));
#7282=CARTESIAN_POINT('',(11.9999999999927,116.000000000029,3.));
#7283=CARTESIAN_POINT('',(11.9999999999927,116.000000000029,1.5));
#7284=CARTESIAN_POINT('Origin',(148.000000000007,35.0000000000146,1.5));
#7285=CARTESIAN_POINT('',(148.000000000007,116.000000000029,3.));
#7286=CARTESIAN_POINT('Origin',(11.9999999999927,116.000000000029,1.5));
#7287=CARTESIAN_POINT('',(11.9999999999927,35.0000000000146,3.));
#7288=CARTESIAN_POINT('Origin',(80.,75.5000000000218,3.));
#7289=CARTESIAN_POINT('Origin',(4.99999999999998,4.99999999999998,0.));
#7290=CARTESIAN_POINT('',(6.93649167311378,5.49999999999998,0.));
#7291=CARTESIAN_POINT('Origin',(4.99999999999999,125.,0.));
#7292=CARTESIAN_POINT('Origin',(175.,4.99999999999999,0.));
#7293=CARTESIAN_POINT('Origin',(6.93649167311378,5.49999999999998,0.));
#7294=CARTESIAN_POINT('',(0.,0.,0.));
#7295=CARTESIAN_POINT('Origin',(162.,72.,19.5));
#7296=CARTESIAN_POINT('',(163.5,72.,19.));
#7297=CARTESIAN_POINT('Origin',(162.,72.,19.));
#7298=CARTESIAN_POINT('',(164.5,72.,20.));
#7299=CARTESIAN_POINT('Origin',(162.,72.,20.));
#7300=CARTESIAN_POINT('Origin',(86.1997075224956,79.6384826188528,20.));
#7301=CARTESIAN_POINT('',(5.49999999999758,35.0000000000146,20.));
#7302=CARTESIAN_POINT('',(166.447964174707,35.0000000000146,20.));
#7303=CARTESIAN_POINT('',(5.49999999999759,35.0000000000146,20.));
#7304=CARTESIAN_POINT('',(166.447964174707,66.5000000000024,20.));
#7305=CARTESIAN_POINT('',(166.447964174707,35.0000000000146,20.));
#7306=CARTESIAN_POINT('',(166.5,66.5000000000024,20.));
#7307=CARTESIAN_POINT('',(126.349853761248,66.5000000000024,20.));
#7308=CARTESIAN_POINT('',(166.5,124.500000000002,20.));
#7309=CARTESIAN_POINT('',(166.5,35.0000000000146,20.));
#7310=CARTESIAN_POINT('',(6.99999999999758,124.500000000002,20.));
#7311=CARTESIAN_POINT('',(166.5,124.500000000002,20.));
#7312=CARTESIAN_POINT('',(5.49999999999758,123.000000000002,20.));
#7313=CARTESIAN_POINT('Origin',(5.49999999999758,124.500000000002,20.));
#7314=CARTESIAN_POINT('',(5.49999999999758,123.000000000002,20.));
#7315=CARTESIAN_POINT('',(164.5,120.,20.));
#7316=CARTESIAN_POINT('Origin',(162.,120.,20.));
#7317=CARTESIAN_POINT('',(87.5,45.,20.));
#7318=CARTESIAN_POINT('Origin',(85.,45.,20.));
#7319=CARTESIAN_POINT('',(87.5,120.,20.));
#7320=CARTESIAN_POINT('Origin',(85.,120.,20.));
#7321=CARTESIAN_POINT('',(152.949999999998,55.0000000000146,20.));
#7322=CARTESIAN_POINT('Origin',(150.999999999998,55.0000000000146,20.));
#7323=CARTESIAN_POINT('',(91.9499999999976,74.5000000000146,20.));
#7324=CARTESIAN_POINT('Origin',(89.9999999999976,74.5000000000146,20.));
#7325=CARTESIAN_POINT('',(30.9499999999976,74.5000000000145,20.));
#7326=CARTESIAN_POINT('Origin',(28.9999999999976,74.5000000000145,20.));
#7327=CARTESIAN_POINT('',(30.9499999999976,55.0000000000146,20.));
#7328=CARTESIAN_POINT('Origin',(28.9999999999976,55.0000000000146,20.));
#7329=CARTESIAN_POINT('',(152.949999999998,74.5000000000146,20.));
#7330=CARTESIAN_POINT('Origin',(150.999999999998,74.5000000000146,20.));
#7331=CARTESIAN_POINT('',(12.5,120.,20.));
#7332=CARTESIAN_POINT('Origin',(10.,120.,20.));
#7333=CARTESIAN_POINT('',(12.5,72.,20.));
#7334=CARTESIAN_POINT('Origin',(10.,72.,20.));
#7335=CARTESIAN_POINT('',(12.5,45.,20.));
#7336=CARTESIAN_POINT('Origin',(10.,45.,20.));
#7337=CARTESIAN_POINT('Origin',(162.,72.,-164.814095782758));
#7338=CARTESIAN_POINT('',(160.5,72.,15.));
#7339=CARTESIAN_POINT('Origin',(162.,72.,15.));
#7340=CARTESIAN_POINT('Origin',(162.,120.,19.5));
#7341=CARTESIAN_POINT('',(163.5,120.,19.));
#7342=CARTESIAN_POINT('Origin',(162.,120.,19.));
#7343=CARTESIAN_POINT('Origin',(162.,120.,-164.814095782758));
#7344=CARTESIAN_POINT('',(160.5,120.,15.));
#7345=CARTESIAN_POINT('Origin',(162.,120.,15.));
#7346=CARTESIAN_POINT('Origin',(10.,45.,19.5));
#7347=CARTESIAN_POINT('',(11.5,45.,19.));
#7348=CARTESIAN_POINT('Origin',(10.,45.,19.));
#7349=CARTESIAN_POINT('Origin',(10.,45.,-164.814095782758));
#7350=CARTESIAN_POINT('',(8.5,45.,15.));
#7351=CARTESIAN_POINT('Origin',(10.,45.,15.));
#7352=CARTESIAN_POINT('Origin',(85.,45.,19.5));
#7353=CARTESIAN_POINT('',(86.5,45.,19.));
#7354=CARTESIAN_POINT('Origin',(85.,45.,19.));
#7355=CARTESIAN_POINT('Origin',(85.,45.,-164.814095782758));
#7356=CARTESIAN_POINT('',(83.5,45.,15.));
#7357=CARTESIAN_POINT('Origin',(85.,45.,15.));
#7358=CARTESIAN_POINT('Origin',(10.,72.,19.5));
#7359=CARTESIAN_POINT('',(11.5,72.,19.));
#7360=CARTESIAN_POINT('Origin',(10.,72.,19.));
#7361=CARTESIAN_POINT('Origin',(10.,72.,-164.814095782758));
#7362=CARTESIAN_POINT('',(8.5,72.,15.));
#7363=CARTESIAN_POINT('Origin',(10.,72.,15.));
#7364=CARTESIAN_POINT('Origin',(85.,120.,19.5));
#7365=CARTESIAN_POINT('',(86.5,120.,19.));
#7366=CARTESIAN_POINT('Origin',(85.,120.,19.));
#7367=CARTESIAN_POINT('Origin',(85.,120.,-164.814095782758));
#7368=CARTESIAN_POINT('',(83.5,120.,15.));
#7369=CARTESIAN_POINT('Origin',(85.,120.,15.));
#7370=CARTESIAN_POINT('Origin',(10.,120.,19.5));
#7371=CARTESIAN_POINT('',(11.5,120.,19.));
#7372=CARTESIAN_POINT('Origin',(10.,120.,19.));
#7373=CARTESIAN_POINT('Origin',(10.,120.,-164.814095782758));
#7374=CARTESIAN_POINT('',(8.5,120.,15.));
#7375=CARTESIAN_POINT('Origin',(10.,120.,15.));
#7376=CARTESIAN_POINT('Origin',(150.999999999998,55.0000000000146,21.));
#7377=CARTESIAN_POINT('',(151.949999999998,55.0000000000146,21.));
#7378=CARTESIAN_POINT('Origin',(150.999999999998,55.0000000000146,21.));
#7379=CARTESIAN_POINT('Origin',(150.999999999998,55.0000000000146,20.));
#7380=CARTESIAN_POINT('',(151.949999999998,55.0000000000146,30.));
#7381=CARTESIAN_POINT('Origin',(150.999999999998,55.0000000000146,30.));
#7382=CARTESIAN_POINT('Origin',(166.447964174707,70.3682195392522,20.));
#7383=CARTESIAN_POINT('',(166.447964174707,66.5000000000024,15.));
#7384=CARTESIAN_POINT('',(166.447964174707,66.5000000000024,17.5));
#7385=CARTESIAN_POINT('',(166.447964174707,35.0000000000146,15.));
#7386=CARTESIAN_POINT('',(166.447964174707,35.0000000000146,20.));
#7387=CARTESIAN_POINT('',(166.447964174707,35.0000000000146,15.));
#7388=CARTESIAN_POINT('Origin',(5.49999999999759,35.0000000000146,15.));
#7389=CARTESIAN_POINT('',(5.49999999999758,35.0000000000146,15.));
#7390=CARTESIAN_POINT('',(5.49999999999758,35.0000000000146,15.));
#7391=CARTESIAN_POINT('',(142.587386793647,35.0000000000146,15.));
#7392=CARTESIAN_POINT('Origin',(150.999999999998,74.5000000000146,21.));
#7393=CARTESIAN_POINT('',(151.949999999998,74.5000000000146,21.));
#7394=CARTESIAN_POINT('Origin',(150.999999999998,74.5000000000146,21.));
#7395=CARTESIAN_POINT('Origin',(150.999999999998,74.5000000000146,20.));
#7396=CARTESIAN_POINT('',(151.949999999998,74.5000000000146,30.));
#7397=CARTESIAN_POINT('Origin',(150.999999999998,74.5000000000146,30.));
#7398=CARTESIAN_POINT('Origin',(89.9999999999976,74.5000000000146,21.));
#7399=CARTESIAN_POINT('',(90.9499999999976,74.5000000000146,21.));
#7400=CARTESIAN_POINT('Origin',(89.9999999999976,74.5000000000146,21.));
#7401=CARTESIAN_POINT('Origin',(89.9999999999976,74.5000000000146,20.));
#7402=CARTESIAN_POINT('',(90.9499999999976,74.5000000000146,30.));
#7403=CARTESIAN_POINT('Origin',(89.9999999999976,74.5000000000146,30.));
#7404=CARTESIAN_POINT('Origin',(28.9999999999976,55.0000000000146,21.));
#7405=CARTESIAN_POINT('',(29.9499999999976,55.0000000000146,21.));
#7406=CARTESIAN_POINT('Origin',(28.9999999999976,55.0000000000146,21.));
#7407=CARTESIAN_POINT('Origin',(28.9999999999976,55.0000000000146,20.));
#7408=CARTESIAN_POINT('',(29.9499999999976,55.0000000000146,30.));
#7409=CARTESIAN_POINT('Origin',(28.9999999999976,55.0000000000146,30.));
#7410=CARTESIAN_POINT('Origin',(28.9999999999976,74.5000000000145,21.));
#7411=CARTESIAN_POINT('',(29.9499999999976,74.5000000000145,21.));
#7412=CARTESIAN_POINT('Origin',(28.9999999999976,74.5000000000145,21.));
#7413=CARTESIAN_POINT('Origin',(28.9999999999976,74.5000000000145,20.));
#7414=CARTESIAN_POINT('',(29.9499999999976,74.5000000000145,30.));
#7415=CARTESIAN_POINT('Origin',(28.9999999999976,74.5000000000145,30.));
#7416=CARTESIAN_POINT('Origin',(89.9999999999976,74.5000000000146,30.));
#7417=CARTESIAN_POINT('Origin',(28.9999999999976,74.5000000000145,30.));
#7418=CARTESIAN_POINT('Origin',(150.999999999998,74.5000000000146,30.));
#7419=CARTESIAN_POINT('Origin',(28.9999999999976,55.0000000000145,30.));
#7420=CARTESIAN_POINT('Origin',(166.5,66.5000000000024,15.));
#7421=CARTESIAN_POINT('',(166.5,66.5000000000024,15.));
#7422=CARTESIAN_POINT('',(126.349853761248,66.5000000000024,15.));
#7423=CARTESIAN_POINT('',(166.5,66.5000000000024,15.));
#7424=CARTESIAN_POINT('Origin',(166.5,35.0000000000146,15.));
#7425=CARTESIAN_POINT('',(166.5,124.500000000002,15.));
#7426=CARTESIAN_POINT('',(166.5,35.0000000000146,15.));
#7427=CARTESIAN_POINT('',(166.5,124.500000000002,15.));
#7428=CARTESIAN_POINT('Origin',(86.1997075224956,79.6384826188528,15.));
#7429=CARTESIAN_POINT('',(5.49999999999758,123.000000000002,15.));
#7430=CARTESIAN_POINT('',(5.49999999999758,123.000000000002,15.));
#7431=CARTESIAN_POINT('',(6.99999999999758,124.500000000002,15.));
#7432=CARTESIAN_POINT('Origin',(5.49999999999758,124.500000000002,15.));
#7433=CARTESIAN_POINT('',(166.5,124.500000000002,15.));
#7434=CARTESIAN_POINT('Origin',(5.49999999999758,124.500000000002,15.));
#7435=CARTESIAN_POINT('',(5.49999999999758,123.000000000002,15.));
#7436=CARTESIAN_POINT('',(6.99999999999758,124.500000000002,15.));
#7437=CARTESIAN_POINT('Origin',(166.5,124.500000000002,15.));
#7438=CARTESIAN_POINT('Origin',(5.49999999999758,123.000000000002,15.));
#7439=CARTESIAN_POINT('Origin',(150.999999999998,55.0000000000146,30.));
#7440=CARTESIAN_POINT('',(0.,0.,0.));
#7441=CARTESIAN_POINT('Origin',(0.500000000000007,129.5,1.5));
#7442=CARTESIAN_POINT('',(0.500000000000007,129.5,2.));
#7443=CARTESIAN_POINT('',(0.,129.5,1.5));
#7444=CARTESIAN_POINT('Origin',(0.500000000000007,129.5,1.5));
#7445=CARTESIAN_POINT('',(0.500000000000007,130.,1.5));
#7446=CARTESIAN_POINT('Origin',(0.500000000000007,129.5,1.5));
#7447=CARTESIAN_POINT('Origin',(0.500000000000007,129.5,1.5));
#7448=CARTESIAN_POINT('Origin',(144.619843263043,129.5,1.5));
#7449=CARTESIAN_POINT('',(180.,130.,1.5));
#7450=CARTESIAN_POINT('',(144.619843263043,130.,1.5));
#7451=CARTESIAN_POINT('',(179.5,129.5,2.));
#7452=CARTESIAN_POINT('',(144.619843263043,129.5,2.));
#7453=CARTESIAN_POINT('Origin',(179.5,129.5,1.5));
#7454=CARTESIAN_POINT('Origin',(0.499999999999998,78.5,9.5));
#7455=CARTESIAN_POINT('',(0.,78.5,9.5));
#7456=CARTESIAN_POINT('',(0.500000000000007,79.,9.5));
#7457=CARTESIAN_POINT('Origin',(0.500000000000007,78.5,9.5));
#7458=CARTESIAN_POINT('',(0.500000000000007,78.5,10.));
#7459=CARTESIAN_POINT('Origin',(0.499999999999998,78.5,9.5));
#7460=CARTESIAN_POINT('Origin',(0.500000000000007,78.5,9.5));
#7461=CARTESIAN_POINT('Origin',(0.5,0.499999999999998,9.5));
#7462=CARTESIAN_POINT('',(0.,0.499999999999998,9.5));
#7463=CARTESIAN_POINT('',(0.499999999999998,0.500000000000007,10.));
#7464=CARTESIAN_POINT('Origin',(0.499999999999998,0.500000000000007,9.5));
#7465=CARTESIAN_POINT('',(0.499999999999998,0.,9.5));
#7466=CARTESIAN_POINT('Origin',(0.5,0.499999999999998,9.5));
#7467=CARTESIAN_POINT('Origin',(0.499999999999998,0.499999999999998,9.5));
#7468=CARTESIAN_POINT('Origin',(0.5,0.499999999999998,0.));
#7469=CARTESIAN_POINT('',(0.,0.500000000000007,8.));
#7470=CARTESIAN_POINT('',(0.499999999999998,0.,8.));
#7471=CARTESIAN_POINT('Origin',(0.5,0.499999999999998,8.));
#7472=CARTESIAN_POINT('',(0.5,0.,0.));
#7473=CARTESIAN_POINT('',(0.,0.499999999999998,0.));
#7474=CARTESIAN_POINT('Origin',(179.5,78.5,9.5));
#7475=CARTESIAN_POINT('',(179.5,79.,9.5));
#7476=CARTESIAN_POINT('',(180.,78.5,9.5));
#7477=CARTESIAN_POINT('Origin',(179.5,78.5,9.5));
#7478=CARTESIAN_POINT('',(179.5,78.5,10.));
#7479=CARTESIAN_POINT('Origin',(179.5,78.5,9.5));
#7480=CARTESIAN_POINT('Origin',(179.5,78.5,9.5));
#7481=CARTESIAN_POINT('Origin',(177.953639828901,78.5,9.5));
#7482=CARTESIAN_POINT('',(113.,79.,9.5));
#7483=CARTESIAN_POINT('',(113.,78.5,10.));
#7484=CARTESIAN_POINT('Origin',(113.,78.5,9.5));
#7485=CARTESIAN_POINT('',(177.953639828901,78.5,10.));
#7486=CARTESIAN_POINT('',(177.953639828901,79.,9.5));
#7487=CARTESIAN_POINT('Origin',(179.5,0.5,9.5));
#7488=CARTESIAN_POINT('',(179.5,0.,9.5));
#7489=CARTESIAN_POINT('',(179.5,0.499999999999998,10.));
#7490=CARTESIAN_POINT('Origin',(179.5,0.499999999999998,9.5));
#7491=CARTESIAN_POINT('',(180.,0.499999999999998,9.5));
#7492=CARTESIAN_POINT('Origin',(179.5,0.5,9.5));
#7493=CARTESIAN_POINT('Origin',(179.5,0.499999999999998,9.5));
#7494=CARTESIAN_POINT('Origin',(179.5,0.5,0.));
#7495=CARTESIAN_POINT('',(179.5,0.,8.));
#7496=CARTESIAN_POINT('',(180.,0.5,8.));
#7497=CARTESIAN_POINT('Origin',(179.5,0.5,8.));
#7498=CARTESIAN_POINT('',(180.,0.5,0.));
#7499=CARTESIAN_POINT('',(179.5,0.,0.));
#7500=CARTESIAN_POINT('Origin',(179.5,32.5,9.5));
#7501=CARTESIAN_POINT('',(179.5,32.5,10.));
#7502=CARTESIAN_POINT('',(180.,32.5,9.5));
#7503=CARTESIAN_POINT('Origin',(45.,0.499999999999998,9.5));
#7504=CARTESIAN_POINT('',(45.,0.499999999999998,10.));
#7505=CARTESIAN_POINT('',(45.,0.,9.5));
#7506=CARTESIAN_POINT('Origin',(179.5,78.5,5.));
#7507=CARTESIAN_POINT('',(179.5,79.,2.));
#7508=CARTESIAN_POINT('',(179.5,79.,5.));
#7509=CARTESIAN_POINT('',(180.,78.5,1.5));
#7510=CARTESIAN_POINT('',(180.,78.5,5.));
#7511=CARTESIAN_POINT('Origin',(179.5,78.5,1.5));
#7512=CARTESIAN_POINT('Origin',(0.499999999999998,97.5,9.5));
#7513=CARTESIAN_POINT('',(0.499999999999998,97.5,10.));
#7514=CARTESIAN_POINT('',(0.,97.5,9.5));
#7515=CARTESIAN_POINT('Origin',(179.5,52.25,1.5));
#7516=CARTESIAN_POINT('',(179.5,52.25,2.));
#7517=CARTESIAN_POINT('',(180.,52.25,1.5));
#7518=CARTESIAN_POINT('Origin',(177.953639828901,78.5,9.5));
#7519=CARTESIAN_POINT('',(90.,78.5,10.));
#7520=CARTESIAN_POINT('',(90.,79.,9.5));
#7521=CARTESIAN_POINT('Origin',(90.,78.5,9.5));
#7522=CARTESIAN_POINT('',(177.953639828901,79.,9.5));
#7523=CARTESIAN_POINT('',(177.953639828901,78.5,10.));
#7524=CARTESIAN_POINT('Origin',(0.500000000000007,78.5,5.));
#7525=CARTESIAN_POINT('',(0.,78.5,1.5));
#7526=CARTESIAN_POINT('',(0.,78.5,5.));
#7527=CARTESIAN_POINT('',(0.500000000000007,79.,2.));
#7528=CARTESIAN_POINT('',(0.500000000000007,79.,5.));
#7529=CARTESIAN_POINT('Origin',(0.500000000000007,78.5,1.5));
#7530=CARTESIAN_POINT('Origin',(0.500000000000007,117.25,1.5));
#7531=CARTESIAN_POINT('',(0.500000000000007,117.25,2.));
#7532=CARTESIAN_POINT('',(0.,117.25,1.5));
#7533=CARTESIAN_POINT('Origin',(0.500000000000007,129.5,0.));
#7534=CARTESIAN_POINT('',(0.500000000000007,130.,0.));
#7535=CARTESIAN_POINT('',(0.,129.5,0.));
#7536=CARTESIAN_POINT('Origin',(0.500000000000007,129.5,0.));
#7537=CARTESIAN_POINT('',(0.,129.5,0.));
#7538=CARTESIAN_POINT('',(0.500000000000007,130.,0.));
#7539=CARTESIAN_POINT('Origin',(265.907279657802,79.,10.));
#7540=CARTESIAN_POINT('',(113.,79.,2.));
#7541=CARTESIAN_POINT('',(265.907279657802,79.,2.));
#7542=CARTESIAN_POINT('',(113.,79.,10.));
#7543=CARTESIAN_POINT('Origin',(109.239686526085,104.5,2.));
#7544=CARTESIAN_POINT('',(90.,79.,2.));
#7545=CARTESIAN_POINT('',(265.907279657802,79.,2.));
#7546=CARTESIAN_POINT('',(90.,122.5,2.));
#7547=CARTESIAN_POINT('',(90.,91.,2.));
#7548=CARTESIAN_POINT('',(113.,122.5,2.));
#7549=CARTESIAN_POINT('',(99.6198432630426,122.5,2.));
#7550=CARTESIAN_POINT('',(113.,113.5,2.));
#7551=CARTESIAN_POINT('',(90.,129.,1.99999999999999));
#7552=CARTESIAN_POINT('Origin',(90.,127.5,1.99999999999999));
#7553=CARTESIAN_POINT('',(1.,127.5,1.99999999999999));
#7554=CARTESIAN_POINT('Origin',(2.5,127.5,1.99999999999999));
#7555=CARTESIAN_POINT('',(176.,127.5,1.99999999999999));
#7556=CARTESIAN_POINT('Origin',(177.5,127.5,1.99999999999999));
#7557=CARTESIAN_POINT('Origin',(265.907279657802,79.,10.));
#7558=CARTESIAN_POINT('',(90.,79.,10.));
#7559=CARTESIAN_POINT('Origin',(90.,77.5,10.));
#7560=CARTESIAN_POINT('',(90.,77.5,10.));
#7561=CARTESIAN_POINT('',(90.,71.25,10.));
#7562=CARTESIAN_POINT('',(90.,77.5,8.));
#7563=CARTESIAN_POINT('',(90.,77.5,10.));
#7564=CARTESIAN_POINT('',(90.,77.5,0.));
#7565=CARTESIAN_POINT('',(90.,77.5,5.));
#7566=CARTESIAN_POINT('',(90.,80.5000000000146,0.));
#7567=CARTESIAN_POINT('',(90.,71.25,0.));
#7568=CARTESIAN_POINT('',(90.,122.5,0.));
#7569=CARTESIAN_POINT('',(90.,71.25,0.));
#7570=CARTESIAN_POINT('',(90.,122.5,2.));
#7571=CARTESIAN_POINT('Origin',(0.,0.,0.));
#7572=CARTESIAN_POINT('',(48.0436086694906,0.,8.));
#7573=CARTESIAN_POINT('Origin',(0.,130.,0.));
#7574=CARTESIAN_POINT('',(0.,77.5,0.));
#7575=CARTESIAN_POINT('',(0.,130.,0.));
#7576=CARTESIAN_POINT('',(0.,77.5,8.));
#7577=CARTESIAN_POINT('',(0.,77.5,0.));
#7578=CARTESIAN_POINT('',(0.,84.375,8.));
#7579=CARTESIAN_POINT('Origin',(90.,65.,0.));
#7580=CARTESIAN_POINT('',(180.,130.,0.));
#7581=CARTESIAN_POINT('',(180.,130.,0.));
#7582=CARTESIAN_POINT('',(180.,77.5,0.));
#7583=CARTESIAN_POINT('',(180.,0.,0.));
#7584=CARTESIAN_POINT('',(113.,77.5,0.));
#7585=CARTESIAN_POINT('',(147.731719306538,77.5,0.));
#7586=CARTESIAN_POINT('',(113.,80.5000000000146,0.));
#7587=CARTESIAN_POINT('',(113.,93.75,0.));
#7588=CARTESIAN_POINT('',(115.5,80.5000000000146,0.));
#7589=CARTESIAN_POINT('',(102.5,80.5000000000146,0.));
#7590=CARTESIAN_POINT('',(115.5,124.999999999985,0.));
#7591=CARTESIAN_POINT('',(115.5,94.7499999999927,0.));
#7592=CARTESIAN_POINT('',(87.5000000000146,124.999999999985,0.));
#7593=CARTESIAN_POINT('',(89.0000000000073,124.999999999985,0.));
#7594=CARTESIAN_POINT('',(87.5000000000146,80.5000000000146,0.));
#7595=CARTESIAN_POINT('',(87.5000000000146,72.7500000000073,0.));
#7596=CARTESIAN_POINT('',(102.5,80.5000000000146,0.));
#7597=CARTESIAN_POINT('',(147.731719306538,77.5,0.));
#7598=CARTESIAN_POINT('',(176.,127.5,0.));
#7599=CARTESIAN_POINT('Origin',(177.5,127.5,0.));
#7600=CARTESIAN_POINT('',(1.,127.5,0.));
#7601=CARTESIAN_POINT('Origin',(2.5,127.5,0.));
#7602=CARTESIAN_POINT('',(88.5,127.5,0.));
#7603=CARTESIAN_POINT('Origin',(90.,127.5,0.));
#7604=CARTESIAN_POINT('Origin',(87.5000000000146,72.7500000000073,-0.5));
#7605=CARTESIAN_POINT('',(88.0000000000146,124.499999999985,-0.5));
#7606=CARTESIAN_POINT('',(88.0000000000146,80.5000000000146,-0.5));
#7607=CARTESIAN_POINT('',(88.0000000000146,72.7500000000073,-0.5));
#7608=CARTESIAN_POINT('Origin',(87.5000000000146,80.5000000000146,-0.5));
#7609=CARTESIAN_POINT('Origin',(87.5000000000146,124.999999999985,-0.5));
#7610=CARTESIAN_POINT('Origin',(115.5,94.7499999999927,-0.5));
#7611=CARTESIAN_POINT('',(115.,80.5000000000146,-0.5));
#7612=CARTESIAN_POINT('Origin',(115.5,80.5000000000146,-0.5));
#7613=CARTESIAN_POINT('',(115.,124.499999999985,-0.5));
#7614=CARTESIAN_POINT('',(115.,94.7499999999927,-0.5));
#7615=CARTESIAN_POINT('Origin',(115.5,124.999999999985,-0.5));
#7616=CARTESIAN_POINT('Origin',(89.0000000000073,124.999999999985,-0.5));
#7617=CARTESIAN_POINT('',(89.0000000000073,124.499999999985,-0.5));
#7618=CARTESIAN_POINT('Origin',(88.0000000000146,80.5000000000146,0.));
#7619=CARTESIAN_POINT('',(88.0000000000146,124.499999999985,-1.2));
#7620=CARTESIAN_POINT('',(88.0000000000146,124.499999999985,0.));
#7621=CARTESIAN_POINT('',(88.0000000000146,80.5000000000146,-1.2));
#7622=CARTESIAN_POINT('',(88.0000000000146,80.5000000000146,-1.2));
#7623=CARTESIAN_POINT('',(88.0000000000146,80.5000000000146,0.));
#7624=CARTESIAN_POINT('Origin',(88.0000000000146,124.499999999985,0.));
#7625=CARTESIAN_POINT('',(115.,124.499999999985,-1.2));
#7626=CARTESIAN_POINT('',(115.,124.499999999985,0.));
#7627=CARTESIAN_POINT('',(88.0000000000146,124.499999999985,-1.2));
#7628=CARTESIAN_POINT('Origin',(115.,124.499999999985,0.));
#7629=CARTESIAN_POINT('',(115.,80.5000000000146,-1.2));
#7630=CARTESIAN_POINT('',(115.,80.5000000000146,0.));
#7631=CARTESIAN_POINT('',(115.,124.499999999985,-1.2));
#7632=CARTESIAN_POINT('Origin',(115.,80.5000000000146,0.));
#7633=CARTESIAN_POINT('',(115.,80.5000000000146,0.));
#7634=CARTESIAN_POINT('',(115.,80.5000000000146,-1.2));
#7635=CARTESIAN_POINT('Origin',(101.500000000007,102.5,-1.2));
#7636=CARTESIAN_POINT('Origin',(101.500000000007,102.5,0.));
#7637=CARTESIAN_POINT('',(113.,122.5,0.));
#7638=CARTESIAN_POINT('',(113.,93.75,0.));
#7639=CARTESIAN_POINT('',(90.,122.5,0.));
#7640=CARTESIAN_POINT('Origin',(90.,122.5,2.));
#7641=CARTESIAN_POINT('',(113.,122.5,2.));
#7642=CARTESIAN_POINT('Origin',(205.463438613076,77.5,0.));
#7643=CARTESIAN_POINT('',(205.463438613076,77.5,8.));
#7644=CARTESIAN_POINT('Origin',(113.,77.5,10.));
#7645=CARTESIAN_POINT('',(113.,77.5,8.));
#7646=CARTESIAN_POINT('',(205.463438613076,77.5,8.));
#7647=CARTESIAN_POINT('',(113.,77.5,10.));
#7648=CARTESIAN_POINT('',(101.5,77.5,10.));
#7649=CARTESIAN_POINT('',(113.,77.5,10.));
#7650=CARTESIAN_POINT('Origin',(113.,137.5,10.));
#7651=CARTESIAN_POINT('',(113.,77.5,5.));
#7652=CARTESIAN_POINT('',(113.,101.25,10.));
#7653=CARTESIAN_POINT('Origin',(205.463438613076,77.5,0.));
#7654=CARTESIAN_POINT('',(180.,77.5,8.));
#7655=CARTESIAN_POINT('',(180.,77.5,0.));
#7656=CARTESIAN_POINT('',(205.463438613076,77.5,8.));
#7657=CARTESIAN_POINT('Origin',(2.5,65.,-212.261107708929));
#7658=CARTESIAN_POINT('',(1.,65.,8.00000000000001));
#7659=CARTESIAN_POINT('Origin',(2.5,65.,8.00000000000001));
#7660=CARTESIAN_POINT('',(4.,65.,10.));
#7661=CARTESIAN_POINT('Origin',(2.5,65.,10.));
#7662=CARTESIAN_POINT('Origin',(177.5,2.5,-212.261107708929));
#7663=CARTESIAN_POINT('',(176.,2.5,8.00000000000001));
#7664=CARTESIAN_POINT('Origin',(177.5,2.5,8.00000000000001));
#7665=CARTESIAN_POINT('',(179.,2.5,10.));
#7666=CARTESIAN_POINT('Origin',(177.5,2.5,10.));
#7667=CARTESIAN_POINT('Origin',(177.5,127.5,-212.261107708929));
#7668=CARTESIAN_POINT('Origin',(2.5,127.5,-212.261107708929));
#7669=CARTESIAN_POINT('Origin',(90.,127.5,-212.261107708929));
#7670=CARTESIAN_POINT('Origin',(177.5,65.,-212.261107708929));
#7671=CARTESIAN_POINT('',(176.,65.,8.00000000000001));
#7672=CARTESIAN_POINT('Origin',(177.5,65.,8.00000000000001));
#7673=CARTESIAN_POINT('',(179.,65.,10.));
#7674=CARTESIAN_POINT('Origin',(177.5,65.,10.));
#7675=CARTESIAN_POINT('Origin',(90.,2.5,-212.261107708929));
#7676=CARTESIAN_POINT('',(88.5,2.5,8.00000000000001));
#7677=CARTESIAN_POINT('Origin',(90.,2.5,8.00000000000001));
#7678=CARTESIAN_POINT('',(91.5,2.5,10.));
#7679=CARTESIAN_POINT('Origin',(90.,2.5,10.));
#7680=CARTESIAN_POINT('Origin',(2.5,2.5,-212.261107708929));
#7681=CARTESIAN_POINT('',(1.,2.5,8.00000000000001));
#7682=CARTESIAN_POINT('Origin',(2.5,2.5,8.00000000000001));
#7683=CARTESIAN_POINT('',(4.,2.5,10.));
#7684=CARTESIAN_POINT('Origin',(2.5,2.5,10.));
#7685=CARTESIAN_POINT('Origin',(96.0872173389813,38.75,8.));
#7686=CARTESIAN_POINT('',(180.,19.375,8.));
#7687=CARTESIAN_POINT('Origin',(180.,130.,0.));
#7688=CARTESIAN_POINT('',(180.,130.,0.));
#7689=CARTESIAN_POINT('Origin',(180.,0.,0.));
#7690=CARTESIAN_POINT('Origin',(90.,65.,10.));
#7691=CARTESIAN_POINT('',(0.,0.,0.));
#7692=CARTESIAN_POINT('Origin',(85.,43.5,0.5));
#7693=CARTESIAN_POINT('',(18.,44.,0.5));
#7694=CARTESIAN_POINT('',(142.,44.,0.5));
#7695=CARTESIAN_POINT('',(85.,44.,0.5));
#7696=CARTESIAN_POINT('',(142.5,43.5,0.));
#7697=CARTESIAN_POINT('Origin',(142.5,43.5,0.5));
#7698=CARTESIAN_POINT('',(17.5,43.5,0.));
#7699=CARTESIAN_POINT('',(85.,43.5,0.));
#7700=CARTESIAN_POINT('Origin',(17.5,43.5,0.5));
#7701=CARTESIAN_POINT('Origin',(85.,107.5,0.5));
#7702=CARTESIAN_POINT('',(142.,107.,0.5));
#7703=CARTESIAN_POINT('',(18.,107.,0.5));
#7704=CARTESIAN_POINT('',(85.,107.,0.5));
#7705=CARTESIAN_POINT('',(17.5,107.5,0.));
#7706=CARTESIAN_POINT('Origin',(17.5,107.5,0.5));
#7707=CARTESIAN_POINT('',(142.5,107.5,0.));
#7708=CARTESIAN_POINT('',(85.,107.5,0.));
#7709=CARTESIAN_POINT('Origin',(142.5,107.5,0.5));
#7710=CARTESIAN_POINT('Origin',(17.5,70.25,0.5));
#7711=CARTESIAN_POINT('',(17.5,70.25,0.));
#7712=CARTESIAN_POINT('',(18.,70.25,0.5));
#7713=CARTESIAN_POINT('Origin',(142.5,70.25,0.5));
#7714=CARTESIAN_POINT('',(142.,70.25,0.5));
#7715=CARTESIAN_POINT('',(142.5,70.25,0.));
#7716=CARTESIAN_POINT('Origin',(18.,75.5,2.5));
#7717=CARTESIAN_POINT('',(18.,107.,5.));
#7718=CARTESIAN_POINT('',(18.,107.,2.5));
#7719=CARTESIAN_POINT('',(18.,44.,5.));
#7720=CARTESIAN_POINT('',(18.,44.,5.));
#7721=CARTESIAN_POINT('',(18.,44.,2.5));
#7722=CARTESIAN_POINT('Origin',(80.,107.,2.5));
#7723=CARTESIAN_POINT('',(142.,107.,5.));
#7724=CARTESIAN_POINT('',(142.,107.,2.5));
#7725=CARTESIAN_POINT('',(13.,107.,5.));
#7726=CARTESIAN_POINT('Origin',(90.,65.,0.));
#7727=CARTESIAN_POINT('',(0.499999999999998,129.5,0.));
#7728=CARTESIAN_POINT('',(0.499999999999998,0.499999999999998,0.));
#7729=CARTESIAN_POINT('',(0.499999999999998,97.5,0.));
#7730=CARTESIAN_POINT('',(179.5,129.5,0.));
#7731=CARTESIAN_POINT('',(135.,129.5,0.));
#7732=CARTESIAN_POINT('',(179.5,0.499999999999998,0.));
#7733=CARTESIAN_POINT('',(179.5,32.5,0.));
#7734=CARTESIAN_POINT('',(45.,0.499999999999998,0.));
#7735=CARTESIAN_POINT('',(168.75,60.,0.));
#7736=CARTESIAN_POINT('Origin',(170.,60.,0.));
#7737=CARTESIAN_POINT('',(158.75,15.,0.));
#7738=CARTESIAN_POINT('Origin',(160.,15.,0.));
#7739=CARTESIAN_POINT('',(18.75,15.,0.));
#7740=CARTESIAN_POINT('Origin',(20.,15.,0.));
#7741=CARTESIAN_POINT('',(8.75,15.,0.));
#7742=CARTESIAN_POINT('Origin',(10.,15.,0.));
#7743=CARTESIAN_POINT('',(138.75,15.,0.));
#7744=CARTESIAN_POINT('Origin',(140.,15.,0.));
#7745=CARTESIAN_POINT('',(168.75,15.,0.));
#7746=CARTESIAN_POINT('Origin',(170.,15.,0.));
#7747=CARTESIAN_POINT('',(168.75,110.,0.));
#7748=CARTESIAN_POINT('Origin',(170.,110.,0.));
#7749=CARTESIAN_POINT('',(176.,65.,0.));
#7750=CARTESIAN_POINT('Origin',(177.5,65.,0.));
#7751=CARTESIAN_POINT('',(1.00000000000001,65.,0.));
#7752=CARTESIAN_POINT('Origin',(2.50000000000001,65.,0.));
#7753=CARTESIAN_POINT('',(88.5,127.5,0.));
#7754=CARTESIAN_POINT('Origin',(90.,127.5,0.));
#7755=CARTESIAN_POINT('',(88.5,2.5,0.));
#7756=CARTESIAN_POINT('Origin',(90.,2.5,0.));
#7757=CARTESIAN_POINT('',(176.,2.5,0.));
#7758=CARTESIAN_POINT('Origin',(177.5,2.5,0.));
#7759=CARTESIAN_POINT('',(0.999999999999995,127.5,0.));
#7760=CARTESIAN_POINT('Origin',(2.5,127.5,0.));
#7761=CARTESIAN_POINT('',(176.,127.5,0.));
#7762=CARTESIAN_POINT('Origin',(177.5,127.5,0.));
#7763=CARTESIAN_POINT('',(1.,2.5,0.));
#7764=CARTESIAN_POINT('Origin',(2.5,2.5,0.));
#7765=CARTESIAN_POINT('Origin',(0.499999999999998,97.5,0.5));
#7766=CARTESIAN_POINT('',(0.,0.,0.5));
#7767=CARTESIAN_POINT('Origin',(0.499999999999998,0.500000000000007,0.5));
#7768=CARTESIAN_POINT('',(0.,130.,0.5));
#7769=CARTESIAN_POINT('',(0.,97.5,0.5));
#7770=CARTESIAN_POINT('Origin',(0.499999999999998,129.5,0.5));
#7771=CARTESIAN_POINT('Origin',(135.,129.5,0.5));
#7772=CARTESIAN_POINT('',(180.,130.,0.5));
#7773=CARTESIAN_POINT('',(135.,130.,0.5));
#7774=CARTESIAN_POINT('Origin',(179.5,129.5,0.5));
#7775=CARTESIAN_POINT('Origin',(179.5,32.5,0.5));
#7776=CARTESIAN_POINT('',(180.,0.,0.5));
#7777=CARTESIAN_POINT('',(180.,32.5,0.5));
#7778=CARTESIAN_POINT('Origin',(179.5,0.499999999999998,0.5));
#7779=CARTESIAN_POINT('Origin',(45.,0.499999999999998,0.5));
#7780=CARTESIAN_POINT('',(45.,0.,0.5));
#7781=CARTESIAN_POINT('Origin',(180.,130.,0.));
#7782=CARTESIAN_POINT('',(0.,130.,5.));
#7783=CARTESIAN_POINT('',(0.,130.,0.));
#7784=CARTESIAN_POINT('',(180.,130.,5.));
#7785=CARTESIAN_POINT('',(0.,130.,5.));
#7786=CARTESIAN_POINT('',(180.,130.,0.));
#7787=CARTESIAN_POINT('Origin',(0.,130.,0.));
#7788=CARTESIAN_POINT('',(0.,0.,5.));
#7789=CARTESIAN_POINT('',(0.,0.,0.));
#7790=CARTESIAN_POINT('',(0.,0.,5.));
#7791=CARTESIAN_POINT('Origin',(142.,75.5,2.5));
#7792=CARTESIAN_POINT('',(142.,44.,5.));
#7793=CARTESIAN_POINT('',(142.,44.,2.5));
#7794=CARTESIAN_POINT('',(142.,107.,5.));
#7795=CARTESIAN_POINT('Origin',(80.0000000000001,44.,2.5));
#7796=CARTESIAN_POINT('',(147.,44.,5.));
#7797=CARTESIAN_POINT('Origin',(170.,60.,-217.092323145128));
#7798=CARTESIAN_POINT('',(171.25,60.,5.));
#7799=CARTESIAN_POINT('Origin',(170.,60.,5.));
#7800=CARTESIAN_POINT('Origin',(160.,15.,-217.092323145128));
#7801=CARTESIAN_POINT('',(161.25,15.,5.));
#7802=CARTESIAN_POINT('Origin',(160.,15.,5.));
#7803=CARTESIAN_POINT('Origin',(20.,15.,-217.092323145128));
#7804=CARTESIAN_POINT('',(21.25,15.,5.));
#7805=CARTESIAN_POINT('Origin',(20.,15.,5.));
#7806=CARTESIAN_POINT('Origin',(10.,15.,-217.092323145128));
#7807=CARTESIAN_POINT('',(11.25,15.,5.));
#7808=CARTESIAN_POINT('Origin',(10.,15.,5.));
#7809=CARTESIAN_POINT('Origin',(140.,15.,-217.092323145128));
#7810=CARTESIAN_POINT('',(141.25,15.,5.));
#7811=CARTESIAN_POINT('Origin',(140.,15.,5.));
#7812=CARTESIAN_POINT('Origin',(170.,15.,-217.092323145128));
#7813=CARTESIAN_POINT('',(171.25,15.,5.));
#7814=CARTESIAN_POINT('Origin',(170.,15.,5.));
#7815=CARTESIAN_POINT('Origin',(170.,110.,-217.092323145128));
#7816=CARTESIAN_POINT('',(171.25,110.,5.));
#7817=CARTESIAN_POINT('Origin',(170.,110.,5.));
#7818=CARTESIAN_POINT('Origin',(177.5,65.,-217.092323145128));
#7819=CARTESIAN_POINT('',(179.,65.,5.));
#7820=CARTESIAN_POINT('Origin',(177.5,65.,5.));
#7821=CARTESIAN_POINT('Origin',(2.50000000000001,65.,-217.092323145128));
#7822=CARTESIAN_POINT('',(4.00000000000001,65.,5.));
#7823=CARTESIAN_POINT('Origin',(2.50000000000001,65.,5.));
#7824=CARTESIAN_POINT('Origin',(90.,127.5,-217.092323145128));
#7825=CARTESIAN_POINT('',(91.5,127.5,5.));
#7826=CARTESIAN_POINT('Origin',(90.,127.5,5.));
#7827=CARTESIAN_POINT('Origin',(90.,2.5,-217.092323145128));
#7828=CARTESIAN_POINT('',(91.5,2.5,5.));
#7829=CARTESIAN_POINT('Origin',(90.,2.5,5.));
#7830=CARTESIAN_POINT('Origin',(177.5,2.5,-217.092323145128));
#7831=CARTESIAN_POINT('',(179.,2.5,5.));
#7832=CARTESIAN_POINT('Origin',(177.5,2.5,5.));
#7833=CARTESIAN_POINT('Origin',(2.5,127.5,-217.092323145128));
#7834=CARTESIAN_POINT('',(4.,127.5,5.));
#7835=CARTESIAN_POINT('Origin',(2.5,127.5,5.));
#7836=CARTESIAN_POINT('Origin',(177.5,127.5,-217.092323145128));
#7837=CARTESIAN_POINT('',(179.,127.5,5.));
#7838=CARTESIAN_POINT('Origin',(177.5,127.5,5.));
#7839=CARTESIAN_POINT('Origin',(2.5,2.5,-217.092323145128));
#7840=CARTESIAN_POINT('',(4.,2.5,5.));
#7841=CARTESIAN_POINT('Origin',(2.5,2.5,5.));
#7842=CARTESIAN_POINT('Origin',(180.,0.,0.));
#7843=CARTESIAN_POINT('',(180.,0.,5.));
#7844=CARTESIAN_POINT('',(180.,130.,5.));
#7845=CARTESIAN_POINT('',(180.,0.,0.));
#7846=CARTESIAN_POINT('Origin',(0.,0.,0.));
#7847=CARTESIAN_POINT('',(180.,0.,5.));
#7848=CARTESIAN_POINT('Origin',(90.,65.,5.));
#7849=CARTESIAN_POINT('',(0.,0.,0.));
#7850=CARTESIAN_POINT('Origin',(40.,81.,9.25));
#7851=CARTESIAN_POINT('',(0.,81.,10.5));
#7852=CARTESIAN_POINT('',(80.,81.,10.5));
#7853=CARTESIAN_POINT('',(80.,81.,10.5));
#7854=CARTESIAN_POINT('',(80.,81.,8.));
#7855=CARTESIAN_POINT('',(80.,81.,8.));
#7856=CARTESIAN_POINT('',(0.,81.,8.));
#7857=CARTESIAN_POINT('',(0.,81.,8.));
#7858=CARTESIAN_POINT('',(0.,81.,10.5));
#7859=CARTESIAN_POINT('Origin',(80.,51.,0.));
#7860=CARTESIAN_POINT('',(0.,51.,8.));
#7861=CARTESIAN_POINT('',(28.,51.,8.));
#7862=CARTESIAN_POINT('',(80.,51.,8.));
#7863=CARTESIAN_POINT('',(28.,51.,0.));
#7864=CARTESIAN_POINT('',(28.,51.,1.25));
#7865=CARTESIAN_POINT('',(0.,51.,0.));
#7866=CARTESIAN_POINT('',(80.,51.,0.));
#7867=CARTESIAN_POINT('',(0.,51.,0.));
#7868=CARTESIAN_POINT('Origin',(25.5,0.,8.));
#7869=CARTESIAN_POINT('',(28.,0.,8.));
#7870=CARTESIAN_POINT('',(28.,0.,8.));
#7871=CARTESIAN_POINT('',(0.,51.,8.));
#7872=CARTESIAN_POINT('',(80.,51.,8.));
#7873=CARTESIAN_POINT('',(80.,51.,8.));
#7874=CARTESIAN_POINT('',(52.,51.,8.));
#7875=CARTESIAN_POINT('',(80.,51.,8.));
#7876=CARTESIAN_POINT('',(52.,0.,8.));
#7877=CARTESIAN_POINT('',(52.,51.,8.));
#7878=CARTESIAN_POINT('',(25.5,0.,8.));
#7879=CARTESIAN_POINT('Origin',(54.5,48.5,2.5));
#7880=CARTESIAN_POINT('',(80.,48.5,2.5));
#7881=CARTESIAN_POINT('',(54.5,48.5,2.5));
#7882=CARTESIAN_POINT('',(47.25,48.5,2.5));
#7883=CARTESIAN_POINT('',(80.,48.5,10.5));
#7884=CARTESIAN_POINT('',(80.,48.5,2.5));
#7885=CARTESIAN_POINT('',(54.5,48.5,10.5));
#7886=CARTESIAN_POINT('',(54.5,48.5,10.5));
#7887=CARTESIAN_POINT('',(54.5,48.5,2.5));
#7888=CARTESIAN_POINT('Origin',(40.,25.5,2.5));
#7889=CARTESIAN_POINT('',(54.5,0.,2.5));
#7890=CARTESIAN_POINT('',(54.5,12.75,2.5));
#7891=CARTESIAN_POINT('',(80.,0.,2.5));
#7892=CARTESIAN_POINT('',(0.,0.,2.5));
#7893=CARTESIAN_POINT('',(80.,0.,2.5));
#7894=CARTESIAN_POINT('Origin',(54.5,0.,2.5));
#7895=CARTESIAN_POINT('',(54.5,0.,10.5));
#7896=CARTESIAN_POINT('',(54.5,0.,10.5));
#7897=CARTESIAN_POINT('',(54.5,0.,2.5));
#7898=CARTESIAN_POINT('Origin',(80.,0.,0.));
#7899=CARTESIAN_POINT('',(80.,0.,0.));
#7900=CARTESIAN_POINT('',(80.,51.,0.));
#7901=CARTESIAN_POINT('',(80.,0.,0.));
#7902=CARTESIAN_POINT('',(80.,51.,0.));
#7903=CARTESIAN_POINT('',(80.,48.5,10.5));
#7904=CARTESIAN_POINT('',(80.,0.,0.));
#7905=CARTESIAN_POINT('Origin',(40.,25.5,0.));
#7906=CARTESIAN_POINT('',(52.,0.,0.));
#7907=CARTESIAN_POINT('',(52.,51.,0.));
#7908=CARTESIAN_POINT('',(52.,38.25,0.));
#7909=CARTESIAN_POINT('',(80.,51.,0.));
#7910=CARTESIAN_POINT('',(0.,0.,0.));
#7911=CARTESIAN_POINT('Origin',(52.,51.,2.5));
#7912=CARTESIAN_POINT('',(52.,0.,1.25));
#7913=CARTESIAN_POINT('',(52.,51.,1.25));
#7914=CARTESIAN_POINT('Origin',(0.,48.5,2.5));
#7915=CARTESIAN_POINT('',(25.5,48.5,2.5));
#7916=CARTESIAN_POINT('',(0.,48.5,2.5));
#7917=CARTESIAN_POINT('',(20.,48.5,2.5));
#7918=CARTESIAN_POINT('',(25.5,48.5,10.5));
#7919=CARTESIAN_POINT('',(25.5,48.5,2.5));
#7920=CARTESIAN_POINT('',(0.,48.5,10.5));
#7921=CARTESIAN_POINT('',(0.,48.5,10.5));
#7922=CARTESIAN_POINT('',(0.,48.5,2.5));
#7923=CARTESIAN_POINT('Origin',(12.75,49.75,10.5));
#7924=CARTESIAN_POINT('',(0.,51.,10.5));
#7925=CARTESIAN_POINT('',(25.5,0.,10.5));
#7926=CARTESIAN_POINT('',(25.5,0.,10.5));
#7927=CARTESIAN_POINT('',(25.5,0.,10.5));
#7928=CARTESIAN_POINT('Origin',(25.5,51.,2.5));
#7929=CARTESIAN_POINT('',(25.5,0.,2.5));
#7930=CARTESIAN_POINT('',(25.5,38.25,2.5));
#7931=CARTESIAN_POINT('',(25.5,0.,2.5));
#7932=CARTESIAN_POINT('Origin',(40.,25.5,2.5));
#7933=CARTESIAN_POINT('',(0.,0.,2.5));
#7934=CARTESIAN_POINT('',(0.,51.,2.5));
#7935=CARTESIAN_POINT('',(0.,0.,2.5));
#7936=CARTESIAN_POINT('Origin',(28.,-46.3188548821689,2.5));
#7937=CARTESIAN_POINT('',(28.,0.,0.));
#7938=CARTESIAN_POINT('',(28.,0.,1.25));
#7939=CARTESIAN_POINT('',(28.,-10.4094274410844,0.));
#7940=CARTESIAN_POINT('Origin',(40.,25.5,0.));
#7941=CARTESIAN_POINT('',(0.,0.,0.));
#7942=CARTESIAN_POINT('',(0.,0.,0.));
#7943=CARTESIAN_POINT('',(0.,51.,0.));
#7944=CARTESIAN_POINT('Origin',(0.,51.,0.));
#7945=CARTESIAN_POINT('',(0.,0.,0.));
#7946=CARTESIAN_POINT('Origin',(80.,51.,0.));
#7947=CARTESIAN_POINT('Origin',(0.,0.,0.));
#7948=CARTESIAN_POINT('',(0.,0.,0.));
#7949=CARTESIAN_POINT('Origin',(25.2499397589452,-12.9799310357852,6.));
#7950=CARTESIAN_POINT('',(25.2499397589452,6.,1.));
#7951=CARTESIAN_POINT('',(25.2499397589452,-6.,1.));
#7952=CARTESIAN_POINT('',(25.2499397589452,-6.48996551789261,1.));
#7953=CARTESIAN_POINT('',(25.2499397589452,6.,6.));
#7954=CARTESIAN_POINT('',(25.2499397589452,6.,6.));
#7955=CARTESIAN_POINT('',(25.2499397589452,-6.,6.));
#7956=CARTESIAN_POINT('',(25.2499397589452,-6.48996551789261,6.));
#7957=CARTESIAN_POINT('',(25.2499397589452,-6.,6.));
#7958=CARTESIAN_POINT('Origin',(-25.2499397589452,10.0509741426296,6.));
#7959=CARTESIAN_POINT('',(-25.2499397589452,-6.,1.));
#7960=CARTESIAN_POINT('',(-25.2499397589452,6.,1.));
#7961=CARTESIAN_POINT('',(-25.2499397589452,5.02548707131479,1.));
#7962=CARTESIAN_POINT('',(-25.2499397589452,-6.,6.));
#7963=CARTESIAN_POINT('',(-25.2499397589452,-6.,6.));
#7964=CARTESIAN_POINT('',(-25.2499397589452,6.,6.));
#7965=CARTESIAN_POINT('',(-25.2499397589452,5.02548707131479,6.));
#7966=CARTESIAN_POINT('',(-25.2499397589452,6.,6.));
#7967=CARTESIAN_POINT('Origin',(7.5,6.,6.));
#7968=CARTESIAN_POINT('',(7.5,6.,1.));
#7969=CARTESIAN_POINT('',(-28.2499397589487,6.,1.));
#7970=CARTESIAN_POINT('',(7.5,6.,-5.));
#7971=CARTESIAN_POINT('',(7.5,6.,6.));
#7972=CARTESIAN_POINT('',(-7.5,6.,-5.));
#7973=CARTESIAN_POINT('',(3.75,6.,-5.));
#7974=CARTESIAN_POINT('',(-7.5,6.,1.));
#7975=CARTESIAN_POINT('',(-7.5,6.,6.));
#7976=CARTESIAN_POINT('',(-28.2499397589487,6.,1.));
#7977=CARTESIAN_POINT('',(-28.2499397589487,6.,6.));
#7978=CARTESIAN_POINT('Origin',(0.,0.,6.));
#7979=CARTESIAN_POINT('',(28.2499397589487,-6.,6.));
#7980=CARTESIAN_POINT('',(-7.5,-5.1,6.));
#7981=CARTESIAN_POINT('',(7.5,-5.1,6.));
#7982=CARTESIAN_POINT('',(-3.75,-5.1,6.));
#7983=CARTESIAN_POINT('',(-7.5,5.1,6.));
#7984=CARTESIAN_POINT('Origin',(-7.5,0.,6.));
#7985=CARTESIAN_POINT('',(7.5,5.1,6.));
#7986=CARTESIAN_POINT('',(3.75,5.1,6.));
#7987=CARTESIAN_POINT('Origin',(7.5,0.,6.));
#7988=CARTESIAN_POINT('',(-19.,4.44089209850063E-15,6.));
#7989=CARTESIAN_POINT('Origin',(-21.5,4.44089209850063E-15,6.));
#7990=CARTESIAN_POINT('',(24.,4.44089209850063E-15,6.));
#7991=CARTESIAN_POINT('Origin',(21.5,4.44089209850063E-15,6.));
#7992=CARTESIAN_POINT('Origin',(-3.75,-5.1,5.5));
#7993=CARTESIAN_POINT('',(7.5,-4.6,5.5));
#7994=CARTESIAN_POINT('Origin',(7.5,-5.1,5.5));
#7995=CARTESIAN_POINT('',(-7.5,-4.6,5.5));
#7996=CARTESIAN_POINT('',(-3.75,-4.6,5.5));
#7997=CARTESIAN_POINT('Origin',(-7.5,-5.1,5.5));
#7998=CARTESIAN_POINT('Origin',(-7.5,0.,5.5));
#7999=CARTESIAN_POINT('',(-7.5,4.6,5.5));
#8000=CARTESIAN_POINT('Origin',(-7.5,5.1,5.5));
#8001=CARTESIAN_POINT('Origin',(-7.5,0.,5.5));
#8002=CARTESIAN_POINT('Origin',(3.75,5.1,5.5));
#8003=CARTESIAN_POINT('',(7.5,4.6,5.5));
#8004=CARTESIAN_POINT('Origin',(7.5,5.1,5.5));
#8005=CARTESIAN_POINT('',(3.75,4.6,5.5));
#8006=CARTESIAN_POINT('Origin',(7.5,0.,5.5));
#8007=CARTESIAN_POINT('Origin',(7.5,0.,5.5));
#8008=CARTESIAN_POINT('Origin',(-7.5,0.,0.));
#8009=CARTESIAN_POINT('',(-7.5,-4.6,0.1));
#8010=CARTESIAN_POINT('',(-7.5,-4.6,0.));
#8011=CARTESIAN_POINT('',(-7.5,4.6,0.1));
#8012=CARTESIAN_POINT('Origin',(-7.5,0.,0.1));
#8013=CARTESIAN_POINT('',(-7.5,4.6,0.));
#8014=CARTESIAN_POINT('Origin',(-7.5,-4.6,0.));
#8015=CARTESIAN_POINT('',(7.5,-4.6,0.1));
#8016=CARTESIAN_POINT('',(7.5,-4.6,0.));
#8017=CARTESIAN_POINT('',(-3.75,-4.6,0.1));
#8018=CARTESIAN_POINT('Origin',(7.5,0.,7.5));
#8019=CARTESIAN_POINT('',(7.5,-2.3,8.));
#8020=CARTESIAN_POINT('',(7.5,-2.8,7.5));
#8021=CARTESIAN_POINT('Origin',(7.5,-2.3,7.5));
#8022=CARTESIAN_POINT('',(7.5,2.8,7.5));
#8023=CARTESIAN_POINT('Origin',(7.5,0.,7.5));
#8024=CARTESIAN_POINT('',(7.5,2.3,8.));
#8025=CARTESIAN_POINT('Origin',(7.5,2.3,7.5));
#8026=CARTESIAN_POINT('Origin',(7.5,0.,8.));
#8027=CARTESIAN_POINT('Origin',(3.75,2.3,7.5));
#8028=CARTESIAN_POINT('',(-7.5,2.8,7.5));
#8029=CARTESIAN_POINT('',(-7.5,2.3,8.));
#8030=CARTESIAN_POINT('Origin',(-7.5,2.3,7.5));
#8031=CARTESIAN_POINT('',(3.75,2.3,8.));
#8032=CARTESIAN_POINT('',(3.75,2.8,7.5));
#8033=CARTESIAN_POINT('Origin',(-7.5,0.,7.5));
#8034=CARTESIAN_POINT('',(-7.5,-2.8,7.5));
#8035=CARTESIAN_POINT('',(-7.5,-2.3,8.));
#8036=CARTESIAN_POINT('Origin',(-7.5,-2.3,7.5));
#8037=CARTESIAN_POINT('Origin',(-7.5,0.,8.));
#8038=CARTESIAN_POINT('Origin',(-7.5,0.,7.5));
#8039=CARTESIAN_POINT('Origin',(-3.75,-2.3,7.5));
#8040=CARTESIAN_POINT('',(-3.75,-2.3,8.));
#8041=CARTESIAN_POINT('',(-3.75,-2.8,7.5));
#8042=CARTESIAN_POINT('Origin',(7.5,2.8,0.));
#8043=CARTESIAN_POINT('',(7.5,2.8,0.1));
#8044=CARTESIAN_POINT('',(7.5,2.8,0.));
#8045=CARTESIAN_POINT('',(-7.5,2.8,0.1));
#8046=CARTESIAN_POINT('',(3.75,2.8,0.1));
#8047=CARTESIAN_POINT('',(-7.5,2.8,0.));
#8048=CARTESIAN_POINT('Origin',(7.5,0.,0.));
#8049=CARTESIAN_POINT('',(7.5,-2.8,0.1));
#8050=CARTESIAN_POINT('',(7.5,-2.8,0.));
#8051=CARTESIAN_POINT('Origin',(7.5,0.,0.1));
#8052=CARTESIAN_POINT('Origin',(0.,0.,8.));
#8053=CARTESIAN_POINT('',(-6.45,4.44089209850063E-15,8.));
#8054=CARTESIAN_POINT('Origin',(-7.5,4.44089209850063E-15,8.));
#8055=CARTESIAN_POINT('',(3.55,4.44089209850063E-15,8.));
#8056=CARTESIAN_POINT('Origin',(2.5,4.44089209850063E-15,8.));
#8057=CARTESIAN_POINT('',(8.55,4.44089209850063E-15,8.));
#8058=CARTESIAN_POINT('Origin',(7.5,4.44089209850063E-15,8.));
#8059=CARTESIAN_POINT('',(-1.45,4.44089209850063E-15,8.));
#8060=CARTESIAN_POINT('Origin',(-2.5,4.44089209850063E-15,8.));
#8061=CARTESIAN_POINT('Origin',(-21.5,4.44089209850063E-15,-54.6382717431821));
#8062=CARTESIAN_POINT('',(-24.,4.13473039871379E-15,0.999999999999996));
#8063=CARTESIAN_POINT('Origin',(-21.5,4.44089209850063E-15,0.999999999999996));
#8064=CARTESIAN_POINT('Origin',(21.5,4.44089209850063E-15,-54.6382717431821));
#8065=CARTESIAN_POINT('',(19.,4.13473039871379E-15,0.999999999999996));
#8066=CARTESIAN_POINT('Origin',(21.5,4.44089209850063E-15,0.999999999999996));
#8067=CARTESIAN_POINT('Origin',(-2.5,4.44089209850063E-15,-52.8295980588397));
#8068=CARTESIAN_POINT('',(-3.55,4.31230418459015E-15,-5.));
#8069=CARTESIAN_POINT('Origin',(-2.5,4.44089209850063E-15,-5.));
#8070=CARTESIAN_POINT('Origin',(7.5,4.44089209850063E-15,-52.8295980588397));
#8071=CARTESIAN_POINT('',(6.45,4.31230418459015E-15,-5.));
#8072=CARTESIAN_POINT('Origin',(7.5,4.44089209850063E-15,-5.));
#8073=CARTESIAN_POINT('Origin',(2.5,4.44089209850063E-15,-52.8295980588397));
#8074=CARTESIAN_POINT('',(1.45,4.31230418459015E-15,-5.));
#8075=CARTESIAN_POINT('Origin',(2.5,4.44089209850063E-15,-5.));
#8076=CARTESIAN_POINT('Origin',(-7.5,4.44089209850063E-15,-52.8295980588397));
#8077=CARTESIAN_POINT('',(-8.55,4.31230418459015E-15,-5.));
#8078=CARTESIAN_POINT('Origin',(-7.5,4.44089209850063E-15,-5.));
#8079=CARTESIAN_POINT('Origin',(5.07570482337622E-16,1.52910136283807E-16,
1.));
#8080=CARTESIAN_POINT('',(7.5,-6.,1.));
#8081=CARTESIAN_POINT('',(28.2499397589487,-6.,1.));
#8082=CARTESIAN_POINT('Origin',(7.5,0.,1.));
#8083=CARTESIAN_POINT('Origin',(5.07570482337622E-16,1.52910136283807E-16,
1.));
#8084=CARTESIAN_POINT('',(-7.5,-6.,1.));
#8085=CARTESIAN_POINT('Origin',(-7.5,0.,1.));
#8086=CARTESIAN_POINT('',(28.2499397589487,-6.,1.));
#8087=CARTESIAN_POINT('Origin',(7.5,0.,0.));
#8088=CARTESIAN_POINT('',(7.5,4.6,0.1));
#8089=CARTESIAN_POINT('',(7.5,4.6,0.));
#8090=CARTESIAN_POINT('Origin',(7.5,0.,0.1));
#8091=CARTESIAN_POINT('Origin',(7.5,4.6,0.));
#8092=CARTESIAN_POINT('',(3.75,4.6,0.1));
#8093=CARTESIAN_POINT('Origin',(-7.5,0.,6.));
#8094=CARTESIAN_POINT('',(-7.5,-6.,-5.));
#8095=CARTESIAN_POINT('Origin',(-7.5,0.,-5.));
#8096=CARTESIAN_POINT('',(-7.5,-6.,6.));
#8097=CARTESIAN_POINT('Origin',(7.5,0.,6.));
#8098=CARTESIAN_POINT('',(7.5,-6.,-5.));
#8099=CARTESIAN_POINT('',(7.5,-6.,6.));
#8100=CARTESIAN_POINT('Origin',(7.5,0.,-5.));
#8101=CARTESIAN_POINT('Origin',(-7.5,-6.,6.));
#8102=CARTESIAN_POINT('',(-3.75,-6.,-5.));
#8103=CARTESIAN_POINT('Origin',(-7.5,-2.8,0.));
#8104=CARTESIAN_POINT('',(-7.5,-2.8,0.1));
#8105=CARTESIAN_POINT('',(-7.5,-2.8,0.));
#8106=CARTESIAN_POINT('',(-3.75,-2.8,0.1));
#8107=CARTESIAN_POINT('Origin',(-7.5,0.,0.));
#8108=CARTESIAN_POINT('Origin',(-7.5,0.,0.1));
#8109=CARTESIAN_POINT('Origin',(0.,1.20235353050176E-16,0.1));
#8110=CARTESIAN_POINT('Origin',(0.,1.20235353050176E-16,-5.));
#8111=CARTESIAN_POINT('',(-92.6946107382903,-67.2455089756243,2.5));
#8112=CARTESIAN_POINT('',(-92.6946107382903,-67.2455089756243,2.5));
#8113=CARTESIAN_POINT('',(-93.1946107382878,-66.7455089756267,1.89774224188804));
#8114=CARTESIAN_POINT('',(-92.6946107382903,-67.2455089756243,24.5));
#8115=CARTESIAN_POINT('',(-92.6946107382903,-67.2455089756243,-2.5));
#8116=CARTESIAN_POINT('',(48.3053892617097,62.2544910243757,26.5));
#8117=CARTESIAN_POINT('',(93.3053892617097,26.2544910243757,15.5));
#8118=UNCERTAINTY_MEASURE_WITH_UNIT(LENGTH_MEASURE(0.01),#8136,
'DISTANCE_ACCURACY_VALUE',
'Maximum model space distance between geometric entities at asserted c
onnectivities');
#8119=UNCERTAINTY_MEASURE_WITH_UNIT(LENGTH_MEASURE(0.01),#8136,
'DISTANCE_ACCURACY_VALUE',
'Maximum model space distance between geometric entities at asserted c
onnectivities');
#8120=UNCERTAINTY_MEASURE_WITH_UNIT(LENGTH_MEASURE(0.01),#8136,
'DISTANCE_ACCURACY_VALUE',
'Maximum model space distance between geometric entities at asserted c
onnectivities');
#8121=UNCERTAINTY_MEASURE_WITH_UNIT(LENGTH_MEASURE(0.01),#8136,
'DISTANCE_ACCURACY_VALUE',
'Maximum model space distance between geometric entities at asserted c
onnectivities');
#8122=UNCERTAINTY_MEASURE_WITH_UNIT(LENGTH_MEASURE(0.01),#8136,
'DISTANCE_ACCURACY_VALUE',
'Maximum model space distance between geometric entities at asserted c
onnectivities');
#8123=UNCERTAINTY_MEASURE_WITH_UNIT(LENGTH_MEASURE(0.01),#8136,
'DISTANCE_ACCURACY_VALUE',
'Maximum model space distance between geometric entities at asserted c
onnectivities');
#8124=UNCERTAINTY_MEASURE_WITH_UNIT(LENGTH_MEASURE(0.01),#8136,
'DISTANCE_ACCURACY_VALUE',
'Maximum model space distance between geometric entities at asserted c
onnectivities');
#8125=UNCERTAINTY_MEASURE_WITH_UNIT(LENGTH_MEASURE(0.01),#8136,
'DISTANCE_ACCURACY_VALUE',
'Maximum model space distance between geometric entities at asserted c
onnectivities');
#8126=UNCERTAINTY_MEASURE_WITH_UNIT(LENGTH_MEASURE(1.E-6),#8136,
'DISTANCE_ACCURACY_VALUE',
'Maximum model space distance between geometric entities at asserted c
onnectivities');
#8127=(
GEOMETRIC_REPRESENTATION_CONTEXT(3)
GLOBAL_UNCERTAINTY_ASSIGNED_CONTEXT((#8118))
GLOBAL_UNIT_ASSIGNED_CONTEXT((#8136,#8139,#8137))
REPRESENTATION_CONTEXT('','3D')
);
#8128=(
GEOMETRIC_REPRESENTATION_CONTEXT(3)
GLOBAL_UNCERTAINTY_ASSIGNED_CONTEXT((#8119))
GLOBAL_UNIT_ASSIGNED_CONTEXT((#8136,#8139,#8137))
REPRESENTATION_CONTEXT('','3D')
);
#8129=(
GEOMETRIC_REPRESENTATION_CONTEXT(3)
GLOBAL_UNCERTAINTY_ASSIGNED_CONTEXT((#8120))
GLOBAL_UNIT_ASSIGNED_CONTEXT((#8136,#8139,#8137))
REPRESENTATION_CONTEXT('','3D')
);
#8130=(
GEOMETRIC_REPRESENTATION_CONTEXT(3)
GLOBAL_UNCERTAINTY_ASSIGNED_CONTEXT((#8121))
GLOBAL_UNIT_ASSIGNED_CONTEXT((#8136,#8139,#8137))
REPRESENTATION_CONTEXT('','3D')
);
#8131=(
GEOMETRIC_REPRESENTATION_CONTEXT(3)
GLOBAL_UNCERTAINTY_ASSIGNED_CONTEXT((#8122))
GLOBAL_UNIT_ASSIGNED_CONTEXT((#8136,#8139,#8137))
REPRESENTATION_CONTEXT('','3D')
);
#8132=(
GEOMETRIC_REPRESENTATION_CONTEXT(3)
GLOBAL_UNCERTAINTY_ASSIGNED_CONTEXT((#8123))
GLOBAL_UNIT_ASSIGNED_CONTEXT((#8136,#8139,#8137))
REPRESENTATION_CONTEXT('','3D')
);
#8133=(
GEOMETRIC_REPRESENTATION_CONTEXT(3)
GLOBAL_UNCERTAINTY_ASSIGNED_CONTEXT((#8124))
GLOBAL_UNIT_ASSIGNED_CONTEXT((#8136,#8139,#8137))
REPRESENTATION_CONTEXT('','3D')
);
#8134=(
GEOMETRIC_REPRESENTATION_CONTEXT(3)
GLOBAL_UNCERTAINTY_ASSIGNED_CONTEXT((#8125))
GLOBAL_UNIT_ASSIGNED_CONTEXT((#8136,#8139,#8137))
REPRESENTATION_CONTEXT('','3D')
);
#8135=(
GEOMETRIC_REPRESENTATION_CONTEXT(3)
GLOBAL_UNCERTAINTY_ASSIGNED_CONTEXT((#8126))
GLOBAL_UNIT_ASSIGNED_CONTEXT((#8136,#8139,#8137))
REPRESENTATION_CONTEXT('','3D')
);
#8136=(
LENGTH_UNIT()
NAMED_UNIT(*)
SI_UNIT(.MILLI.,.METRE.)
);
#8137=(
NAMED_UNIT(*)
SI_UNIT($,.STERADIAN.)
SOLID_ANGLE_UNIT()
);
#8138=DIMENSIONAL_EXPONENTS(0.,0.,0.,0.,0.,0.,0.);
#8139=(
CONVERSION_BASED_UNIT('degree',#8141)
NAMED_UNIT(#8138)
PLANE_ANGLE_UNIT()
);
#8140=(
NAMED_UNIT(*)
PLANE_ANGLE_UNIT()
SI_UNIT($,.RADIAN.)
);
#8141=PLANE_ANGLE_MEASURE_WITH_UNIT(PLANE_ANGLE_MEASURE(0.01745329252),
#8140);
#8142=SHAPE_DEFINITION_REPRESENTATION(#8150,#8165);
#8143=SHAPE_DEFINITION_REPRESENTATION(#8151,#8166);
#8144=SHAPE_DEFINITION_REPRESENTATION(#8152,#8167);
#8145=SHAPE_DEFINITION_REPRESENTATION(#8153,#8168);
#8146=SHAPE_DEFINITION_REPRESENTATION(#8154,#8169);
#8147=SHAPE_DEFINITION_REPRESENTATION(#8155,#8170);
#8148=SHAPE_DEFINITION_REPRESENTATION(#8156,#8171);
#8149=SHAPE_DEFINITION_REPRESENTATION(#8157,#8172);
#8150=PRODUCT_DEFINITION_SHAPE('',$,#8174);
#8151=PRODUCT_DEFINITION_SHAPE('',$,#8175);
#8152=PRODUCT_DEFINITION_SHAPE('',$,#8176);
#8153=PRODUCT_DEFINITION_SHAPE('',$,#8177);
#8154=PRODUCT_DEFINITION_SHAPE('',$,#8178);
#8155=PRODUCT_DEFINITION_SHAPE('',$,#8179);
#8156=PRODUCT_DEFINITION_SHAPE('',$,#8180);
#8157=PRODUCT_DEFINITION_SHAPE('',$,#8181);
#8158=PRODUCT_DEFINITION_SHAPE($,$,#32);
#8159=PRODUCT_DEFINITION_SHAPE($,$,#33);
#8160=PRODUCT_DEFINITION_SHAPE($,$,#34);
#8161=PRODUCT_DEFINITION_SHAPE($,$,#35);
#8162=PRODUCT_DEFINITION_SHAPE($,$,#36);
#8163=PRODUCT_DEFINITION_SHAPE($,$,#37);
#8164=PRODUCT_DEFINITION_SHAPE($,$,#38);
#8165=SHAPE_REPRESENTATION('',(#4868,#5372,#5373,#5374,#5375,#5376,#5377,
#5378),#8127);
#8166=SHAPE_REPRESENTATION('',(#4869),#8128);
#8167=SHAPE_REPRESENTATION('',(#4945),#8129);
#8168=SHAPE_REPRESENTATION('',(#5038),#8130);
#8169=SHAPE_REPRESENTATION('',(#5115),#8131);
#8170=SHAPE_REPRESENTATION('',(#5210),#8132);
#8171=SHAPE_REPRESENTATION('',(#5282),#8133);
#8172=SHAPE_REPRESENTATION('',(#5301),#8134);
#8173=PRODUCT_DEFINITION_CONTEXT('part definition',#8199,'design');
#8174=PRODUCT_DEFINITION('Assembly1','Assembly1',#8182,#8173);
#8175=PRODUCT_DEFINITION('y_ko_diaplay_part2','y_ko_diaplay_part2',#8183,
#8173);
#8176=PRODUCT_DEFINITION('y_ko_diaplay_part3','y_ko_diaplay_part3',#8184,
#8173);
#8177=PRODUCT_DEFINITION('y_ko_diaplay_part4','y_ko_diaplay_part4',#8185,
#8173);
#8178=PRODUCT_DEFINITION('y_ko_diaplay_part5','y_ko_diaplay_part5',#8186,
#8173);
#8179=PRODUCT_DEFINITION('y_ko_diaplay_part1_ver2',
'y_ko_diaplay_part1_ver2',#8187,#8173);
#8180=PRODUCT_DEFINITION('y_ko_diaplay_part5_cover_HDMI',
'y_ko_diaplay_part5_cover_HDMI',#8188,#8173);
#8181=PRODUCT_DEFINITION('4pin_connector_female',
'4pin_connector_female',#8189,#8173);
#8182=PRODUCT_DEFINITION_FORMATION('',$,#8201);
#8183=PRODUCT_DEFINITION_FORMATION('',$,#8202);
#8184=PRODUCT_DEFINITION_FORMATION('',$,#8203);
#8185=PRODUCT_DEFINITION_FORMATION('',$,#8204);
#8186=PRODUCT_DEFINITION_FORMATION('',$,#8205);
#8187=PRODUCT_DEFINITION_FORMATION('',$,#8206);
#8188=PRODUCT_DEFINITION_FORMATION('',$,#8207);
#8189=PRODUCT_DEFINITION_FORMATION('',$,#8208);
#8190=PRODUCT_RELATED_PRODUCT_CATEGORY('Assembly1','Assembly1',(#8201));
#8191=PRODUCT_RELATED_PRODUCT_CATEGORY('y_ko_diaplay_part2',
'y_ko_diaplay_part2',(#8202));
#8192=PRODUCT_RELATED_PRODUCT_CATEGORY('y_ko_diaplay_part3',
'y_ko_diaplay_part3',(#8203));
#8193=PRODUCT_RELATED_PRODUCT_CATEGORY('y_ko_diaplay_part4',
'y_ko_diaplay_part4',(#8204));
#8194=PRODUCT_RELATED_PRODUCT_CATEGORY('y_ko_diaplay_part5',
'y_ko_diaplay_part5',(#8205));
#8195=PRODUCT_RELATED_PRODUCT_CATEGORY('y_ko_diaplay_part1_ver2',
'y_ko_diaplay_part1_ver2',(#8206));
#8196=PRODUCT_RELATED_PRODUCT_CATEGORY('y_ko_diaplay_part5_cover_HDMI',
'y_ko_diaplay_part5_cover_HDMI',(#8207));
#8197=PRODUCT_RELATED_PRODUCT_CATEGORY('4pin_connector_female',
'4pin_connector_female',(#8208));
#8198=APPLICATION_PROTOCOL_DEFINITION('international standard',
'automotive_design',2009,#8199);
#8199=APPLICATION_CONTEXT(
'Core Data for Automotive Mechanical Design Process');
#8200=PRODUCT_CONTEXT('part definition',#8199,'mechanical');
#8201=PRODUCT('Assembly1','Assembly1',$,(#8200));
#8202=PRODUCT('y_ko_diaplay_part2','y_ko_diaplay_part2',$,(#8200));
#8203=PRODUCT('y_ko_diaplay_part3','y_ko_diaplay_part3',$,(#8200));
#8204=PRODUCT('y_ko_diaplay_part4','y_ko_diaplay_part4',$,(#8200));
#8205=PRODUCT('y_ko_diaplay_part5','y_ko_diaplay_part5',$,(#8200));
#8206=PRODUCT('y_ko_diaplay_part1_ver2','y_ko_diaplay_part1_ver2',$,(#8200));
#8207=PRODUCT('y_ko_diaplay_part5_cover_HDMI',
'y_ko_diaplay_part5_cover_HDMI',$,(#8200));
#8208=PRODUCT('4pin_connector_female','4pin_connector_female',$,(#8200));
#8209=PRESENTATION_STYLE_ASSIGNMENT((#8214));
#8210=PRESENTATION_STYLE_ASSIGNMENT((#8215));
#8211=PRESENTATION_STYLE_ASSIGNMENT((#8216));
#8212=PRESENTATION_STYLE_ASSIGNMENT((#8217));
#8213=PRESENTATION_STYLE_ASSIGNMENT((#8218));
#8214=SURFACE_STYLE_USAGE(.BOTH.,#8219);
#8215=SURFACE_STYLE_USAGE(.BOTH.,#8220);
#8216=SURFACE_STYLE_USAGE(.BOTH.,#8221);
#8217=SURFACE_STYLE_USAGE(.BOTH.,#8222);
#8218=SURFACE_STYLE_USAGE(.BOTH.,#8223);
#8219=SURFACE_SIDE_STYLE('',(#8224));
#8220=SURFACE_SIDE_STYLE('',(#8225));
#8221=SURFACE_SIDE_STYLE('',(#8226));
#8222=SURFACE_SIDE_STYLE('',(#8227));
#8223=SURFACE_SIDE_STYLE('',(#8228));
#8224=SURFACE_STYLE_FILL_AREA(#8229);
#8225=SURFACE_STYLE_FILL_AREA(#8230);
#8226=SURFACE_STYLE_FILL_AREA(#8231);
#8227=SURFACE_STYLE_FILL_AREA(#8232);
#8228=SURFACE_STYLE_FILL_AREA(#8233);
#8229=FILL_AREA_STYLE('',(#8234));
#8230=FILL_AREA_STYLE('',(#8235));
#8231=FILL_AREA_STYLE('',(#8236));
#8232=FILL_AREA_STYLE('',(#8237));
#8233=FILL_AREA_STYLE('',(#8238));
#8234=FILL_AREA_STYLE_COLOUR('',#8239);
#8235=FILL_AREA_STYLE_COLOUR('',#8240);
#8236=FILL_AREA_STYLE_COLOUR('',#8241);
#8237=FILL_AREA_STYLE_COLOUR('',#8242);
#8238=FILL_AREA_STYLE_COLOUR('',#8243);
#8239=COLOUR_RGB('',1.,0.149019607843137,0.);
#8240=COLOUR_RGB('',1.,0.933333333333333,0.);
#8241=COLOUR_RGB('',0.298039215686275,1.,0.);
#8242=COLOUR_RGB('',0.0823529411764706,0.,1.);
#8243=COLOUR_RGB('',0.749019607843137,0.749019607843137,0.749019607843137);
ENDSEC;
END-ISO-10303-21;
