# Supplementary material for: MR-compatible, 3.8 inch dual organic light-emitting diode (OLED) in-bore display for functional MRI
Source: PLoS One. 2018 Oct 11;13(10):e0205325. doi: 10.1371/journal.pone.0205325 (PMC6181352; doi:10.1371/journal.pone.0205325)
Supplement: S1 File — This file contains the CAD files for the shield box. (ZIP) [file pone.0205325.s001.zip › 3Dfiles/y_ko_diaplay_part1_ver2.stp]

ISO-10303-21;
HEADER;
/* Generated by software containing ST-Developer
 * from STEP Tools, Inc. (www.steptools.com) 
 */

FILE_DESCRIPTION(
/* description */ (''),
/* implementation_level */ '2;1');

FILE_NAME(
/* name */ 
'C:\\Users\\YunKo\\Project\\OLED\\Cover_3D\\Insidebore_final\\y_ko_dia
play_part1_ver2.stp',
/* time_stamp */ '2018-08-16T11:06:20+02:00',
/* author */ ('YunKo'),
/* organization */ (''),
/* preprocessor_version */ 'ST-DEVELOPER v16.5',
/* originating_system */ 'Autodesk Inventor 2017',
/* authorisation */ '');

FILE_SCHEMA (('AUTOMOTIVE_DESIGN { 1 0 10303 214 3 1 1 }'));
ENDSEC;

DATA;
#10=MECHANICAL_DESIGN_GEOMETRIC_PRESENTATION_REPRESENTATION('',(#13),#1023);
#11=SHAPE_REPRESENTATION_RELATIONSHIP('SRR','None',#1032,#12);
#12=ADVANCED_BREP_SHAPE_REPRESENTATION('',(#14),#1022);
#13=STYLED_ITEM('',(#1041),#14);
#14=MANIFOLD_SOLID_BREP('Solid1',#607);
#15=FACE_BOUND('',#142,.T.);
#16=FACE_BOUND('',#143,.T.);
#17=FACE_BOUND('',#144,.T.);
#18=FACE_BOUND('',#145,.T.);
#19=FACE_BOUND('',#146,.T.);
#20=FACE_BOUND('',#147,.T.);
#21=FACE_BOUND('',#148,.T.);
#22=FACE_BOUND('',#149,.T.);
#23=FACE_BOUND('',#150,.T.);
#24=FACE_BOUND('',#151,.T.);
#25=FACE_BOUND('',#152,.T.);
#26=FACE_BOUND('',#153,.T.);
#27=FACE_BOUND('',#154,.T.);
#28=FACE_BOUND('',#155,.T.);
#29=FACE_BOUND('',#156,.T.);
#30=FACE_BOUND('',#157,.T.);
#31=FACE_BOUND('',#167,.T.);
#32=FACE_BOUND('',#169,.T.);
#33=FACE_BOUND('',#171,.T.);
#34=FACE_BOUND('',#173,.T.);
#35=FACE_BOUND('',#175,.T.);
#36=FACE_BOUND('',#177,.T.);
#37=FACE_BOUND('',#179,.T.);
#38=FACE_BOUND('',#181,.T.);
#39=FACE_BOUND('',#183,.T.);
#40=FACE_BOUND('',#185,.T.);
#41=FACE_BOUND('',#187,.T.);
#42=FACE_BOUND('',#189,.T.);
#43=FACE_BOUND('',#191,.T.);
#44=FACE_BOUND('',#193,.T.);
#45=FACE_BOUND('',#195,.T.);
#46=FACE_BOUND('',#199,.T.);
#47=FACE_BOUND('',#200,.T.);
#48=FACE_BOUND('',#201,.T.);
#49=FACE_BOUND('',#202,.T.);
#50=FACE_BOUND('',#203,.T.);
#51=FACE_BOUND('',#204,.T.);
#52=FACE_BOUND('',#205,.T.);
#53=FACE_BOUND('',#206,.T.);
#54=FACE_BOUND('',#207,.T.);
#55=FACE_BOUND('',#208,.T.);
#56=FACE_BOUND('',#209,.T.);
#57=FACE_BOUND('',#210,.T.);
#58=FACE_BOUND('',#211,.T.);
#59=FACE_BOUND('',#212,.T.);
#60=FACE_BOUND('',#213,.T.);
#61=FACE_BOUND('',#214,.T.);
#62=CIRCLE('',#626,1.25);
#63=CIRCLE('',#627,1.25);
#64=CIRCLE('',#628,1.25);
#65=CIRCLE('',#629,1.25);
#66=CIRCLE('',#630,1.25);
#67=CIRCLE('',#631,1.25);
#68=CIRCLE('',#632,1.25);
#69=CIRCLE('',#633,1.5);
#70=CIRCLE('',#634,1.5);
#71=CIRCLE('',#635,1.5);
#72=CIRCLE('',#636,1.5);
#73=CIRCLE('',#637,1.5);
#74=CIRCLE('',#638,1.5);
#75=CIRCLE('',#639,1.5);
#76=CIRCLE('',#640,1.5);
#77=CIRCLE('',#654,1.25);
#78=CIRCLE('',#656,1.25);
#79=CIRCLE('',#658,1.25);
#80=CIRCLE('',#660,1.25);
#81=CIRCLE('',#662,1.25);
#82=CIRCLE('',#664,1.25);
#83=CIRCLE('',#666,1.25);
#84=CIRCLE('',#668,1.5);
#85=CIRCLE('',#670,1.5);
#86=CIRCLE('',#672,1.5);
#87=CIRCLE('',#674,1.5);
#88=CIRCLE('',#676,1.5);
#89=CIRCLE('',#678,1.5);
#90=CIRCLE('',#680,1.5);
#91=CIRCLE('',#682,1.5);
#92=PLANE('',#623);
#93=PLANE('',#624);
#94=PLANE('',#625);
#95=PLANE('',#649);
#96=PLANE('',#650);
#97=PLANE('',#651);
#98=PLANE('',#652);
#99=PLANE('',#683);
#100=PLANE('',#684);
#101=PLANE('',#685);
#102=FACE_OUTER_BOUND('',#135,.T.);
#103=FACE_OUTER_BOUND('',#136,.T.);
#104=FACE_OUTER_BOUND('',#137,.T.);
#105=FACE_OUTER_BOUND('',#138,.T.);
#106=FACE_OUTER_BOUND('',#139,.T.);
#107=FACE_OUTER_BOUND('',#140,.T.);
#108=FACE_OUTER_BOUND('',#141,.T.);
#109=FACE_OUTER_BOUND('',#158,.T.);
#110=FACE_OUTER_BOUND('',#159,.T.);
#111=FACE_OUTER_BOUND('',#160,.T.);
#112=FACE_OUTER_BOUND('',#161,.T.);
#113=FACE_OUTER_BOUND('',#162,.T.);
#114=FACE_OUTER_BOUND('',#163,.T.);
#115=FACE_OUTER_BOUND('',#164,.T.);
#116=FACE_OUTER_BOUND('',#165,.T.);
#117=FACE_OUTER_BOUND('',#166,.T.);
#118=FACE_OUTER_BOUND('',#168,.T.);
#119=FACE_OUTER_BOUND('',#170,.T.);
#120=FACE_OUTER_BOUND('',#172,.T.);
#121=FACE_OUTER_BOUND('',#174,.T.);
#122=FACE_OUTER_BOUND('',#176,.T.);
#123=FACE_OUTER_BOUND('',#178,.T.);
#124=FACE_OUTER_BOUND('',#180,.T.);
#125=FACE_OUTER_BOUND('',#182,.T.);
#126=FACE_OUTER_BOUND('',#184,.T.);
#127=FACE_OUTER_BOUND('',#186,.T.);
#128=FACE_OUTER_BOUND('',#188,.T.);
#129=FACE_OUTER_BOUND('',#190,.T.);
#130=FACE_OUTER_BOUND('',#192,.T.);
#131=FACE_OUTER_BOUND('',#194,.T.);
#132=FACE_OUTER_BOUND('',#196,.T.);
#133=FACE_OUTER_BOUND('',#197,.T.);
#134=FACE_OUTER_BOUND('',#198,.T.);
#135=EDGE_LOOP('',(#411,#412,#413,#414));
#136=EDGE_LOOP('',(#415,#416,#417,#418));
#137=EDGE_LOOP('',(#419,#420,#421,#422));
#138=EDGE_LOOP('',(#423,#424,#425,#426));
#139=EDGE_LOOP('',(#427,#428,#429,#430));
#140=EDGE_LOOP('',(#431,#432,#433,#434));
#141=EDGE_LOOP('',(#435,#436,#437,#438));
#142=EDGE_LOOP('',(#439));
#143=EDGE_LOOP('',(#440));
#144=EDGE_LOOP('',(#441));
#145=EDGE_LOOP('',(#442));
#146=EDGE_LOOP('',(#443));
#147=EDGE_LOOP('',(#444));
#148=EDGE_LOOP('',(#445));
#149=EDGE_LOOP('',(#446));
#150=EDGE_LOOP('',(#447));
#151=EDGE_LOOP('',(#448));
#152=EDGE_LOOP('',(#449));
#153=EDGE_LOOP('',(#450));
#154=EDGE_LOOP('',(#451));
#155=EDGE_LOOP('',(#452));
#156=EDGE_LOOP('',(#453));
#157=EDGE_LOOP('',(#454,#455,#456,#457));
#158=EDGE_LOOP('',(#458,#459,#460,#461));
#159=EDGE_LOOP('',(#462,#463,#464,#465));
#160=EDGE_LOOP('',(#466,#467,#468,#469));
#161=EDGE_LOOP('',(#470,#471,#472,#473));
#162=EDGE_LOOP('',(#474,#475,#476,#477));
#163=EDGE_LOOP('',(#478,#479,#480,#481));
#164=EDGE_LOOP('',(#482,#483,#484,#485));
#165=EDGE_LOOP('',(#486,#487,#488,#489));
#166=EDGE_LOOP('',(#490));
#167=EDGE_LOOP('',(#491));
#168=EDGE_LOOP('',(#492));
#169=EDGE_LOOP('',(#493));
#170=EDGE_LOOP('',(#494));
#171=EDGE_LOOP('',(#495));
#172=EDGE_LOOP('',(#496));
#173=EDGE_LOOP('',(#497));
#174=EDGE_LOOP('',(#498));
#175=EDGE_LOOP('',(#499));
#176=EDGE_LOOP('',(#500));
#177=EDGE_LOOP('',(#501));
#178=EDGE_LOOP('',(#502));
#179=EDGE_LOOP('',(#503));
#180=EDGE_LOOP('',(#504));
#181=EDGE_LOOP('',(#505));
#182=EDGE_LOOP('',(#506));
#183=EDGE_LOOP('',(#507));
#184=EDGE_LOOP('',(#508));
#185=EDGE_LOOP('',(#509));
#186=EDGE_LOOP('',(#510));
#187=EDGE_LOOP('',(#511));
#188=EDGE_LOOP('',(#512));
#189=EDGE_LOOP('',(#513));
#190=EDGE_LOOP('',(#514));
#191=EDGE_LOOP('',(#515));
#192=EDGE_LOOP('',(#516));
#193=EDGE_LOOP('',(#517));
#194=EDGE_LOOP('',(#518));
#195=EDGE_LOOP('',(#519));
#196=EDGE_LOOP('',(#520,#521,#522,#523));
#197=EDGE_LOOP('',(#524,#525,#526,#527));
#198=EDGE_LOOP('',(#528,#529,#530,#531));
#199=EDGE_LOOP('',(#532));
#200=EDGE_LOOP('',(#533));
#201=EDGE_LOOP('',(#534));
#202=EDGE_LOOP('',(#535));
#203=EDGE_LOOP('',(#536));
#204=EDGE_LOOP('',(#537));
#205=EDGE_LOOP('',(#538));
#206=EDGE_LOOP('',(#539));
#207=EDGE_LOOP('',(#540));
#208=EDGE_LOOP('',(#541));
#209=EDGE_LOOP('',(#542));
#210=EDGE_LOOP('',(#543));
#211=EDGE_LOOP('',(#544));
#212=EDGE_LOOP('',(#545));
#213=EDGE_LOOP('',(#546));
#214=EDGE_LOOP('',(#547,#548,#549,#550));
#215=ELLIPSE('',#616,0.707106781186554,0.5);
#216=ELLIPSE('',#617,0.707106781186554,0.5);
#217=ELLIPSE('',#619,0.707106781186548,0.5);
#218=ELLIPSE('',#620,0.707106781186548,0.5);
#219=ELLIPSE('',#642,0.707106781186554,0.5);
#220=ELLIPSE('',#643,0.707106781186554,0.5);
#221=ELLIPSE('',#645,0.707106781186548,0.5);
#222=ELLIPSE('',#647,0.707106781186541,0.5);
#223=LINE('',#866,#255);
#224=LINE('',#870,#256);
#225=LINE('',#875,#257);
#226=LINE('',#879,#258);
#227=LINE('',#882,#259);
#228=LINE('',#883,#260);
#229=LINE('',#885,#261);
#230=LINE('',#886,#262);
#231=LINE('',#889,#263);
#232=LINE('',#891,#264);
#233=LINE('',#892,#265);
#234=LINE('',#895,#266);
#235=LINE('',#896,#267);
#236=LINE('',#900,#268);
#237=LINE('',#902,#269);
#238=LINE('',#904,#270);
#239=LINE('',#905,#271);
#240=LINE('',#940,#272);
#241=LINE('',#944,#273);
#242=LINE('',#948,#274);
#243=LINE('',#951,#275);
#244=LINE('',#954,#276);
#245=LINE('',#956,#277);
#246=LINE('',#957,#278);
#247=LINE('',#960,#279);
#248=LINE('',#961,#280);
#249=LINE('',#964,#281);
#250=LINE('',#965,#282);
#251=LINE('',#967,#283);
#252=LINE('',#1015,#284);
#253=LINE('',#1016,#285);
#254=LINE('',#1018,#286);
#255=VECTOR('',#690,10.);
#256=VECTOR('',#693,10.);
#257=VECTOR('',#698,10.);
#258=VECTOR('',#701,10.);
#259=VECTOR('',#706,10.);
#260=VECTOR('',#707,10.);
#261=VECTOR('',#710,10.);
#262=VECTOR('',#711,10.);
#263=VECTOR('',#714,10.);
#264=VECTOR('',#715,10.);
#265=VECTOR('',#716,10.);
#266=VECTOR('',#719,10.);
#267=VECTOR('',#720,10.);
#268=VECTOR('',#723,10.);
#269=VECTOR('',#724,10.);
#270=VECTOR('',#725,10.);
#271=VECTOR('',#726,10.);
#272=VECTOR('',#761,10.);
#273=VECTOR('',#766,10.);
#274=VECTOR('',#771,10.);
#275=VECTOR('',#776,10.);
#276=VECTOR('',#779,10.);
#277=VECTOR('',#780,10.);
#278=VECTOR('',#781,10.);
#279=VECTOR('',#784,10.);
#280=VECTOR('',#785,10.);
#281=VECTOR('',#788,10.);
#282=VECTOR('',#789,10.);
#283=VECTOR('',#792,10.);
#284=VECTOR('',#855,10.);
#285=VECTOR('',#856,10.);
#286=VECTOR('',#859,10.);
#287=VERTEX_POINT('',#864);
#288=VERTEX_POINT('',#865);
#289=VERTEX_POINT('',#867);
#290=VERTEX_POINT('',#869);
#291=VERTEX_POINT('',#873);
#292=VERTEX_POINT('',#874);
#293=VERTEX_POINT('',#876);
#294=VERTEX_POINT('',#878);
#295=VERTEX_POINT('',#888);
#296=VERTEX_POINT('',#890);
#297=VERTEX_POINT('',#894);
#298=VERTEX_POINT('',#898);
#299=VERTEX_POINT('',#899);
#300=VERTEX_POINT('',#901);
#301=VERTEX_POINT('',#903);
#302=VERTEX_POINT('',#906);
#303=VERTEX_POINT('',#908);
#304=VERTEX_POINT('',#910);
#305=VERTEX_POINT('',#912);
#306=VERTEX_POINT('',#914);
#307=VERTEX_POINT('',#916);
#308=VERTEX_POINT('',#918);
#309=VERTEX_POINT('',#920);
#310=VERTEX_POINT('',#922);
#311=VERTEX_POINT('',#924);
#312=VERTEX_POINT('',#926);
#313=VERTEX_POINT('',#928);
#314=VERTEX_POINT('',#930);
#315=VERTEX_POINT('',#932);
#316=VERTEX_POINT('',#934);
#317=VERTEX_POINT('',#937);
#318=VERTEX_POINT('',#939);
#319=VERTEX_POINT('',#943);
#320=VERTEX_POINT('',#947);
#321=VERTEX_POINT('',#953);
#322=VERTEX_POINT('',#955);
#323=VERTEX_POINT('',#959);
#324=VERTEX_POINT('',#963);
#325=VERTEX_POINT('',#969);
#326=VERTEX_POINT('',#972);
#327=VERTEX_POINT('',#975);
#328=VERTEX_POINT('',#978);
#329=VERTEX_POINT('',#981);
#330=VERTEX_POINT('',#984);
#331=VERTEX_POINT('',#987);
#332=VERTEX_POINT('',#990);
#333=VERTEX_POINT('',#993);
#334=VERTEX_POINT('',#996);
#335=VERTEX_POINT('',#999);
#336=VERTEX_POINT('',#1002);
#337=VERTEX_POINT('',#1005);
#338=VERTEX_POINT('',#1008);
#339=VERTEX_POINT('',#1011);
#340=VERTEX_POINT('',#1014);
#341=EDGE_CURVE('',#287,#288,#223,.T.);
#342=EDGE_CURVE('',#288,#289,#215,.T.);
#343=EDGE_CURVE('',#289,#290,#224,.T.);
#344=EDGE_CURVE('',#290,#287,#216,.T.);
#345=EDGE_CURVE('',#291,#292,#225,.T.);
#346=EDGE_CURVE('',#292,#293,#217,.T.);
#347=EDGE_CURVE('',#293,#294,#226,.T.);
#348=EDGE_CURVE('',#294,#291,#218,.T.);
#349=EDGE_CURVE('',#290,#293,#227,.T.);
#350=EDGE_CURVE('',#292,#287,#228,.T.);
#351=EDGE_CURVE('',#288,#291,#229,.T.);
#352=EDGE_CURVE('',#294,#289,#230,.T.);
#353=EDGE_CURVE('',#295,#292,#231,.T.);
#354=EDGE_CURVE('',#295,#296,#232,.T.);
#355=EDGE_CURVE('',#287,#296,#233,.T.);
#356=EDGE_CURVE('',#291,#297,#234,.T.);
#357=EDGE_CURVE('',#297,#295,#235,.T.);
#358=EDGE_CURVE('',#298,#299,#236,.T.);
#359=EDGE_CURVE('',#300,#298,#237,.T.);
#360=EDGE_CURVE('',#301,#300,#238,.T.);
#361=EDGE_CURVE('',#299,#301,#239,.T.);
#362=EDGE_CURVE('',#302,#302,#62,.T.);
#363=EDGE_CURVE('',#303,#303,#63,.T.);
#364=EDGE_CURVE('',#304,#304,#64,.T.);
#365=EDGE_CURVE('',#305,#305,#65,.T.);
#366=EDGE_CURVE('',#306,#306,#66,.T.);
#367=EDGE_CURVE('',#307,#307,#67,.T.);
#368=EDGE_CURVE('',#308,#308,#68,.T.);
#369=EDGE_CURVE('',#309,#309,#69,.T.);
#370=EDGE_CURVE('',#310,#310,#70,.T.);
#371=EDGE_CURVE('',#311,#311,#71,.T.);
#372=EDGE_CURVE('',#312,#312,#72,.T.);
#373=EDGE_CURVE('',#313,#313,#73,.T.);
#374=EDGE_CURVE('',#314,#314,#74,.T.);
#375=EDGE_CURVE('',#315,#315,#75,.T.);
#376=EDGE_CURVE('',#316,#316,#76,.T.);
#377=EDGE_CURVE('',#299,#317,#219,.T.);
#378=EDGE_CURVE('',#317,#318,#240,.T.);
#379=EDGE_CURVE('',#318,#298,#220,.T.);
#380=EDGE_CURVE('',#318,#319,#241,.T.);
#381=EDGE_CURVE('',#319,#300,#221,.T.);
#382=EDGE_CURVE('',#319,#320,#242,.T.);
#383=EDGE_CURVE('',#320,#301,#222,.T.);
#384=EDGE_CURVE('',#320,#317,#243,.T.);
#385=EDGE_CURVE('',#318,#321,#244,.T.);
#386=EDGE_CURVE('',#322,#321,#245,.T.);
#387=EDGE_CURVE('',#319,#322,#246,.T.);
#388=EDGE_CURVE('',#317,#323,#247,.T.);
#389=EDGE_CURVE('',#321,#323,#248,.T.);
#390=EDGE_CURVE('',#324,#288,#249,.T.);
#391=EDGE_CURVE('',#324,#297,#250,.T.);
#392=EDGE_CURVE('',#296,#324,#251,.T.);
#393=EDGE_CURVE('',#325,#325,#77,.T.);
#394=EDGE_CURVE('',#326,#326,#78,.T.);
#395=EDGE_CURVE('',#327,#327,#79,.T.);
#396=EDGE_CURVE('',#328,#328,#80,.T.);
#397=EDGE_CURVE('',#329,#329,#81,.T.);
#398=EDGE_CURVE('',#330,#330,#82,.T.);
#399=EDGE_CURVE('',#331,#331,#83,.T.);
#400=EDGE_CURVE('',#332,#332,#84,.T.);
#401=EDGE_CURVE('',#333,#333,#85,.T.);
#402=EDGE_CURVE('',#334,#334,#86,.T.);
#403=EDGE_CURVE('',#335,#335,#87,.T.);
#404=EDGE_CURVE('',#336,#336,#88,.T.);
#405=EDGE_CURVE('',#337,#337,#89,.T.);
#406=EDGE_CURVE('',#338,#338,#90,.T.);
#407=EDGE_CURVE('',#339,#339,#91,.T.);
#408=EDGE_CURVE('',#340,#322,#252,.T.);
#409=EDGE_CURVE('',#320,#340,#253,.T.);
#410=EDGE_CURVE('',#323,#340,#254,.T.);
#411=ORIENTED_EDGE('',*,*,#341,.T.);
#412=ORIENTED_EDGE('',*,*,#342,.T.);
#413=ORIENTED_EDGE('',*,*,#343,.T.);
#414=ORIENTED_EDGE('',*,*,#344,.T.);
#415=ORIENTED_EDGE('',*,*,#345,.T.);
#416=ORIENTED_EDGE('',*,*,#346,.T.);
#417=ORIENTED_EDGE('',*,*,#347,.T.);
#418=ORIENTED_EDGE('',*,*,#348,.T.);
#419=ORIENTED_EDGE('',*,*,#349,.T.);
#420=ORIENTED_EDGE('',*,*,#346,.F.);
#421=ORIENTED_EDGE('',*,*,#350,.T.);
#422=ORIENTED_EDGE('',*,*,#344,.F.);
#423=ORIENTED_EDGE('',*,*,#351,.T.);
#424=ORIENTED_EDGE('',*,*,#348,.F.);
#425=ORIENTED_EDGE('',*,*,#352,.T.);
#426=ORIENTED_EDGE('',*,*,#342,.F.);
#427=ORIENTED_EDGE('',*,*,#350,.F.);
#428=ORIENTED_EDGE('',*,*,#353,.F.);
#429=ORIENTED_EDGE('',*,*,#354,.T.);
#430=ORIENTED_EDGE('',*,*,#355,.F.);
#431=ORIENTED_EDGE('',*,*,#345,.F.);
#432=ORIENTED_EDGE('',*,*,#356,.T.);
#433=ORIENTED_EDGE('',*,*,#357,.T.);
#434=ORIENTED_EDGE('',*,*,#353,.T.);
#435=ORIENTED_EDGE('',*,*,#358,.F.);
#436=ORIENTED_EDGE('',*,*,#359,.F.);
#437=ORIENTED_EDGE('',*,*,#360,.F.);
#438=ORIENTED_EDGE('',*,*,#361,.F.);
#439=ORIENTED_EDGE('',*,*,#362,.T.);
#440=ORIENTED_EDGE('',*,*,#363,.T.);
#441=ORIENTED_EDGE('',*,*,#364,.T.);
#442=ORIENTED_EDGE('',*,*,#365,.T.);
#443=ORIENTED_EDGE('',*,*,#366,.T.);
#444=ORIENTED_EDGE('',*,*,#367,.T.);
#445=ORIENTED_EDGE('',*,*,#368,.T.);
#446=ORIENTED_EDGE('',*,*,#369,.T.);
#447=ORIENTED_EDGE('',*,*,#370,.T.);
#448=ORIENTED_EDGE('',*,*,#371,.T.);
#449=ORIENTED_EDGE('',*,*,#372,.T.);
#450=ORIENTED_EDGE('',*,*,#373,.T.);
#451=ORIENTED_EDGE('',*,*,#374,.T.);
#452=ORIENTED_EDGE('',*,*,#375,.T.);
#453=ORIENTED_EDGE('',*,*,#376,.T.);
#454=ORIENTED_EDGE('',*,*,#347,.F.);
#455=ORIENTED_EDGE('',*,*,#349,.F.);
#456=ORIENTED_EDGE('',*,*,#343,.F.);
#457=ORIENTED_EDGE('',*,*,#352,.F.);
#458=ORIENTED_EDGE('',*,*,#358,.T.);
#459=ORIENTED_EDGE('',*,*,#377,.T.);
#460=ORIENTED_EDGE('',*,*,#378,.T.);
#461=ORIENTED_EDGE('',*,*,#379,.T.);
#462=ORIENTED_EDGE('',*,*,#380,.T.);
#463=ORIENTED_EDGE('',*,*,#381,.T.);
#464=ORIENTED_EDGE('',*,*,#359,.T.);
#465=ORIENTED_EDGE('',*,*,#379,.F.);
#466=ORIENTED_EDGE('',*,*,#360,.T.);
#467=ORIENTED_EDGE('',*,*,#381,.F.);
#468=ORIENTED_EDGE('',*,*,#382,.T.);
#469=ORIENTED_EDGE('',*,*,#383,.T.);
#470=ORIENTED_EDGE('',*,*,#361,.T.);
#471=ORIENTED_EDGE('',*,*,#383,.F.);
#472=ORIENTED_EDGE('',*,*,#384,.T.);
#473=ORIENTED_EDGE('',*,*,#377,.F.);
#474=ORIENTED_EDGE('',*,*,#380,.F.);
#475=ORIENTED_EDGE('',*,*,#385,.T.);
#476=ORIENTED_EDGE('',*,*,#386,.F.);
#477=ORIENTED_EDGE('',*,*,#387,.F.);
#478=ORIENTED_EDGE('',*,*,#378,.F.);
#479=ORIENTED_EDGE('',*,*,#388,.T.);
#480=ORIENTED_EDGE('',*,*,#389,.F.);
#481=ORIENTED_EDGE('',*,*,#385,.F.);
#482=ORIENTED_EDGE('',*,*,#351,.F.);
#483=ORIENTED_EDGE('',*,*,#390,.F.);
#484=ORIENTED_EDGE('',*,*,#391,.T.);
#485=ORIENTED_EDGE('',*,*,#356,.F.);
#486=ORIENTED_EDGE('',*,*,#341,.F.);
#487=ORIENTED_EDGE('',*,*,#355,.T.);
#488=ORIENTED_EDGE('',*,*,#392,.T.);
#489=ORIENTED_EDGE('',*,*,#390,.T.);
#490=ORIENTED_EDGE('',*,*,#362,.F.);
#491=ORIENTED_EDGE('',*,*,#393,.F.);
#492=ORIENTED_EDGE('',*,*,#363,.F.);
#493=ORIENTED_EDGE('',*,*,#394,.F.);
#494=ORIENTED_EDGE('',*,*,#364,.F.);
#495=ORIENTED_EDGE('',*,*,#395,.F.);
#496=ORIENTED_EDGE('',*,*,#365,.F.);
#497=ORIENTED_EDGE('',*,*,#396,.F.);
#498=ORIENTED_EDGE('',*,*,#366,.F.);
#499=ORIENTED_EDGE('',*,*,#397,.F.);
#500=ORIENTED_EDGE('',*,*,#367,.F.);
#501=ORIENTED_EDGE('',*,*,#398,.F.);
#502=ORIENTED_EDGE('',*,*,#368,.F.);
#503=ORIENTED_EDGE('',*,*,#399,.F.);
#504=ORIENTED_EDGE('',*,*,#369,.F.);
#505=ORIENTED_EDGE('',*,*,#400,.F.);
#506=ORIENTED_EDGE('',*,*,#370,.F.);
#507=ORIENTED_EDGE('',*,*,#401,.F.);
#508=ORIENTED_EDGE('',*,*,#371,.F.);
#509=ORIENTED_EDGE('',*,*,#402,.F.);
#510=ORIENTED_EDGE('',*,*,#372,.F.);
#511=ORIENTED_EDGE('',*,*,#403,.F.);
#512=ORIENTED_EDGE('',*,*,#373,.F.);
#513=ORIENTED_EDGE('',*,*,#404,.F.);
#514=ORIENTED_EDGE('',*,*,#374,.F.);
#515=ORIENTED_EDGE('',*,*,#405,.F.);
#516=ORIENTED_EDGE('',*,*,#375,.F.);
#517=ORIENTED_EDGE('',*,*,#406,.F.);
#518=ORIENTED_EDGE('',*,*,#376,.F.);
#519=ORIENTED_EDGE('',*,*,#407,.F.);
#520=ORIENTED_EDGE('',*,*,#382,.F.);
#521=ORIENTED_EDGE('',*,*,#387,.T.);
#522=ORIENTED_EDGE('',*,*,#408,.F.);
#523=ORIENTED_EDGE('',*,*,#409,.F.);
#524=ORIENTED_EDGE('',*,*,#384,.F.);
#525=ORIENTED_EDGE('',*,*,#409,.T.);
#526=ORIENTED_EDGE('',*,*,#410,.F.);
#527=ORIENTED_EDGE('',*,*,#388,.F.);
#528=ORIENTED_EDGE('',*,*,#389,.T.);
#529=ORIENTED_EDGE('',*,*,#410,.T.);
#530=ORIENTED_EDGE('',*,*,#408,.T.);
#531=ORIENTED_EDGE('',*,*,#386,.T.);
#532=ORIENTED_EDGE('',*,*,#393,.T.);
#533=ORIENTED_EDGE('',*,*,#394,.T.);
#534=ORIENTED_EDGE('',*,*,#395,.T.);
#535=ORIENTED_EDGE('',*,*,#396,.T.);
#536=ORIENTED_EDGE('',*,*,#397,.T.);
#537=ORIENTED_EDGE('',*,*,#398,.T.);
#538=ORIENTED_EDGE('',*,*,#399,.T.);
#539=ORIENTED_EDGE('',*,*,#400,.T.);
#540=ORIENTED_EDGE('',*,*,#401,.T.);
#541=ORIENTED_EDGE('',*,*,#402,.T.);
#542=ORIENTED_EDGE('',*,*,#403,.T.);
#543=ORIENTED_EDGE('',*,*,#404,.T.);
#544=ORIENTED_EDGE('',*,*,#405,.T.);
#545=ORIENTED_EDGE('',*,*,#406,.T.);
#546=ORIENTED_EDGE('',*,*,#407,.T.);
#547=ORIENTED_EDGE('',*,*,#357,.F.);
#548=ORIENTED_EDGE('',*,*,#391,.F.);
#549=ORIENTED_EDGE('',*,*,#392,.F.);
#550=ORIENTED_EDGE('',*,*,#354,.F.);
#551=CYLINDRICAL_SURFACE('',#615,0.5);
#552=CYLINDRICAL_SURFACE('',#618,0.5);
#553=CYLINDRICAL_SURFACE('',#621,0.5);
#554=CYLINDRICAL_SURFACE('',#622,0.5);
#555=CYLINDRICAL_SURFACE('',#641,0.5);
#556=CYLINDRICAL_SURFACE('',#644,0.5);
#557=CYLINDRICAL_SURFACE('',#646,0.5);
#558=CYLINDRICAL_SURFACE('',#648,0.5);
#559=CYLINDRICAL_SURFACE('',#653,1.25);
#560=CYLINDRICAL_SURFACE('',#655,1.25);
#561=CYLINDRICAL_SURFACE('',#657,1.25);
#562=CYLINDRICAL_SURFACE('',#659,1.25);
#563=CYLINDRICAL_SURFACE('',#661,1.25);
#564=CYLINDRICAL_SURFACE('',#663,1.25);
#565=CYLINDRICAL_SURFACE('',#665,1.25);
#566=CYLINDRICAL_SURFACE('',#667,1.5);
#567=CYLINDRICAL_SURFACE('',#669,1.5);
#568=CYLINDRICAL_SURFACE('',#671,1.5);
#569=CYLINDRICAL_SURFACE('',#673,1.5);
#570=CYLINDRICAL_SURFACE('',#675,1.5);
#571=CYLINDRICAL_SURFACE('',#677,1.5);
#572=CYLINDRICAL_SURFACE('',#679,1.5);
#573=CYLINDRICAL_SURFACE('',#681,1.5);
#574=ADVANCED_FACE('',(#102),#551,.T.);
#575=ADVANCED_FACE('',(#103),#552,.T.);
#576=ADVANCED_FACE('',(#104),#553,.T.);
#577=ADVANCED_FACE('',(#105),#554,.T.);
#578=ADVANCED_FACE('',(#106),#92,.T.);
#579=ADVANCED_FACE('',(#107),#93,.T.);
#580=ADVANCED_FACE('',(#108,#15,#16,#17,#18,#19,#20,#21,#22,#23,#24,#25,
#26,#27,#28,#29,#30),#94,.F.);
#581=ADVANCED_FACE('',(#109),#555,.T.);
#582=ADVANCED_FACE('',(#110),#556,.T.);
#583=ADVANCED_FACE('',(#111),#557,.T.);
#584=ADVANCED_FACE('',(#112),#558,.T.);
#585=ADVANCED_FACE('',(#113),#95,.T.);
#586=ADVANCED_FACE('',(#114),#96,.T.);
#587=ADVANCED_FACE('',(#115),#97,.T.);
#588=ADVANCED_FACE('',(#116),#98,.T.);
#589=ADVANCED_FACE('',(#117,#31),#559,.F.);
#590=ADVANCED_FACE('',(#118,#32),#560,.F.);
#591=ADVANCED_FACE('',(#119,#33),#561,.F.);
#592=ADVANCED_FACE('',(#120,#34),#562,.F.);
#593=ADVANCED_FACE('',(#121,#35),#563,.F.);
#594=ADVANCED_FACE('',(#122,#36),#564,.F.);
#595=ADVANCED_FACE('',(#123,#37),#565,.F.);
#596=ADVANCED_FACE('',(#124,#38),#566,.F.);
#597=ADVANCED_FACE('',(#125,#39),#567,.F.);
#598=ADVANCED_FACE('',(#126,#40),#568,.F.);
#599=ADVANCED_FACE('',(#127,#41),#569,.F.);
#600=ADVANCED_FACE('',(#128,#42),#570,.F.);
#601=ADVANCED_FACE('',(#129,#43),#571,.F.);
#602=ADVANCED_FACE('',(#130,#44),#572,.F.);
#603=ADVANCED_FACE('',(#131,#45),#573,.F.);
#604=ADVANCED_FACE('',(#132),#99,.T.);
#605=ADVANCED_FACE('',(#133),#100,.T.);
#606=ADVANCED_FACE('',(#134,#46,#47,#48,#49,#50,#51,#52,#53,#54,#55,#56,
#57,#58,#59,#60,#61),#101,.T.);
#607=CLOSED_SHELL('',(#574,#575,#576,#577,#578,#579,#580,#581,#582,#583,
#584,#585,#586,#587,#588,#589,#590,#591,#592,#593,#594,#595,#596,#597,#598,
#599,#600,#601,#602,#603,#604,#605,#606));
#608=DATE_TIME_ROLE('creation_date');
#609=APPLIED_DATE_AND_TIME_ASSIGNMENT(#610,#608,(#1034));
#610=DATE_AND_TIME(#611,#612);
#611=CALENDAR_DATE(2017,27,9);
#612=LOCAL_TIME(8,53,10.,#613);
#613=COORDINATED_UNIVERSAL_TIME_OFFSET(0,0,.BEHIND.);
#614=AXIS2_PLACEMENT_3D('placement',#862,#686,#687);
#615=AXIS2_PLACEMENT_3D('',#863,#688,#689);
#616=AXIS2_PLACEMENT_3D('',#868,#691,#692);
#617=AXIS2_PLACEMENT_3D('',#871,#694,#695);
#618=AXIS2_PLACEMENT_3D('',#872,#696,#697);
#619=AXIS2_PLACEMENT_3D('',#877,#699,#700);
#620=AXIS2_PLACEMENT_3D('',#880,#702,#703);
#621=AXIS2_PLACEMENT_3D('',#881,#704,#705);
#622=AXIS2_PLACEMENT_3D('',#884,#708,#709);
#623=AXIS2_PLACEMENT_3D('',#887,#712,#713);
#624=AXIS2_PLACEMENT_3D('',#893,#717,#718);
#625=AXIS2_PLACEMENT_3D('',#897,#721,#722);
#626=AXIS2_PLACEMENT_3D('',#907,#727,#728);
#627=AXIS2_PLACEMENT_3D('',#909,#729,#730);
#628=AXIS2_PLACEMENT_3D('',#911,#731,#732);
#629=AXIS2_PLACEMENT_3D('',#913,#733,#734);
#630=AXIS2_PLACEMENT_3D('',#915,#735,#736);
#631=AXIS2_PLACEMENT_3D('',#917,#737,#738);
#632=AXIS2_PLACEMENT_3D('',#919,#739,#740);
#633=AXIS2_PLACEMENT_3D('',#921,#741,#742);
#634=AXIS2_PLACEMENT_3D('',#923,#743,#744);
#635=AXIS2_PLACEMENT_3D('',#925,#745,#746);
#636=AXIS2_PLACEMENT_3D('',#927,#747,#748);
#637=AXIS2_PLACEMENT_3D('',#929,#749,#750);
#638=AXIS2_PLACEMENT_3D('',#931,#751,#752);
#639=AXIS2_PLACEMENT_3D('',#933,#753,#754);
#640=AXIS2_PLACEMENT_3D('',#935,#755,#756);
#641=AXIS2_PLACEMENT_3D('',#936,#757,#758);
#642=AXIS2_PLACEMENT_3D('',#938,#759,#760);
#643=AXIS2_PLACEMENT_3D('',#941,#762,#763);
#644=AXIS2_PLACEMENT_3D('',#942,#764,#765);
#645=AXIS2_PLACEMENT_3D('',#945,#767,#768);
#646=AXIS2_PLACEMENT_3D('',#946,#769,#770);
#647=AXIS2_PLACEMENT_3D('',#949,#772,#773);
#648=AXIS2_PLACEMENT_3D('',#950,#774,#775);
#649=AXIS2_PLACEMENT_3D('',#952,#777,#778);
#650=AXIS2_PLACEMENT_3D('',#958,#782,#783);
#651=AXIS2_PLACEMENT_3D('',#962,#786,#787);
#652=AXIS2_PLACEMENT_3D('',#966,#790,#791);
#653=AXIS2_PLACEMENT_3D('',#968,#793,#794);
#654=AXIS2_PLACEMENT_3D('',#970,#795,#796);
#655=AXIS2_PLACEMENT_3D('',#971,#797,#798);
#656=AXIS2_PLACEMENT_3D('',#973,#799,#800);
#657=AXIS2_PLACEMENT_3D('',#974,#801,#802);
#658=AXIS2_PLACEMENT_3D('',#976,#803,#804);
#659=AXIS2_PLACEMENT_3D('',#977,#805,#806);
#660=AXIS2_PLACEMENT_3D('',#979,#807,#808);
#661=AXIS2_PLACEMENT_3D('',#980,#809,#810);
#662=AXIS2_PLACEMENT_3D('',#982,#811,#812);
#663=AXIS2_PLACEMENT_3D('',#983,#813,#814);
#664=AXIS2_PLACEMENT_3D('',#985,#815,#816);
#665=AXIS2_PLACEMENT_3D('',#986,#817,#818);
#666=AXIS2_PLACEMENT_3D('',#988,#819,#820);
#667=AXIS2_PLACEMENT_3D('',#989,#821,#822);
#668=AXIS2_PLACEMENT_3D('',#991,#823,#824);
#669=AXIS2_PLACEMENT_3D('',#992,#825,#826);
#670=AXIS2_PLACEMENT_3D('',#994,#827,#828);
#671=AXIS2_PLACEMENT_3D('',#995,#829,#830);
#672=AXIS2_PLACEMENT_3D('',#997,#831,#832);
#673=AXIS2_PLACEMENT_3D('',#998,#833,#834);
#674=AXIS2_PLACEMENT_3D('',#1000,#835,#836);
#675=AXIS2_PLACEMENT_3D('',#1001,#837,#838);
#676=AXIS2_PLACEMENT_3D('',#1003,#839,#840);
#677=AXIS2_PLACEMENT_3D('',#1004,#841,#842);
#678=AXIS2_PLACEMENT_3D('',#1006,#843,#844);
#679=AXIS2_PLACEMENT_3D('',#1007,#845,#846);
#680=AXIS2_PLACEMENT_3D('',#1009,#847,#848);
#681=AXIS2_PLACEMENT_3D('',#1010,#849,#850);
#682=AXIS2_PLACEMENT_3D('',#1012,#851,#852);
#683=AXIS2_PLACEMENT_3D('',#1013,#853,#854);
#684=AXIS2_PLACEMENT_3D('',#1017,#857,#858);
#685=AXIS2_PLACEMENT_3D('',#1019,#860,#861);
#686=DIRECTION('axis',(0.,0.,1.));
#687=DIRECTION('refdir',(1.,0.,0.));
#688=DIRECTION('center_axis',(-1.,0.,0.));
#689=DIRECTION('ref_axis',(0.,0.707106781186553,-0.707106781186543));
#690=DIRECTION('',(1.,0.,0.));
#691=DIRECTION('center_axis',(-0.707106781186541,-0.707106781186554,0.));
#692=DIRECTION('ref_axis',(0.707106781186554,-0.707106781186541,0.));
#693=DIRECTION('',(-1.,0.,0.));
#694=DIRECTION('center_axis',(0.707106781186541,-0.707106781186554,6.28036983473504E-15));
#695=DIRECTION('ref_axis',(0.707106781186554,0.707106781186541,-6.28036983473493E-15));
#696=DIRECTION('center_axis',(1.,0.,0.));
#697=DIRECTION('ref_axis',(0.,-0.707106781186553,-0.707106781186543));
#698=DIRECTION('',(-1.,0.,0.));
#699=DIRECTION('center_axis',(0.707106781186548,0.707106781186548,6.2803698347351E-15));
#700=DIRECTION('ref_axis',(-0.707106781186547,0.707106781186547,6.2803698347351E-15));
#701=DIRECTION('',(1.,0.,0.));
#702=DIRECTION('center_axis',(-0.707106781186548,0.707106781186548,0.));
#703=DIRECTION('ref_axis',(-0.707106781186547,-0.707106781186547,0.));
#704=DIRECTION('center_axis',(0.,1.,0.));
#705=DIRECTION('ref_axis',(0.707106781186549,0.,-0.707106781186546));
#706=DIRECTION('',(0.,1.,0.));
#707=DIRECTION('',(0.,-1.,0.));
#708=DIRECTION('center_axis',(0.,-1.,0.));
#709=DIRECTION('ref_axis',(-0.707106781186553,0.,-0.707106781186543));
#710=DIRECTION('',(0.,1.,0.));
#711=DIRECTION('',(0.,-1.,0.));
#712=DIRECTION('center_axis',(1.,0.,0.));
#713=DIRECTION('ref_axis',(0.,0.,-1.));
#714=DIRECTION('',(0.,0.,-1.));
#715=DIRECTION('',(1.12427648063307E-16,-1.,0.));
#716=DIRECTION('',(0.,0.,1.));
#717=DIRECTION('center_axis',(0.,-1.,0.));
#718=DIRECTION('ref_axis',(0.,0.,-1.));
#719=DIRECTION('',(0.,0.,1.));
#720=DIRECTION('',(-1.,-1.32563943238825E-16,0.));
#721=DIRECTION('center_axis',(0.,0.,1.));
#722=DIRECTION('ref_axis',(1.,0.,0.));
#723=DIRECTION('',(0.,-1.,0.));
#724=DIRECTION('',(-1.,-9.86864910777917E-17,0.));
#725=DIRECTION('',(0.,1.,0.));
#726=DIRECTION('',(1.,0.,0.));
#727=DIRECTION('center_axis',(0.,0.,1.));
#728=DIRECTION('ref_axis',(1.,0.,0.));
#729=DIRECTION('center_axis',(0.,0.,1.));
#730=DIRECTION('ref_axis',(1.,0.,0.));
#731=DIRECTION('center_axis',(0.,0.,1.));
#732=DIRECTION('ref_axis',(1.,0.,0.));
#733=DIRECTION('center_axis',(0.,0.,1.));
#734=DIRECTION('ref_axis',(1.,0.,0.));
#735=DIRECTION('center_axis',(0.,0.,1.));
#736=DIRECTION('ref_axis',(1.,0.,0.));
#737=DIRECTION('center_axis',(0.,0.,1.));
#738=DIRECTION('ref_axis',(1.,0.,0.));
#739=DIRECTION('center_axis',(0.,0.,1.));
#740=DIRECTION('ref_axis',(1.,0.,0.));
#741=DIRECTION('center_axis',(0.,0.,1.));
#742=DIRECTION('ref_axis',(1.,0.,0.));
#743=DIRECTION('center_axis',(0.,0.,1.));
#744=DIRECTION('ref_axis',(1.,0.,0.));
#745=DIRECTION('center_axis',(0.,0.,1.));
#746=DIRECTION('ref_axis',(1.,0.,0.));
#747=DIRECTION('center_axis',(0.,0.,1.));
#748=DIRECTION('ref_axis',(1.,0.,0.));
#749=DIRECTION('center_axis',(0.,0.,1.));
#750=DIRECTION('ref_axis',(1.,0.,0.));
#751=DIRECTION('center_axis',(0.,0.,1.));
#752=DIRECTION('ref_axis',(1.,0.,0.));
#753=DIRECTION('center_axis',(0.,0.,1.));
#754=DIRECTION('ref_axis',(1.,0.,0.));
#755=DIRECTION('center_axis',(0.,0.,1.));
#756=DIRECTION('ref_axis',(1.,0.,0.));
#757=DIRECTION('center_axis',(0.,1.,0.));
#758=DIRECTION('ref_axis',(-0.707106781186546,0.,-0.707106781186549));
#759=DIRECTION('center_axis',(-0.707106781186554,0.707106781186541,-1.25607396694701E-14));
#760=DIRECTION('ref_axis',(-0.707106781186541,-0.707106781186554,-1.25607396694699E-14));
#761=DIRECTION('',(0.,1.,0.));
#762=DIRECTION('center_axis',(-0.707106781186554,-0.707106781186541,-1.25607396694703E-14));
#763=DIRECTION('ref_axis',(0.707106781186541,-0.707106781186554,1.25607396694701E-14));
#764=DIRECTION('center_axis',(1.,9.86864910777917E-17,0.));
#765=DIRECTION('ref_axis',(0.,0.707106781186553,-0.707106781186543));
#766=DIRECTION('',(1.,9.86864910777917E-17,0.));
#767=DIRECTION('center_axis',(-0.707106781186548,0.707106781186548,0.));
#768=DIRECTION('ref_axis',(-0.707106781186548,-0.707106781186548,0.));
#769=DIRECTION('center_axis',(0.,-1.,0.));
#770=DIRECTION('ref_axis',(0.707106781186578,0.,-0.707106781186517));
#771=DIRECTION('',(0.,-1.,0.));
#772=DIRECTION('center_axis',(0.707106781186541,0.707106781186554,0.));
#773=DIRECTION('ref_axis',(-0.707106781186554,0.707106781186541,0.));
#774=DIRECTION('center_axis',(-1.,0.,0.));
#775=DIRECTION('ref_axis',(0.,-0.707106781186546,-0.707106781186549));
#776=DIRECTION('',(-1.,0.,0.));
#777=DIRECTION('center_axis',(-9.86864910777917E-17,1.,0.));
#778=DIRECTION('ref_axis',(-1.,0.,0.));
#779=DIRECTION('',(0.,0.,1.));
#780=DIRECTION('',(-1.,-9.86864910777917E-17,0.));
#781=DIRECTION('',(0.,0.,1.));
#782=DIRECTION('center_axis',(-1.,0.,0.));
#783=DIRECTION('ref_axis',(0.,-1.,0.));
#784=DIRECTION('',(0.,0.,1.));
#785=DIRECTION('',(0.,-1.,0.));
#786=DIRECTION('center_axis',(-1.,0.,0.));
#787=DIRECTION('ref_axis',(0.,0.,1.));
#788=DIRECTION('',(0.,0.,-1.));
#789=DIRECTION('',(0.,1.,0.));
#790=DIRECTION('center_axis',(0.,1.,0.));
#791=DIRECTION('ref_axis',(0.,0.,1.));
#792=DIRECTION('',(1.,1.32563943238825E-16,0.));
#793=DIRECTION('center_axis',(0.,0.,1.));
#794=DIRECTION('ref_axis',(1.,0.,0.));
#795=DIRECTION('center_axis',(0.,0.,-1.));
#796=DIRECTION('ref_axis',(1.,0.,0.));
#797=DIRECTION('center_axis',(0.,0.,1.));
#798=DIRECTION('ref_axis',(1.,0.,0.));
#799=DIRECTION('center_axis',(0.,0.,-1.));
#800=DIRECTION('ref_axis',(1.,0.,0.));
#801=DIRECTION('center_axis',(0.,0.,1.));
#802=DIRECTION('ref_axis',(1.,0.,0.));
#803=DIRECTION('center_axis',(0.,0.,-1.));
#804=DIRECTION('ref_axis',(1.,0.,0.));
#805=DIRECTION('center_axis',(0.,0.,1.));
#806=DIRECTION('ref_axis',(1.,0.,0.));
#807=DIRECTION('center_axis',(0.,0.,-1.));
#808=DIRECTION('ref_axis',(1.,0.,0.));
#809=DIRECTION('center_axis',(0.,0.,1.));
#810=DIRECTION('ref_axis',(1.,0.,0.));
#811=DIRECTION('center_axis',(0.,0.,-1.));
#812=DIRECTION('ref_axis',(1.,0.,0.));
#813=DIRECTION('center_axis',(0.,0.,1.));
#814=DIRECTION('ref_axis',(1.,0.,0.));
#815=DIRECTION('center_axis',(0.,0.,-1.));
#816=DIRECTION('ref_axis',(1.,0.,0.));
#817=DIRECTION('center_axis',(0.,0.,1.));
#818=DIRECTION('ref_axis',(1.,0.,0.));
#819=DIRECTION('center_axis',(0.,0.,-1.));
#820=DIRECTION('ref_axis',(1.,0.,0.));
#821=DIRECTION('center_axis',(0.,0.,1.));
#822=DIRECTION('ref_axis',(1.,0.,0.));
#823=DIRECTION('center_axis',(0.,0.,-1.));
#824=DIRECTION('ref_axis',(1.,0.,0.));
#825=DIRECTION('center_axis',(0.,0.,1.));
#826=DIRECTION('ref_axis',(1.,0.,0.));
#827=DIRECTION('center_axis',(0.,0.,-1.));
#828=DIRECTION('ref_axis',(1.,0.,0.));
#829=DIRECTION('center_axis',(0.,0.,1.));
#830=DIRECTION('ref_axis',(1.,0.,0.));
#831=DIRECTION('center_axis',(0.,0.,-1.));
#832=DIRECTION('ref_axis',(1.,0.,0.));
#833=DIRECTION('center_axis',(0.,0.,1.));
#834=DIRECTION('ref_axis',(1.,0.,0.));
#835=DIRECTION('center_axis',(0.,0.,-1.));
#836=DIRECTION('ref_axis',(1.,0.,0.));
#837=DIRECTION('center_axis',(0.,0.,1.));
#838=DIRECTION('ref_axis',(1.,0.,0.));
#839=DIRECTION('center_axis',(0.,0.,-1.));
#840=DIRECTION('ref_axis',(1.,0.,0.));
#841=DIRECTION('center_axis',(0.,0.,1.));
#842=DIRECTION('ref_axis',(1.,0.,0.));
#843=DIRECTION('center_axis',(0.,0.,-1.));
#844=DIRECTION('ref_axis',(1.,0.,0.));
#845=DIRECTION('center_axis',(0.,0.,1.));
#846=DIRECTION('ref_axis',(1.,0.,0.));
#847=DIRECTION('center_axis',(0.,0.,-1.));
#848=DIRECTION('ref_axis',(1.,0.,0.));
#849=DIRECTION('center_axis',(0.,0.,1.));
#850=DIRECTION('ref_axis',(1.,0.,0.));
#851=DIRECTION('center_axis',(0.,0.,-1.));
#852=DIRECTION('ref_axis',(1.,0.,0.));
#853=DIRECTION('center_axis',(1.,0.,0.));
#854=DIRECTION('ref_axis',(0.,1.,0.));
#855=DIRECTION('',(0.,1.,0.));
#856=DIRECTION('',(0.,0.,1.));
#857=DIRECTION('center_axis',(0.,-1.,0.));
#858=DIRECTION('ref_axis',(1.,0.,0.));
#859=DIRECTION('',(1.,0.,0.));
#860=DIRECTION('center_axis',(0.,0.,1.));
#861=DIRECTION('ref_axis',(1.,0.,0.));
#862=CARTESIAN_POINT('',(0.,0.,0.));
#863=CARTESIAN_POINT('Origin',(85.,43.5,0.5));
#864=CARTESIAN_POINT('',(18.,44.,0.5));
#865=CARTESIAN_POINT('',(142.,44.,0.5));
#866=CARTESIAN_POINT('',(85.,44.,0.5));
#867=CARTESIAN_POINT('',(142.5,43.5,0.));
#868=CARTESIAN_POINT('Origin',(142.5,43.5,0.5));
#869=CARTESIAN_POINT('',(17.5,43.5,0.));
#870=CARTESIAN_POINT('',(85.,43.5,0.));
#871=CARTESIAN_POINT('Origin',(17.5,43.5,0.5));
#872=CARTESIAN_POINT('Origin',(85.,107.5,0.5));
#873=CARTESIAN_POINT('',(142.,107.,0.5));
#874=CARTESIAN_POINT('',(18.,107.,0.5));
#875=CARTESIAN_POINT('',(85.,107.,0.5));
#876=CARTESIAN_POINT('',(17.5,107.5,0.));
#877=CARTESIAN_POINT('Origin',(17.5,107.5,0.5));
#878=CARTESIAN_POINT('',(142.5,107.5,0.));
#879=CARTESIAN_POINT('',(85.,107.5,0.));
#880=CARTESIAN_POINT('Origin',(142.5,107.5,0.5));
#881=CARTESIAN_POINT('Origin',(17.5,70.25,0.5));
#882=CARTESIAN_POINT('',(17.5,70.25,0.));
#883=CARTESIAN_POINT('',(18.,70.25,0.5));
#884=CARTESIAN_POINT('Origin',(142.5,70.25,0.5));
#885=CARTESIAN_POINT('',(142.,70.25,0.5));
#886=CARTESIAN_POINT('',(142.5,70.25,0.));
#887=CARTESIAN_POINT('Origin',(18.,75.5,2.5));
#888=CARTESIAN_POINT('',(18.,107.,5.));
#889=CARTESIAN_POINT('',(18.,107.,2.5));
#890=CARTESIAN_POINT('',(18.,44.,5.));
#891=CARTESIAN_POINT('',(18.,44.,5.));
#892=CARTESIAN_POINT('',(18.,44.,2.5));
#893=CARTESIAN_POINT('Origin',(80.,107.,2.5));
#894=CARTESIAN_POINT('',(142.,107.,5.));
#895=CARTESIAN_POINT('',(142.,107.,2.5));
#896=CARTESIAN_POINT('',(13.,107.,5.));
#897=CARTESIAN_POINT('Origin',(90.,65.,0.));
#898=CARTESIAN_POINT('',(0.499999999999998,129.5,0.));
#899=CARTESIAN_POINT('',(0.499999999999998,0.499999999999998,0.));
#900=CARTESIAN_POINT('',(0.499999999999998,97.5,0.));
#901=CARTESIAN_POINT('',(179.5,129.5,0.));
#902=CARTESIAN_POINT('',(135.,129.5,0.));
#903=CARTESIAN_POINT('',(179.5,0.499999999999998,0.));
#904=CARTESIAN_POINT('',(179.5,32.5,0.));
#905=CARTESIAN_POINT('',(45.,0.499999999999998,0.));
#906=CARTESIAN_POINT('',(168.75,60.,0.));
#907=CARTESIAN_POINT('Origin',(170.,60.,0.));
#908=CARTESIAN_POINT('',(158.75,15.,0.));
#909=CARTESIAN_POINT('Origin',(160.,15.,0.));
#910=CARTESIAN_POINT('',(18.75,15.,0.));
#911=CARTESIAN_POINT('Origin',(20.,15.,0.));
#912=CARTESIAN_POINT('',(8.75,15.,0.));
#913=CARTESIAN_POINT('Origin',(10.,15.,0.));
#914=CARTESIAN_POINT('',(138.75,15.,0.));
#915=CARTESIAN_POINT('Origin',(140.,15.,0.));
#916=CARTESIAN_POINT('',(168.75,15.,0.));
#917=CARTESIAN_POINT('Origin',(170.,15.,0.));
#918=CARTESIAN_POINT('',(168.75,110.,0.));
#919=CARTESIAN_POINT('Origin',(170.,110.,0.));
#920=CARTESIAN_POINT('',(176.,65.,0.));
#921=CARTESIAN_POINT('Origin',(177.5,65.,0.));
#922=CARTESIAN_POINT('',(1.00000000000001,65.,0.));
#923=CARTESIAN_POINT('Origin',(2.50000000000001,65.,0.));
#924=CARTESIAN_POINT('',(88.5,127.5,0.));
#925=CARTESIAN_POINT('Origin',(90.,127.5,0.));
#926=CARTESIAN_POINT('',(88.5,2.5,0.));
#927=CARTESIAN_POINT('Origin',(90.,2.5,0.));
#928=CARTESIAN_POINT('',(176.,2.5,0.));
#929=CARTESIAN_POINT('Origin',(177.5,2.5,0.));
#930=CARTESIAN_POINT('',(0.999999999999995,127.5,0.));
#931=CARTESIAN_POINT('Origin',(2.5,127.5,0.));
#932=CARTESIAN_POINT('',(176.,127.5,0.));
#933=CARTESIAN_POINT('Origin',(177.5,127.5,0.));
#934=CARTESIAN_POINT('',(1.,2.5,0.));
#935=CARTESIAN_POINT('Origin',(2.5,2.5,0.));
#936=CARTESIAN_POINT('Origin',(0.499999999999998,97.5,0.5));
#937=CARTESIAN_POINT('',(0.,0.,0.5));
#938=CARTESIAN_POINT('Origin',(0.499999999999998,0.500000000000007,0.5));
#939=CARTESIAN_POINT('',(0.,130.,0.5));
#940=CARTESIAN_POINT('',(0.,97.5,0.5));
#941=CARTESIAN_POINT('Origin',(0.499999999999998,129.5,0.5));
#942=CARTESIAN_POINT('Origin',(135.,129.5,0.5));
#943=CARTESIAN_POINT('',(180.,130.,0.5));
#944=CARTESIAN_POINT('',(135.,130.,0.5));
#945=CARTESIAN_POINT('Origin',(179.5,129.5,0.5));
#946=CARTESIAN_POINT('Origin',(179.5,32.5,0.5));
#947=CARTESIAN_POINT('',(180.,0.,0.5));
#948=CARTESIAN_POINT('',(180.,32.5,0.5));
#949=CARTESIAN_POINT('Origin',(179.5,0.499999999999998,0.5));
#950=CARTESIAN_POINT('Origin',(45.,0.499999999999998,0.5));
#951=CARTESIAN_POINT('',(45.,0.,0.5));
#952=CARTESIAN_POINT('Origin',(180.,130.,0.));
#953=CARTESIAN_POINT('',(0.,130.,5.));
#954=CARTESIAN_POINT('',(0.,130.,0.));
#955=CARTESIAN_POINT('',(180.,130.,5.));
#956=CARTESIAN_POINT('',(0.,130.,5.));
#957=CARTESIAN_POINT('',(180.,130.,0.));
#958=CARTESIAN_POINT('Origin',(0.,130.,0.));
#959=CARTESIAN_POINT('',(0.,0.,5.));
#960=CARTESIAN_POINT('',(0.,0.,0.));
#961=CARTESIAN_POINT('',(0.,0.,5.));
#962=CARTESIAN_POINT('Origin',(142.,75.5,2.5));
#963=CARTESIAN_POINT('',(142.,44.,5.));
#964=CARTESIAN_POINT('',(142.,44.,2.5));
#965=CARTESIAN_POINT('',(142.,107.,5.));
#966=CARTESIAN_POINT('Origin',(80.0000000000001,44.,2.5));
#967=CARTESIAN_POINT('',(147.,44.,5.));
#968=CARTESIAN_POINT('Origin',(170.,60.,-217.092323145128));
#969=CARTESIAN_POINT('',(171.25,60.,5.));
#970=CARTESIAN_POINT('Origin',(170.,60.,5.));
#971=CARTESIAN_POINT('Origin',(160.,15.,-217.092323145128));
#972=CARTESIAN_POINT('',(161.25,15.,5.));
#973=CARTESIAN_POINT('Origin',(160.,15.,5.));
#974=CARTESIAN_POINT('Origin',(20.,15.,-217.092323145128));
#975=CARTESIAN_POINT('',(21.25,15.,5.));
#976=CARTESIAN_POINT('Origin',(20.,15.,5.));
#977=CARTESIAN_POINT('Origin',(10.,15.,-217.092323145128));
#978=CARTESIAN_POINT('',(11.25,15.,5.));
#979=CARTESIAN_POINT('Origin',(10.,15.,5.));
#980=CARTESIAN_POINT('Origin',(140.,15.,-217.092323145128));
#981=CARTESIAN_POINT('',(141.25,15.,5.));
#982=CARTESIAN_POINT('Origin',(140.,15.,5.));
#983=CARTESIAN_POINT('Origin',(170.,15.,-217.092323145128));
#984=CARTESIAN_POINT('',(171.25,15.,5.));
#985=CARTESIAN_POINT('Origin',(170.,15.,5.));
#986=CARTESIAN_POINT('Origin',(170.,110.,-217.092323145128));
#987=CARTESIAN_POINT('',(171.25,110.,5.));
#988=CARTESIAN_POINT('Origin',(170.,110.,5.));
#989=CARTESIAN_POINT('Origin',(177.5,65.,-217.092323145128));
#990=CARTESIAN_POINT('',(179.,65.,5.));
#991=CARTESIAN_POINT('Origin',(177.5,65.,5.));
#992=CARTESIAN_POINT('Origin',(2.50000000000001,65.,-217.092323145128));
#993=CARTESIAN_POINT('',(4.00000000000001,65.,5.));
#994=CARTESIAN_POINT('Origin',(2.50000000000001,65.,5.));
#995=CARTESIAN_POINT('Origin',(90.,127.5,-217.092323145128));
#996=CARTESIAN_POINT('',(91.5,127.5,5.));
#997=CARTESIAN_POINT('Origin',(90.,127.5,5.));
#998=CARTESIAN_POINT('Origin',(90.,2.5,-217.092323145128));
#999=CARTESIAN_POINT('',(91.5,2.5,5.));
#1000=CARTESIAN_POINT('Origin',(90.,2.5,5.));
#1001=CARTESIAN_POINT('Origin',(177.5,2.5,-217.092323145128));
#1002=CARTESIAN_POINT('',(179.,2.5,5.));
#1003=CARTESIAN_POINT('Origin',(177.5,2.5,5.));
#1004=CARTESIAN_POINT('Origin',(2.5,127.5,-217.092323145128));
#1005=CARTESIAN_POINT('',(4.,127.5,5.));
#1006=CARTESIAN_POINT('Origin',(2.5,127.5,5.));
#1007=CARTESIAN_POINT('Origin',(177.5,127.5,-217.092323145128));
#1008=CARTESIAN_POINT('',(179.,127.5,5.));
#1009=CARTESIAN_POINT('Origin',(177.5,127.5,5.));
#1010=CARTESIAN_POINT('Origin',(2.5,2.5,-217.092323145128));
#1011=CARTESIAN_POINT('',(4.,2.5,5.));
#1012=CARTESIAN_POINT('Origin',(2.5,2.5,5.));
#1013=CARTESIAN_POINT('Origin',(180.,0.,0.));
#1014=CARTESIAN_POINT('',(180.,0.,5.));
#1015=CARTESIAN_POINT('',(180.,130.,5.));
#1016=CARTESIAN_POINT('',(180.,0.,0.));
#1017=CARTESIAN_POINT('Origin',(0.,0.,0.));
#1018=CARTESIAN_POINT('',(180.,0.,5.));
#1019=CARTESIAN_POINT('Origin',(90.,65.,5.));
#1020=UNCERTAINTY_MEASURE_WITH_UNIT(LENGTH_MEASURE(0.01),#1024,
'DISTANCE_ACCURACY_VALUE',
'Maximum model space distance between geometric entities at asserted c
onnectivities');
#1021=UNCERTAINTY_MEASURE_WITH_UNIT(LENGTH_MEASURE(1.E-6),#1024,
'DISTANCE_ACCURACY_VALUE',
'Maximum model space distance between geometric entities at asserted c
onnectivities');
#1022=(
GEOMETRIC_REPRESENTATION_CONTEXT(3)
GLOBAL_UNCERTAINTY_ASSIGNED_CONTEXT((#1020))
GLOBAL_UNIT_ASSIGNED_CONTEXT((#1024,#1027,#1025))
REPRESENTATION_CONTEXT('','3D')
);
#1023=(
GEOMETRIC_REPRESENTATION_CONTEXT(3)
GLOBAL_UNCERTAINTY_ASSIGNED_CONTEXT((#1021))
GLOBAL_UNIT_ASSIGNED_CONTEXT((#1024,#1027,#1025))
REPRESENTATION_CONTEXT('','3D')
);
#1024=(
LENGTH_UNIT()
NAMED_UNIT(*)
SI_UNIT(.MILLI.,.METRE.)
);
#1025=(
NAMED_UNIT(*)
SI_UNIT($,.STERADIAN.)
SOLID_ANGLE_UNIT()
);
#1026=DIMENSIONAL_EXPONENTS(0.,0.,0.,0.,0.,0.,0.);
#1027=(
CONVERSION_BASED_UNIT('degree',#1029)
NAMED_UNIT(#1026)
PLANE_ANGLE_UNIT()
);
#1028=(
NAMED_UNIT(*)
PLANE_ANGLE_UNIT()
SI_UNIT($,.RADIAN.)
);
#1029=PLANE_ANGLE_MEASURE_WITH_UNIT(PLANE_ANGLE_MEASURE(0.01745329252),
#1028);
#1030=SHAPE_DEFINITION_REPRESENTATION(#1031,#1032);
#1031=PRODUCT_DEFINITION_SHAPE('',$,#1034);
#1032=SHAPE_REPRESENTATION('',(#614),#1022);
#1033=PRODUCT_DEFINITION_CONTEXT('part definition',#1038,'design');
#1034=PRODUCT_DEFINITION('y_ko_diaplay_part1_ver2',
'y_ko_diaplay_part1_ver2',#1035,#1033);
#1035=PRODUCT_DEFINITION_FORMATION('',$,#1040);
#1036=PRODUCT_RELATED_PRODUCT_CATEGORY('y_ko_diaplay_part1_ver2',
'y_ko_diaplay_part1_ver2',(#1040));
#1037=APPLICATION_PROTOCOL_DEFINITION('international standard',
'automotive_design',2009,#1038);
#1038=APPLICATION_CONTEXT(
'Core Data for Automotive Mechanical Design Process');
#1039=PRODUCT_CONTEXT('part definition',#1038,'mechanical');
#1040=PRODUCT('y_ko_diaplay_part1_ver2','y_ko_diaplay_part1_ver2',$,(#1039));
#1041=PRESENTATION_STYLE_ASSIGNMENT((#1042));
#1042=SURFACE_STYLE_USAGE(.BOTH.,#1043);
#1043=SURFACE_SIDE_STYLE('',(#1044));
#1044=SURFACE_STYLE_FILL_AREA(#1045);
#1045=FILL_AREA_STYLE('',(#1046));
#1046=FILL_AREA_STYLE_COLOUR('',#1047);
#1047=COLOUR_RGB('',0.749019607843137,0.749019607843137,0.749019607843137);
ENDSEC;
END-ISO-10303-21;
