# Supplementary material for: MR-compatible, 3.8 inch dual organic light-emitting diode (OLED) in-bore display for functional MRI
Source: PLoS One. 2018 Oct 11;13(10):e0205325. doi: 10.1371/journal.pone.0205325 (PMC6181352; doi:10.1371/journal.pone.0205325)
Supplement: S1 File — This file contains the CAD files for the shield box. (ZIP) [file pone.0205325.s001.zip › 3Dfiles/y_ko_diaplay_part2.stp]

ISO-10303-21;
HEADER;
/* Generated by software containing ST-Developer
 * from STEP Tools, Inc. (www.steptools.com) 
 */

FILE_DESCRIPTION(
/* description */ (''),
/* implementation_level */ '2;1');

FILE_NAME(
/* name */ 
'C:\\Users\\YunKo\\Project\\OLED\\Cover_3D\\Insidebore_final\\y_ko_dia
play_part2.stp',
/* time_stamp */ '2018-08-16T11:07:34+02:00',
/* author */ ('YunKo'),
/* organization */ (''),
/* preprocessor_version */ 'ST-DEVELOPER v16.5',
/* originating_system */ 'Autodesk Inventor 2017',
/* authorisation */ '');

FILE_SCHEMA (('AUTOMOTIVE_DESIGN { 1 0 10303 214 3 1 1 }'));
ENDSEC;

DATA;
#10=MECHANICAL_DESIGN_GEOMETRIC_PRESENTATION_REPRESENTATION('',(#18),#1212);
#11=GEOMETRICALLY_BOUNDED_SURFACE_SHAPE_REPRESENTATION('',(#12),#1211);
#12=GEOMETRIC_SET('GEOSET',(#16,#17));
#13=SHAPE_REPRESENTATION_RELATIONSHIP('SRR','None',#1221,#15);
#14=SHAPE_REPRESENTATION_RELATIONSHIP('SRR','None',#1221,#11);
#15=ADVANCED_BREP_SHAPE_REPRESENTATION('',(#19),#1211);
#16=TRIMMED_CURVE('',#223,(#1204),(#1205),.T.,.CARTESIAN.);
#17=TRIMMED_CURVE('',#224,(#1207),(#1208),.T.,.CARTESIAN.);
#18=STYLED_ITEM('',(#1230),#19);
#19=MANIFOLD_SOLID_BREP('Solid1',#718);
#20=FACE_BOUND('',#109,.T.);
#21=FACE_BOUND('',#110,.T.);
#22=FACE_BOUND('',#111,.T.);
#23=FACE_BOUND('',#113,.T.);
#24=FACE_BOUND('',#114,.T.);
#25=FACE_BOUND('',#115,.T.);
#26=FACE_BOUND('',#120,.T.);
#27=FACE_BOUND('',#121,.T.);
#28=FACE_BOUND('',#122,.T.);
#29=FACE_BOUND('',#123,.T.);
#30=FACE_BOUND('',#124,.T.);
#31=FACE_BOUND('',#129,.T.);
#32=FACE_BOUND('',#130,.T.);
#33=FACE_BOUND('',#131,.T.);
#34=FACE_BOUND('',#135,.T.);
#35=FACE_BOUND('',#137,.T.);
#36=FACE_BOUND('',#139,.T.);
#37=FACE_BOUND('',#141,.T.);
#38=FACE_BOUND('',#143,.T.);
#39=FACE_BOUND('',#145,.T.);
#40=FACE_BOUND('',#147,.T.);
#41=FACE_BOUND('',#149,.T.);
#42=FACE_BOUND('',#151,.T.);
#43=FACE_BOUND('',#153,.T.);
#44=FACE_BOUND('',#162,.T.);
#45=FACE_BOUND('',#163,.T.);
#46=FACE_BOUND('',#164,.T.);
#47=FACE_BOUND('',#165,.T.);
#48=FACE_BOUND('',#166,.T.);
#49=FACE_BOUND('',#167,.T.);
#50=FACE_BOUND('',#168,.T.);
#51=FACE_BOUND('',#169,.T.);
#52=FACE_BOUND('',#170,.T.);
#53=PLANE('',#729);
#54=PLANE('',#733);
#55=PLANE('',#737);
#56=PLANE('',#740);
#57=PLANE('',#749);
#58=PLANE('',#753);
#59=PLANE('',#764);
#60=PLANE('',#765);
#61=PLANE('',#766);
#62=PLANE('',#771);
#63=PLANE('',#794);
#64=PLANE('',#797);
#65=PLANE('',#798);
#66=PLANE('',#799);
#67=PLANE('',#800);
#68=FACE_OUTER_BOUND('',#103,.T.);
#69=FACE_OUTER_BOUND('',#104,.T.);
#70=FACE_OUTER_BOUND('',#105,.T.);
#71=FACE_OUTER_BOUND('',#106,.T.);
#72=FACE_OUTER_BOUND('',#107,.T.);
#73=FACE_OUTER_BOUND('',#108,.T.);
#74=FACE_OUTER_BOUND('',#112,.T.);
#75=FACE_OUTER_BOUND('',#116,.T.);
#76=FACE_OUTER_BOUND('',#117,.T.);
#77=FACE_OUTER_BOUND('',#118,.T.);
#78=FACE_OUTER_BOUND('',#119,.T.);
#79=FACE_OUTER_BOUND('',#125,.T.);
#80=FACE_OUTER_BOUND('',#126,.T.);
#81=FACE_OUTER_BOUND('',#127,.T.);
#82=FACE_OUTER_BOUND('',#128,.T.);
#83=FACE_OUTER_BOUND('',#132,.T.);
#84=FACE_OUTER_BOUND('',#133,.T.);
#85=FACE_OUTER_BOUND('',#134,.T.);
#86=FACE_OUTER_BOUND('',#136,.T.);
#87=FACE_OUTER_BOUND('',#138,.T.);
#88=FACE_OUTER_BOUND('',#140,.T.);
#89=FACE_OUTER_BOUND('',#142,.T.);
#90=FACE_OUTER_BOUND('',#144,.T.);
#91=FACE_OUTER_BOUND('',#146,.T.);
#92=FACE_OUTER_BOUND('',#148,.T.);
#93=FACE_OUTER_BOUND('',#150,.T.);
#94=FACE_OUTER_BOUND('',#152,.T.);
#95=FACE_OUTER_BOUND('',#154,.T.);
#96=FACE_OUTER_BOUND('',#155,.T.);
#97=FACE_OUTER_BOUND('',#156,.T.);
#98=FACE_OUTER_BOUND('',#157,.T.);
#99=FACE_OUTER_BOUND('',#158,.T.);
#100=FACE_OUTER_BOUND('',#159,.T.);
#101=FACE_OUTER_BOUND('',#160,.T.);
#102=FACE_OUTER_BOUND('',#161,.T.);
#103=EDGE_LOOP('',(#479,#480,#481,#482));
#104=EDGE_LOOP('',(#483,#484,#485,#486));
#105=EDGE_LOOP('',(#487,#488,#489,#490));
#106=EDGE_LOOP('',(#491,#492,#493,#494));
#107=EDGE_LOOP('',(#495,#496,#497,#498));
#108=EDGE_LOOP('',(#499,#500,#501,#502,#503,#504));
#109=EDGE_LOOP('',(#505,#506,#507,#508));
#110=EDGE_LOOP('',(#509));
#111=EDGE_LOOP('',(#510));
#112=EDGE_LOOP('',(#511,#512,#513,#514,#515,#516,#517,#518,#519,#520,#521,
#522));
#113=EDGE_LOOP('',(#523));
#114=EDGE_LOOP('',(#524));
#115=EDGE_LOOP('',(#525));
#116=EDGE_LOOP('',(#526,#527,#528,#529));
#117=EDGE_LOOP('',(#530,#531,#532,#533,#534,#535));
#118=EDGE_LOOP('',(#536,#537,#538,#539));
#119=EDGE_LOOP('',(#540,#541,#542,#543,#544,#545,#546,#547,#548,#549,#550,
#551));
#120=EDGE_LOOP('',(#552));
#121=EDGE_LOOP('',(#553));
#122=EDGE_LOOP('',(#554));
#123=EDGE_LOOP('',(#555));
#124=EDGE_LOOP('',(#556));
#125=EDGE_LOOP('',(#557,#558,#559,#560));
#126=EDGE_LOOP('',(#561,#562,#563,#564));
#127=EDGE_LOOP('',(#565,#566,#567,#568));
#128=EDGE_LOOP('',(#569,#570,#571,#572,#573,#574));
#129=EDGE_LOOP('',(#575,#576,#577,#578));
#130=EDGE_LOOP('',(#579));
#131=EDGE_LOOP('',(#580));
#132=EDGE_LOOP('',(#581,#582,#583,#584));
#133=EDGE_LOOP('',(#585,#586,#587,#588));
#134=EDGE_LOOP('',(#589));
#135=EDGE_LOOP('',(#590));
#136=EDGE_LOOP('',(#591));
#137=EDGE_LOOP('',(#592));
#138=EDGE_LOOP('',(#593));
#139=EDGE_LOOP('',(#594));
#140=EDGE_LOOP('',(#595));
#141=EDGE_LOOP('',(#596));
#142=EDGE_LOOP('',(#597));
#143=EDGE_LOOP('',(#598));
#144=EDGE_LOOP('',(#599));
#145=EDGE_LOOP('',(#600));
#146=EDGE_LOOP('',(#601));
#147=EDGE_LOOP('',(#602));
#148=EDGE_LOOP('',(#603));
#149=EDGE_LOOP('',(#604));
#150=EDGE_LOOP('',(#605));
#151=EDGE_LOOP('',(#606));
#152=EDGE_LOOP('',(#607));
#153=EDGE_LOOP('',(#608));
#154=EDGE_LOOP('',(#609,#610,#611,#612));
#155=EDGE_LOOP('',(#613,#614,#615,#616));
#156=EDGE_LOOP('',(#617,#618,#619,#620));
#157=EDGE_LOOP('',(#621,#622,#623,#624));
#158=EDGE_LOOP('',(#625,#626,#627,#628,#629,#630));
#159=EDGE_LOOP('',(#631,#632,#633,#634));
#160=EDGE_LOOP('',(#635,#636,#637,#638));
#161=EDGE_LOOP('',(#639,#640,#641,#642,#643,#644,#645,#646));
#162=EDGE_LOOP('',(#647));
#163=EDGE_LOOP('',(#648));
#164=EDGE_LOOP('',(#649));
#165=EDGE_LOOP('',(#650));
#166=EDGE_LOOP('',(#651));
#167=EDGE_LOOP('',(#652));
#168=EDGE_LOOP('',(#653));
#169=EDGE_LOOP('',(#654));
#170=EDGE_LOOP('',(#655,#656,#657,#658,#659,#660,#661,#662));
#171=LINE('',#1013,#225);
#172=LINE('',#1016,#226);
#173=LINE('',#1019,#227);
#174=LINE('',#1021,#228);
#175=LINE('',#1022,#229);
#176=LINE('',#1027,#230);
#177=LINE('',#1030,#231);
#178=LINE('',#1031,#232);
#179=LINE('',#1037,#233);
#180=LINE('',#1040,#234);
#181=LINE('',#1043,#235);
#182=LINE('',#1045,#236);
#183=LINE('',#1047,#237);
#184=LINE('',#1049,#238);
#185=LINE('',#1050,#239);
#186=LINE('',#1057,#240);
#187=LINE('',#1061,#241);
#188=LINE('',#1063,#242);
#189=LINE('',#1065,#243);
#190=LINE('',#1069,#244);
#191=LINE('',#1073,#245);
#192=LINE('',#1074,#246);
#193=LINE('',#1083,#247);
#194=LINE('',#1086,#248);
#195=LINE('',#1089,#249);
#196=LINE('',#1091,#250);
#197=LINE('',#1093,#251);
#198=LINE('',#1094,#252);
#199=LINE('',#1100,#253);
#200=LINE('',#1103,#254);
#201=LINE('',#1106,#255);
#202=LINE('',#1108,#256);
#203=LINE('',#1112,#257);
#204=LINE('',#1116,#258);
#205=LINE('',#1117,#259);
#206=LINE('',#1130,#260);
#207=LINE('',#1133,#261);
#208=LINE('',#1135,#262);
#209=LINE('',#1138,#263);
#210=LINE('',#1140,#264);
#211=LINE('',#1141,#265);
#212=LINE('',#1148,#266);
#213=LINE('',#1152,#267);
#214=LINE('',#1153,#268);
#215=LINE('',#1182,#269);
#216=LINE('',#1187,#270);
#217=LINE('',#1190,#271);
#218=LINE('',#1191,#272);
#219=LINE('',#1195,#273);
#220=LINE('',#1197,#274);
#221=LINE('',#1199,#275);
#222=LINE('',#1201,#276);
#223=LINE('',#1203,#277);
#224=LINE('',#1206,#278);
#225=VECTOR('',#807,10.);
#226=VECTOR('',#810,10.);
#227=VECTOR('',#813,10.);
#228=VECTOR('',#814,10.);
#229=VECTOR('',#815,10.);
#230=VECTOR('',#820,10.);
#231=VECTOR('',#825,10.);
#232=VECTOR('',#826,10.);
#233=VECTOR('',#831,10.);
#234=VECTOR('',#834,10.);
#235=VECTOR('',#837,10.);
#236=VECTOR('',#838,10.);
#237=VECTOR('',#839,10.);
#238=VECTOR('',#840,10.);
#239=VECTOR('',#841,10.);
#240=VECTOR('',#848,10.);
#241=VECTOR('',#851,10.);
#242=VECTOR('',#852,10.);
#243=VECTOR('',#853,10.);
#244=VECTOR('',#856,10.);
#245=VECTOR('',#859,10.);
#246=VECTOR('',#860,10.);
#247=VECTOR('',#869,10.);
#248=VECTOR('',#872,10.);
#249=VECTOR('',#875,10.);
#250=VECTOR('',#876,10.);
#251=VECTOR('',#877,10.);
#252=VECTOR('',#878,10.);
#253=VECTOR('',#885,10.);
#254=VECTOR('',#888,10.);
#255=VECTOR('',#891,10.);
#256=VECTOR('',#892,10.);
#257=VECTOR('',#895,10.);
#258=VECTOR('',#898,10.);
#259=VECTOR('',#899,10.);
#260=VECTOR('',#912,10.);
#261=VECTOR('',#917,10.);
#262=VECTOR('',#920,10.);
#263=VECTOR('',#923,10.);
#264=VECTOR('',#924,10.);
#265=VECTOR('',#925,10.);
#266=VECTOR('',#932,10.);
#267=VECTOR('',#937,10.);
#268=VECTOR('',#938,10.);
#269=VECTOR('',#977,10.);
#270=VECTOR('',#984,10.);
#271=VECTOR('',#987,10.);
#272=VECTOR('',#988,10.);
#273=VECTOR('',#993,10.);
#274=VECTOR('',#996,10.);
#275=VECTOR('',#999,10.);
#276=VECTOR('',#1002,10.);
#277=VECTOR('',#1005,262.90618028542);
#278=VECTOR('',#1006,262.90618028542);
#279=CIRCLE('',#727,6.2);
#280=CIRCLE('',#728,6.2);
#281=CIRCLE('',#731,6.2);
#282=CIRCLE('',#732,6.2);
#283=CIRCLE('',#735,0.5);
#284=CIRCLE('',#736,0.5);
#285=CIRCLE('',#738,2.25);
#286=CIRCLE('',#739,2.25);
#287=CIRCLE('',#741,0.5);
#288=CIRCLE('',#742,1.5);
#289=CIRCLE('',#743,1.5);
#290=CIRCLE('',#744,1.25);
#291=CIRCLE('',#745,1.25);
#292=CIRCLE('',#746,1.25);
#293=CIRCLE('',#748,0.5);
#294=CIRCLE('',#751,0.5);
#295=CIRCLE('',#752,0.5);
#296=CIRCLE('',#754,0.5);
#297=CIRCLE('',#755,1.5);
#298=CIRCLE('',#756,1.5);
#299=CIRCLE('',#757,1.25);
#300=CIRCLE('',#758,1.25);
#301=CIRCLE('',#759,1.25);
#302=CIRCLE('',#760,1.25);
#303=CIRCLE('',#761,1.25);
#304=CIRCLE('',#763,0.5);
#305=CIRCLE('',#767,2.25);
#306=CIRCLE('',#768,2.25);
#307=CIRCLE('',#770,1.5);
#308=CIRCLE('',#775,1.25);
#309=CIRCLE('',#777,1.25);
#310=CIRCLE('',#779,1.25);
#311=CIRCLE('',#781,1.25);
#312=CIRCLE('',#783,1.25);
#313=CIRCLE('',#785,1.25);
#314=CIRCLE('',#787,1.25);
#315=CIRCLE('',#789,1.25);
#316=CIRCLE('',#791,1.5);
#317=CIRCLE('',#793,1.5);
#318=CIRCLE('',#796,1.5);
#319=VERTEX_POINT('',#1009);
#320=VERTEX_POINT('',#1010);
#321=VERTEX_POINT('',#1012);
#322=VERTEX_POINT('',#1014);
#323=VERTEX_POINT('',#1018);
#324=VERTEX_POINT('',#1020);
#325=VERTEX_POINT('',#1024);
#326=VERTEX_POINT('',#1026);
#327=VERTEX_POINT('',#1033);
#328=VERTEX_POINT('',#1034);
#329=VERTEX_POINT('',#1036);
#330=VERTEX_POINT('',#1038);
#331=VERTEX_POINT('',#1042);
#332=VERTEX_POINT('',#1044);
#333=VERTEX_POINT('',#1046);
#334=VERTEX_POINT('',#1048);
#335=VERTEX_POINT('',#1051);
#336=VERTEX_POINT('',#1053);
#337=VERTEX_POINT('',#1056);
#338=VERTEX_POINT('',#1058);
#339=VERTEX_POINT('',#1060);
#340=VERTEX_POINT('',#1062);
#341=VERTEX_POINT('',#1064);
#342=VERTEX_POINT('',#1066);
#343=VERTEX_POINT('',#1068);
#344=VERTEX_POINT('',#1070);
#345=VERTEX_POINT('',#1072);
#346=VERTEX_POINT('',#1075);
#347=VERTEX_POINT('',#1077);
#348=VERTEX_POINT('',#1079);
#349=VERTEX_POINT('',#1082);
#350=VERTEX_POINT('',#1084);
#351=VERTEX_POINT('',#1088);
#352=VERTEX_POINT('',#1090);
#353=VERTEX_POINT('',#1092);
#354=VERTEX_POINT('',#1096);
#355=VERTEX_POINT('',#1098);
#356=VERTEX_POINT('',#1102);
#357=VERTEX_POINT('',#1105);
#358=VERTEX_POINT('',#1107);
#359=VERTEX_POINT('',#1109);
#360=VERTEX_POINT('',#1111);
#361=VERTEX_POINT('',#1113);
#362=VERTEX_POINT('',#1115);
#363=VERTEX_POINT('',#1118);
#364=VERTEX_POINT('',#1120);
#365=VERTEX_POINT('',#1122);
#366=VERTEX_POINT('',#1124);
#367=VERTEX_POINT('',#1126);
#368=VERTEX_POINT('',#1129);
#369=VERTEX_POINT('',#1137);
#370=VERTEX_POINT('',#1139);
#371=VERTEX_POINT('',#1142);
#372=VERTEX_POINT('',#1144);
#373=VERTEX_POINT('',#1147);
#374=VERTEX_POINT('',#1151);
#375=VERTEX_POINT('',#1157);
#376=VERTEX_POINT('',#1160);
#377=VERTEX_POINT('',#1163);
#378=VERTEX_POINT('',#1166);
#379=VERTEX_POINT('',#1169);
#380=VERTEX_POINT('',#1172);
#381=VERTEX_POINT('',#1175);
#382=VERTEX_POINT('',#1178);
#383=VERTEX_POINT('',#1181);
#384=VERTEX_POINT('',#1185);
#385=VERTEX_POINT('',#1189);
#386=VERTEX_POINT('',#1193);
#387=EDGE_CURVE('',#319,#320,#279,.T.);
#388=EDGE_CURVE('',#319,#321,#171,.T.);
#389=EDGE_CURVE('',#322,#321,#280,.T.);
#390=EDGE_CURVE('',#320,#322,#172,.T.);
#391=EDGE_CURVE('',#323,#319,#173,.T.);
#392=EDGE_CURVE('',#323,#324,#174,.T.);
#393=EDGE_CURVE('',#321,#324,#175,.T.);
#394=EDGE_CURVE('',#325,#323,#281,.T.);
#395=EDGE_CURVE('',#325,#326,#176,.T.);
#396=EDGE_CURVE('',#324,#326,#282,.T.);
#397=EDGE_CURVE('',#320,#325,#177,.T.);
#398=EDGE_CURVE('',#326,#322,#178,.T.);
#399=EDGE_CURVE('',#327,#328,#283,.T.);
#400=EDGE_CURVE('',#328,#329,#179,.T.);
#401=EDGE_CURVE('',#329,#330,#284,.T.);
#402=EDGE_CURVE('',#330,#327,#180,.T.);
#403=EDGE_CURVE('',#328,#331,#181,.T.);
#404=EDGE_CURVE('',#331,#332,#182,.T.);
#405=EDGE_CURVE('',#333,#332,#183,.T.);
#406=EDGE_CURVE('',#334,#333,#184,.T.);
#407=EDGE_CURVE('',#329,#334,#185,.T.);
#408=EDGE_CURVE('',#335,#335,#285,.T.);
#409=EDGE_CURVE('',#336,#336,#286,.T.);
#410=EDGE_CURVE('',#337,#327,#186,.T.);
#411=EDGE_CURVE('',#338,#337,#287,.T.);
#412=EDGE_CURVE('',#339,#338,#187,.T.);
#413=EDGE_CURVE('',#340,#339,#188,.T.);
#414=EDGE_CURVE('',#341,#340,#189,.T.);
#415=EDGE_CURVE('',#342,#341,#288,.T.);
#416=EDGE_CURVE('',#343,#342,#190,.T.);
#417=EDGE_CURVE('',#344,#343,#289,.T.);
#418=EDGE_CURVE('',#345,#344,#191,.T.);
#419=EDGE_CURVE('',#331,#345,#192,.T.);
#420=EDGE_CURVE('',#346,#346,#290,.T.);
#421=EDGE_CURVE('',#347,#347,#291,.T.);
#422=EDGE_CURVE('',#348,#348,#292,.T.);
#423=EDGE_CURVE('',#337,#349,#193,.T.);
#424=EDGE_CURVE('',#349,#350,#293,.T.);
#425=EDGE_CURVE('',#350,#338,#194,.T.);
#426=EDGE_CURVE('',#351,#350,#195,.T.);
#427=EDGE_CURVE('',#352,#351,#196,.T.);
#428=EDGE_CURVE('',#353,#352,#197,.T.);
#429=EDGE_CURVE('',#353,#339,#198,.T.);
#430=EDGE_CURVE('',#354,#352,#294,.T.);
#431=EDGE_CURVE('',#351,#355,#295,.T.);
#432=EDGE_CURVE('',#355,#354,#199,.T.);
#433=EDGE_CURVE('',#354,#356,#200,.T.);
#434=EDGE_CURVE('',#333,#356,#296,.T.);
#435=EDGE_CURVE('',#332,#357,#201,.T.);
#436=EDGE_CURVE('',#357,#358,#202,.T.);
#437=EDGE_CURVE('',#358,#359,#297,.T.);
#438=EDGE_CURVE('',#359,#360,#203,.T.);
#439=EDGE_CURVE('',#360,#361,#298,.T.);
#440=EDGE_CURVE('',#361,#362,#204,.T.);
#441=EDGE_CURVE('',#362,#353,#205,.T.);
#442=EDGE_CURVE('',#363,#363,#299,.T.);
#443=EDGE_CURVE('',#364,#364,#300,.T.);
#444=EDGE_CURVE('',#365,#365,#301,.T.);
#445=EDGE_CURVE('',#366,#366,#302,.T.);
#446=EDGE_CURVE('',#367,#367,#303,.T.);
#447=EDGE_CURVE('',#356,#368,#206,.T.);
#448=EDGE_CURVE('',#368,#334,#304,.T.);
#449=EDGE_CURVE('',#340,#362,#207,.T.);
#450=EDGE_CURVE('',#357,#345,#208,.T.);
#451=EDGE_CURVE('',#369,#344,#209,.T.);
#452=EDGE_CURVE('',#370,#369,#210,.T.);
#453=EDGE_CURVE('',#370,#358,#211,.T.);
#454=EDGE_CURVE('',#371,#371,#305,.T.);
#455=EDGE_CURVE('',#372,#372,#306,.T.);
#456=EDGE_CURVE('',#373,#343,#212,.T.);
#457=EDGE_CURVE('',#369,#373,#307,.T.);
#458=EDGE_CURVE('',#374,#342,#213,.T.);
#459=EDGE_CURVE('',#373,#374,#214,.T.);
#460=EDGE_CURVE('',#375,#375,#308,.T.);
#461=EDGE_CURVE('',#376,#376,#309,.T.);
#462=EDGE_CURVE('',#377,#377,#310,.T.);
#463=EDGE_CURVE('',#378,#378,#311,.T.);
#464=EDGE_CURVE('',#379,#379,#312,.T.);
#465=EDGE_CURVE('',#380,#380,#313,.T.);
#466=EDGE_CURVE('',#381,#381,#314,.T.);
#467=EDGE_CURVE('',#382,#382,#315,.T.);
#468=EDGE_CURVE('',#383,#341,#215,.T.);
#469=EDGE_CURVE('',#374,#383,#316,.T.);
#470=EDGE_CURVE('',#384,#370,#317,.T.);
#471=EDGE_CURVE('',#384,#359,#216,.T.);
#472=EDGE_CURVE('',#385,#384,#217,.T.);
#473=EDGE_CURVE('',#385,#360,#218,.T.);
#474=EDGE_CURVE('',#386,#385,#318,.T.);
#475=EDGE_CURVE('',#386,#361,#219,.T.);
#476=EDGE_CURVE('',#383,#386,#220,.T.);
#477=EDGE_CURVE('',#349,#330,#221,.T.);
#478=EDGE_CURVE('',#368,#355,#222,.T.);
#479=ORIENTED_EDGE('',*,*,#387,.F.);
#480=ORIENTED_EDGE('',*,*,#388,.T.);
#481=ORIENTED_EDGE('',*,*,#389,.F.);
#482=ORIENTED_EDGE('',*,*,#390,.F.);
#483=ORIENTED_EDGE('',*,*,#391,.F.);
#484=ORIENTED_EDGE('',*,*,#392,.T.);
#485=ORIENTED_EDGE('',*,*,#393,.F.);
#486=ORIENTED_EDGE('',*,*,#388,.F.);
#487=ORIENTED_EDGE('',*,*,#394,.F.);
#488=ORIENTED_EDGE('',*,*,#395,.T.);
#489=ORIENTED_EDGE('',*,*,#396,.F.);
#490=ORIENTED_EDGE('',*,*,#392,.F.);
#491=ORIENTED_EDGE('',*,*,#397,.F.);
#492=ORIENTED_EDGE('',*,*,#390,.T.);
#493=ORIENTED_EDGE('',*,*,#398,.F.);
#494=ORIENTED_EDGE('',*,*,#395,.F.);
#495=ORIENTED_EDGE('',*,*,#399,.T.);
#496=ORIENTED_EDGE('',*,*,#400,.T.);
#497=ORIENTED_EDGE('',*,*,#401,.T.);
#498=ORIENTED_EDGE('',*,*,#402,.T.);
#499=ORIENTED_EDGE('',*,*,#400,.F.);
#500=ORIENTED_EDGE('',*,*,#403,.T.);
#501=ORIENTED_EDGE('',*,*,#404,.T.);
#502=ORIENTED_EDGE('',*,*,#405,.F.);
#503=ORIENTED_EDGE('',*,*,#406,.F.);
#504=ORIENTED_EDGE('',*,*,#407,.F.);
#505=ORIENTED_EDGE('',*,*,#387,.T.);
#506=ORIENTED_EDGE('',*,*,#397,.T.);
#507=ORIENTED_EDGE('',*,*,#394,.T.);
#508=ORIENTED_EDGE('',*,*,#391,.T.);
#509=ORIENTED_EDGE('',*,*,#408,.T.);
#510=ORIENTED_EDGE('',*,*,#409,.T.);
#511=ORIENTED_EDGE('',*,*,#399,.F.);
#512=ORIENTED_EDGE('',*,*,#410,.F.);
#513=ORIENTED_EDGE('',*,*,#411,.F.);
#514=ORIENTED_EDGE('',*,*,#412,.F.);
#515=ORIENTED_EDGE('',*,*,#413,.F.);
#516=ORIENTED_EDGE('',*,*,#414,.F.);
#517=ORIENTED_EDGE('',*,*,#415,.F.);
#518=ORIENTED_EDGE('',*,*,#416,.F.);
#519=ORIENTED_EDGE('',*,*,#417,.F.);
#520=ORIENTED_EDGE('',*,*,#418,.F.);
#521=ORIENTED_EDGE('',*,*,#419,.F.);
#522=ORIENTED_EDGE('',*,*,#403,.F.);
#523=ORIENTED_EDGE('',*,*,#420,.F.);
#524=ORIENTED_EDGE('',*,*,#421,.F.);
#525=ORIENTED_EDGE('',*,*,#422,.F.);
#526=ORIENTED_EDGE('',*,*,#411,.T.);
#527=ORIENTED_EDGE('',*,*,#423,.T.);
#528=ORIENTED_EDGE('',*,*,#424,.T.);
#529=ORIENTED_EDGE('',*,*,#425,.T.);
#530=ORIENTED_EDGE('',*,*,#425,.F.);
#531=ORIENTED_EDGE('',*,*,#426,.F.);
#532=ORIENTED_EDGE('',*,*,#427,.F.);
#533=ORIENTED_EDGE('',*,*,#428,.F.);
#534=ORIENTED_EDGE('',*,*,#429,.T.);
#535=ORIENTED_EDGE('',*,*,#412,.T.);
#536=ORIENTED_EDGE('',*,*,#430,.T.);
#537=ORIENTED_EDGE('',*,*,#427,.T.);
#538=ORIENTED_EDGE('',*,*,#431,.T.);
#539=ORIENTED_EDGE('',*,*,#432,.T.);
#540=ORIENTED_EDGE('',*,*,#430,.F.);
#541=ORIENTED_EDGE('',*,*,#433,.T.);
#542=ORIENTED_EDGE('',*,*,#434,.F.);
#543=ORIENTED_EDGE('',*,*,#405,.T.);
#544=ORIENTED_EDGE('',*,*,#435,.T.);
#545=ORIENTED_EDGE('',*,*,#436,.T.);
#546=ORIENTED_EDGE('',*,*,#437,.T.);
#547=ORIENTED_EDGE('',*,*,#438,.T.);
#548=ORIENTED_EDGE('',*,*,#439,.T.);
#549=ORIENTED_EDGE('',*,*,#440,.T.);
#550=ORIENTED_EDGE('',*,*,#441,.T.);
#551=ORIENTED_EDGE('',*,*,#428,.T.);
#552=ORIENTED_EDGE('',*,*,#442,.T.);
#553=ORIENTED_EDGE('',*,*,#443,.T.);
#554=ORIENTED_EDGE('',*,*,#444,.T.);
#555=ORIENTED_EDGE('',*,*,#445,.T.);
#556=ORIENTED_EDGE('',*,*,#446,.T.);
#557=ORIENTED_EDGE('',*,*,#434,.T.);
#558=ORIENTED_EDGE('',*,*,#447,.T.);
#559=ORIENTED_EDGE('',*,*,#448,.T.);
#560=ORIENTED_EDGE('',*,*,#406,.T.);
#561=ORIENTED_EDGE('',*,*,#429,.F.);
#562=ORIENTED_EDGE('',*,*,#441,.F.);
#563=ORIENTED_EDGE('',*,*,#449,.F.);
#564=ORIENTED_EDGE('',*,*,#413,.T.);
#565=ORIENTED_EDGE('',*,*,#404,.F.);
#566=ORIENTED_EDGE('',*,*,#419,.T.);
#567=ORIENTED_EDGE('',*,*,#450,.F.);
#568=ORIENTED_EDGE('',*,*,#435,.F.);
#569=ORIENTED_EDGE('',*,*,#450,.T.);
#570=ORIENTED_EDGE('',*,*,#418,.T.);
#571=ORIENTED_EDGE('',*,*,#451,.F.);
#572=ORIENTED_EDGE('',*,*,#452,.F.);
#573=ORIENTED_EDGE('',*,*,#453,.T.);
#574=ORIENTED_EDGE('',*,*,#436,.F.);
#575=ORIENTED_EDGE('',*,*,#389,.T.);
#576=ORIENTED_EDGE('',*,*,#393,.T.);
#577=ORIENTED_EDGE('',*,*,#396,.T.);
#578=ORIENTED_EDGE('',*,*,#398,.T.);
#579=ORIENTED_EDGE('',*,*,#454,.T.);
#580=ORIENTED_EDGE('',*,*,#455,.T.);
#581=ORIENTED_EDGE('',*,*,#417,.T.);
#582=ORIENTED_EDGE('',*,*,#456,.F.);
#583=ORIENTED_EDGE('',*,*,#457,.F.);
#584=ORIENTED_EDGE('',*,*,#451,.T.);
#585=ORIENTED_EDGE('',*,*,#416,.T.);
#586=ORIENTED_EDGE('',*,*,#458,.F.);
#587=ORIENTED_EDGE('',*,*,#459,.F.);
#588=ORIENTED_EDGE('',*,*,#456,.T.);
#589=ORIENTED_EDGE('',*,*,#455,.F.);
#590=ORIENTED_EDGE('',*,*,#408,.F.);
#591=ORIENTED_EDGE('',*,*,#454,.F.);
#592=ORIENTED_EDGE('',*,*,#409,.F.);
#593=ORIENTED_EDGE('',*,*,#460,.F.);
#594=ORIENTED_EDGE('',*,*,#446,.F.);
#595=ORIENTED_EDGE('',*,*,#461,.F.);
#596=ORIENTED_EDGE('',*,*,#445,.F.);
#597=ORIENTED_EDGE('',*,*,#420,.T.);
#598=ORIENTED_EDGE('',*,*,#462,.F.);
#599=ORIENTED_EDGE('',*,*,#463,.F.);
#600=ORIENTED_EDGE('',*,*,#444,.F.);
#601=ORIENTED_EDGE('',*,*,#464,.F.);
#602=ORIENTED_EDGE('',*,*,#443,.F.);
#603=ORIENTED_EDGE('',*,*,#421,.T.);
#604=ORIENTED_EDGE('',*,*,#465,.F.);
#605=ORIENTED_EDGE('',*,*,#422,.T.);
#606=ORIENTED_EDGE('',*,*,#466,.F.);
#607=ORIENTED_EDGE('',*,*,#467,.F.);
#608=ORIENTED_EDGE('',*,*,#442,.F.);
#609=ORIENTED_EDGE('',*,*,#415,.T.);
#610=ORIENTED_EDGE('',*,*,#468,.F.);
#611=ORIENTED_EDGE('',*,*,#469,.F.);
#612=ORIENTED_EDGE('',*,*,#458,.T.);
#613=ORIENTED_EDGE('',*,*,#470,.F.);
#614=ORIENTED_EDGE('',*,*,#471,.T.);
#615=ORIENTED_EDGE('',*,*,#437,.F.);
#616=ORIENTED_EDGE('',*,*,#453,.F.);
#617=ORIENTED_EDGE('',*,*,#472,.F.);
#618=ORIENTED_EDGE('',*,*,#473,.T.);
#619=ORIENTED_EDGE('',*,*,#438,.F.);
#620=ORIENTED_EDGE('',*,*,#471,.F.);
#621=ORIENTED_EDGE('',*,*,#474,.F.);
#622=ORIENTED_EDGE('',*,*,#475,.T.);
#623=ORIENTED_EDGE('',*,*,#439,.F.);
#624=ORIENTED_EDGE('',*,*,#473,.F.);
#625=ORIENTED_EDGE('',*,*,#449,.T.);
#626=ORIENTED_EDGE('',*,*,#440,.F.);
#627=ORIENTED_EDGE('',*,*,#475,.F.);
#628=ORIENTED_EDGE('',*,*,#476,.F.);
#629=ORIENTED_EDGE('',*,*,#468,.T.);
#630=ORIENTED_EDGE('',*,*,#414,.T.);
#631=ORIENTED_EDGE('',*,*,#402,.F.);
#632=ORIENTED_EDGE('',*,*,#477,.F.);
#633=ORIENTED_EDGE('',*,*,#423,.F.);
#634=ORIENTED_EDGE('',*,*,#410,.T.);
#635=ORIENTED_EDGE('',*,*,#432,.F.);
#636=ORIENTED_EDGE('',*,*,#478,.F.);
#637=ORIENTED_EDGE('',*,*,#447,.F.);
#638=ORIENTED_EDGE('',*,*,#433,.F.);
#639=ORIENTED_EDGE('',*,*,#401,.F.);
#640=ORIENTED_EDGE('',*,*,#407,.T.);
#641=ORIENTED_EDGE('',*,*,#448,.F.);
#642=ORIENTED_EDGE('',*,*,#478,.T.);
#643=ORIENTED_EDGE('',*,*,#431,.F.);
#644=ORIENTED_EDGE('',*,*,#426,.T.);
#645=ORIENTED_EDGE('',*,*,#424,.F.);
#646=ORIENTED_EDGE('',*,*,#477,.T.);
#647=ORIENTED_EDGE('',*,*,#460,.T.);
#648=ORIENTED_EDGE('',*,*,#461,.T.);
#649=ORIENTED_EDGE('',*,*,#462,.T.);
#650=ORIENTED_EDGE('',*,*,#463,.T.);
#651=ORIENTED_EDGE('',*,*,#464,.T.);
#652=ORIENTED_EDGE('',*,*,#465,.T.);
#653=ORIENTED_EDGE('',*,*,#466,.T.);
#654=ORIENTED_EDGE('',*,*,#467,.T.);
#655=ORIENTED_EDGE('',*,*,#469,.T.);
#656=ORIENTED_EDGE('',*,*,#476,.T.);
#657=ORIENTED_EDGE('',*,*,#474,.T.);
#658=ORIENTED_EDGE('',*,*,#472,.T.);
#659=ORIENTED_EDGE('',*,*,#470,.T.);
#660=ORIENTED_EDGE('',*,*,#452,.T.);
#661=ORIENTED_EDGE('',*,*,#457,.T.);
#662=ORIENTED_EDGE('',*,*,#459,.T.);
#663=CYLINDRICAL_SURFACE('',#726,6.2);
#664=CYLINDRICAL_SURFACE('',#730,6.2);
#665=CYLINDRICAL_SURFACE('',#734,0.5);
#666=CYLINDRICAL_SURFACE('',#747,0.5);
#667=CYLINDRICAL_SURFACE('',#750,0.5);
#668=CYLINDRICAL_SURFACE('',#762,0.5);
#669=CYLINDRICAL_SURFACE('',#769,1.5);
#670=CYLINDRICAL_SURFACE('',#772,2.25);
#671=CYLINDRICAL_SURFACE('',#773,2.25);
#672=CYLINDRICAL_SURFACE('',#774,1.25);
#673=CYLINDRICAL_SURFACE('',#776,1.25);
#674=CYLINDRICAL_SURFACE('',#778,1.25);
#675=CYLINDRICAL_SURFACE('',#780,1.25);
#676=CYLINDRICAL_SURFACE('',#782,1.25);
#677=CYLINDRICAL_SURFACE('',#784,1.25);
#678=CYLINDRICAL_SURFACE('',#786,1.25);
#679=CYLINDRICAL_SURFACE('',#788,1.25);
#680=CYLINDRICAL_SURFACE('',#790,1.5);
#681=CYLINDRICAL_SURFACE('',#792,1.5);
#682=CYLINDRICAL_SURFACE('',#795,1.5);
#683=ADVANCED_FACE('',(#68),#663,.F.);
#684=ADVANCED_FACE('',(#69),#53,.F.);
#685=ADVANCED_FACE('',(#70),#664,.F.);
#686=ADVANCED_FACE('',(#71),#54,.F.);
#687=ADVANCED_FACE('',(#72),#665,.T.);
#688=ADVANCED_FACE('',(#73,#20,#21,#22),#55,.T.);
#689=ADVANCED_FACE('',(#74,#23,#24,#25),#56,.F.);
#690=ADVANCED_FACE('',(#75),#666,.T.);
#691=ADVANCED_FACE('',(#76),#57,.T.);
#692=ADVANCED_FACE('',(#77),#667,.T.);
#693=ADVANCED_FACE('',(#78,#26,#27,#28,#29,#30),#58,.T.);
#694=ADVANCED_FACE('',(#79),#668,.T.);
#695=ADVANCED_FACE('',(#80),#59,.F.);
#696=ADVANCED_FACE('',(#81),#60,.F.);
#697=ADVANCED_FACE('',(#82,#31,#32,#33),#61,.F.);
#698=ADVANCED_FACE('',(#83),#669,.T.);
#699=ADVANCED_FACE('',(#84),#62,.F.);
#700=ADVANCED_FACE('',(#85,#34),#670,.F.);
#701=ADVANCED_FACE('',(#86,#35),#671,.F.);
#702=ADVANCED_FACE('',(#87,#36),#672,.F.);
#703=ADVANCED_FACE('',(#88,#37),#673,.F.);
#704=ADVANCED_FACE('',(#89,#38),#674,.F.);
#705=ADVANCED_FACE('',(#90,#39),#675,.F.);
#706=ADVANCED_FACE('',(#91,#40),#676,.F.);
#707=ADVANCED_FACE('',(#92,#41),#677,.F.);
#708=ADVANCED_FACE('',(#93,#42),#678,.F.);
#709=ADVANCED_FACE('',(#94,#43),#679,.F.);
#710=ADVANCED_FACE('',(#95),#680,.T.);
#711=ADVANCED_FACE('',(#96),#681,.T.);
#712=ADVANCED_FACE('',(#97),#63,.F.);
#713=ADVANCED_FACE('',(#98),#682,.T.);
#714=ADVANCED_FACE('',(#99),#64,.F.);
#715=ADVANCED_FACE('',(#100),#65,.T.);
#716=ADVANCED_FACE('',(#101),#66,.T.);
#717=ADVANCED_FACE('',(#102,#44,#45,#46,#47,#48,#49,#50,#51,#52),#67,.F.);
#718=CLOSED_SHELL('',(#683,#684,#685,#686,#687,#688,#689,#690,#691,#692,
#693,#694,#695,#696,#697,#698,#699,#700,#701,#702,#703,#704,#705,#706,#707,
#708,#709,#710,#711,#712,#713,#714,#715,#716,#717));
#719=DATE_TIME_ROLE('creation_date');
#720=APPLIED_DATE_AND_TIME_ASSIGNMENT(#721,#719,(#1223));
#721=DATE_AND_TIME(#722,#723);
#722=CALENDAR_DATE(2017,27,9);
#723=LOCAL_TIME(9,6,5.,#724);
#724=COORDINATED_UNIVERSAL_TIME_OFFSET(0,0,.BEHIND.);
#725=AXIS2_PLACEMENT_3D('placement',#1007,#801,#802);
#726=AXIS2_PLACEMENT_3D('',#1008,#803,#804);
#727=AXIS2_PLACEMENT_3D('',#1011,#805,#806);
#728=AXIS2_PLACEMENT_3D('',#1015,#808,#809);
#729=AXIS2_PLACEMENT_3D('',#1017,#811,#812);
#730=AXIS2_PLACEMENT_3D('',#1023,#816,#817);
#731=AXIS2_PLACEMENT_3D('',#1025,#818,#819);
#732=AXIS2_PLACEMENT_3D('',#1028,#821,#822);
#733=AXIS2_PLACEMENT_3D('',#1029,#823,#824);
#734=AXIS2_PLACEMENT_3D('',#1032,#827,#828);
#735=AXIS2_PLACEMENT_3D('',#1035,#829,#830);
#736=AXIS2_PLACEMENT_3D('',#1039,#832,#833);
#737=AXIS2_PLACEMENT_3D('',#1041,#835,#836);
#738=AXIS2_PLACEMENT_3D('',#1052,#842,#843);
#739=AXIS2_PLACEMENT_3D('',#1054,#844,#845);
#740=AXIS2_PLACEMENT_3D('',#1055,#846,#847);
#741=AXIS2_PLACEMENT_3D('',#1059,#849,#850);
#742=AXIS2_PLACEMENT_3D('',#1067,#854,#855);
#743=AXIS2_PLACEMENT_3D('',#1071,#857,#858);
#744=AXIS2_PLACEMENT_3D('',#1076,#861,#862);
#745=AXIS2_PLACEMENT_3D('',#1078,#863,#864);
#746=AXIS2_PLACEMENT_3D('',#1080,#865,#866);
#747=AXIS2_PLACEMENT_3D('',#1081,#867,#868);
#748=AXIS2_PLACEMENT_3D('',#1085,#870,#871);
#749=AXIS2_PLACEMENT_3D('',#1087,#873,#874);
#750=AXIS2_PLACEMENT_3D('',#1095,#879,#880);
#751=AXIS2_PLACEMENT_3D('',#1097,#881,#882);
#752=AXIS2_PLACEMENT_3D('',#1099,#883,#884);
#753=AXIS2_PLACEMENT_3D('',#1101,#886,#887);
#754=AXIS2_PLACEMENT_3D('',#1104,#889,#890);
#755=AXIS2_PLACEMENT_3D('',#1110,#893,#894);
#756=AXIS2_PLACEMENT_3D('',#1114,#896,#897);
#757=AXIS2_PLACEMENT_3D('',#1119,#900,#901);
#758=AXIS2_PLACEMENT_3D('',#1121,#902,#903);
#759=AXIS2_PLACEMENT_3D('',#1123,#904,#905);
#760=AXIS2_PLACEMENT_3D('',#1125,#906,#907);
#761=AXIS2_PLACEMENT_3D('',#1127,#908,#909);
#762=AXIS2_PLACEMENT_3D('',#1128,#910,#911);
#763=AXIS2_PLACEMENT_3D('',#1131,#913,#914);
#764=AXIS2_PLACEMENT_3D('',#1132,#915,#916);
#765=AXIS2_PLACEMENT_3D('',#1134,#918,#919);
#766=AXIS2_PLACEMENT_3D('',#1136,#921,#922);
#767=AXIS2_PLACEMENT_3D('',#1143,#926,#927);
#768=AXIS2_PLACEMENT_3D('',#1145,#928,#929);
#769=AXIS2_PLACEMENT_3D('',#1146,#930,#931);
#770=AXIS2_PLACEMENT_3D('',#1149,#933,#934);
#771=AXIS2_PLACEMENT_3D('',#1150,#935,#936);
#772=AXIS2_PLACEMENT_3D('',#1154,#939,#940);
#773=AXIS2_PLACEMENT_3D('',#1155,#941,#942);
#774=AXIS2_PLACEMENT_3D('',#1156,#943,#944);
#775=AXIS2_PLACEMENT_3D('',#1158,#945,#946);
#776=AXIS2_PLACEMENT_3D('',#1159,#947,#948);
#777=AXIS2_PLACEMENT_3D('',#1161,#949,#950);
#778=AXIS2_PLACEMENT_3D('',#1162,#951,#952);
#779=AXIS2_PLACEMENT_3D('',#1164,#953,#954);
#780=AXIS2_PLACEMENT_3D('',#1165,#955,#956);
#781=AXIS2_PLACEMENT_3D('',#1167,#957,#958);
#782=AXIS2_PLACEMENT_3D('',#1168,#959,#960);
#783=AXIS2_PLACEMENT_3D('',#1170,#961,#962);
#784=AXIS2_PLACEMENT_3D('',#1171,#963,#964);
#785=AXIS2_PLACEMENT_3D('',#1173,#965,#966);
#786=AXIS2_PLACEMENT_3D('',#1174,#967,#968);
#787=AXIS2_PLACEMENT_3D('',#1176,#969,#970);
#788=AXIS2_PLACEMENT_3D('',#1177,#971,#972);
#789=AXIS2_PLACEMENT_3D('',#1179,#973,#974);
#790=AXIS2_PLACEMENT_3D('',#1180,#975,#976);
#791=AXIS2_PLACEMENT_3D('',#1183,#978,#979);
#792=AXIS2_PLACEMENT_3D('',#1184,#980,#981);
#793=AXIS2_PLACEMENT_3D('',#1186,#982,#983);
#794=AXIS2_PLACEMENT_3D('',#1188,#985,#986);
#795=AXIS2_PLACEMENT_3D('',#1192,#989,#990);
#796=AXIS2_PLACEMENT_3D('',#1194,#991,#992);
#797=AXIS2_PLACEMENT_3D('',#1196,#994,#995);
#798=AXIS2_PLACEMENT_3D('',#1198,#997,#998);
#799=AXIS2_PLACEMENT_3D('',#1200,#1000,#1001);
#800=AXIS2_PLACEMENT_3D('',#1202,#1003,#1004);
#801=DIRECTION('axis',(0.,0.,1.));
#802=DIRECTION('refdir',(1.,0.,0.));
#803=DIRECTION('center_axis',(-1.,0.,0.));
#804=DIRECTION('ref_axis',(0.,9.38675660497592E-12,1.));
#805=DIRECTION('center_axis',(-1.,0.,0.));
#806=DIRECTION('ref_axis',(0.,9.38675660497592E-12,1.));
#807=DIRECTION('',(-1.,0.,0.));
#808=DIRECTION('center_axis',(1.,0.,0.));
#809=DIRECTION('ref_axis',(0.,9.38675660497592E-12,1.));
#810=DIRECTION('',(-1.,0.,0.));
#811=DIRECTION('center_axis',(0.,0.,-1.));
#812=DIRECTION('ref_axis',(0.,-1.,0.));
#813=DIRECTION('',(0.,-1.,0.));
#814=DIRECTION('',(-1.,0.,0.));
#815=DIRECTION('',(0.,1.,0.));
#816=DIRECTION('center_axis',(-1.,0.,0.));
#817=DIRECTION('ref_axis',(0.,9.38675660497592E-12,-1.));
#818=DIRECTION('center_axis',(-1.,0.,0.));
#819=DIRECTION('ref_axis',(0.,9.38675660497592E-12,-1.));
#820=DIRECTION('',(-1.,0.,0.));
#821=DIRECTION('center_axis',(1.,0.,0.));
#822=DIRECTION('ref_axis',(0.,9.38675660497592E-12,-1.));
#823=DIRECTION('center_axis',(0.,0.,1.));
#824=DIRECTION('ref_axis',(0.,1.,0.));
#825=DIRECTION('',(0.,1.,0.));
#826=DIRECTION('',(0.,-1.,0.));
#827=DIRECTION('center_axis',(0.,0.,1.));
#828=DIRECTION('ref_axis',(0.707106781186522,0.707106781186573,0.));
#829=DIRECTION('center_axis',(0.,0.,-1.));
#830=DIRECTION('ref_axis',(0.707106781186522,0.707106781186573,0.));
#831=DIRECTION('',(0.,0.,-1.));
#832=DIRECTION('center_axis',(0.,0.,1.));
#833=DIRECTION('ref_axis',(0.707106781186522,0.707106781186573,0.));
#834=DIRECTION('',(0.,0.,1.));
#835=DIRECTION('center_axis',(1.,0.,0.));
#836=DIRECTION('ref_axis',(0.,1.,0.));
#837=DIRECTION('',(0.,-1.,0.));
#838=DIRECTION('',(0.,0.,1.));
#839=DIRECTION('',(0.,1.,0.));
#840=DIRECTION('',(0.,0.,1.));
#841=DIRECTION('',(0.,-1.,0.));
#842=DIRECTION('center_axis',(-1.,0.,0.));
#843=DIRECTION('ref_axis',(0.,0.,-1.));
#844=DIRECTION('center_axis',(-1.,0.,0.));
#845=DIRECTION('ref_axis',(0.,0.,-1.));
#846=DIRECTION('center_axis',(0.,0.,-1.));
#847=DIRECTION('ref_axis',(-1.,0.,0.));
#848=DIRECTION('',(1.,0.,0.));
#849=DIRECTION('center_axis',(0.,0.,-1.));
#850=DIRECTION('ref_axis',(-0.707106781186548,0.707106781186548,0.));
#851=DIRECTION('',(0.,1.,0.));
#852=DIRECTION('',(-1.,0.,0.));
#853=DIRECTION('',(0.,-1.,0.));
#854=DIRECTION('center_axis',(0.,0.,-1.));
#855=DIRECTION('ref_axis',(0.,-1.,0.));
#856=DIRECTION('',(-1.,0.,0.));
#857=DIRECTION('center_axis',(0.,0.,-1.));
#858=DIRECTION('ref_axis',(-1.,0.,0.));
#859=DIRECTION('',(0.,1.,0.));
#860=DIRECTION('',(-1.,0.,0.));
#861=DIRECTION('center_axis',(0.,0.,1.));
#862=DIRECTION('ref_axis',(1.,0.,0.));
#863=DIRECTION('center_axis',(0.,0.,1.));
#864=DIRECTION('ref_axis',(1.,0.,0.));
#865=DIRECTION('center_axis',(0.,0.,1.));
#866=DIRECTION('ref_axis',(1.,0.,0.));
#867=DIRECTION('center_axis',(0.,0.,1.));
#868=DIRECTION('ref_axis',(-0.707106781186548,0.707106781186548,0.));
#869=DIRECTION('',(0.,0.,-1.));
#870=DIRECTION('center_axis',(0.,0.,1.));
#871=DIRECTION('ref_axis',(-0.707106781186548,0.707106781186548,0.));
#872=DIRECTION('',(0.,0.,1.));
#873=DIRECTION('center_axis',(-1.,0.,0.));
#874=DIRECTION('ref_axis',(0.,-1.,0.));
#875=DIRECTION('',(0.,1.,0.));
#876=DIRECTION('',(0.,0.,-1.));
#877=DIRECTION('',(0.,-1.,0.));
#878=DIRECTION('',(0.,0.,-1.));
#879=DIRECTION('center_axis',(0.,0.,1.));
#880=DIRECTION('ref_axis',(-0.707106781186549,-0.707106781186546,0.));
#881=DIRECTION('center_axis',(0.,0.,-1.));
#882=DIRECTION('ref_axis',(-0.707106781186549,-0.707106781186546,0.));
#883=DIRECTION('center_axis',(0.,0.,1.));
#884=DIRECTION('ref_axis',(-0.707106781186549,-0.707106781186546,0.));
#885=DIRECTION('',(0.,0.,1.));
#886=DIRECTION('center_axis',(0.,0.,1.));
#887=DIRECTION('ref_axis',(1.,0.,0.));
#888=DIRECTION('',(1.,0.,0.));
#889=DIRECTION('center_axis',(0.,0.,-1.));
#890=DIRECTION('ref_axis',(0.707106781186578,-0.707106781186517,0.));
#891=DIRECTION('',(-1.,0.,0.));
#892=DIRECTION('',(0.,-1.,0.));
#893=DIRECTION('center_axis',(0.,0.,1.));
#894=DIRECTION('ref_axis',(0.,1.,0.));
#895=DIRECTION('',(-1.,0.,0.));
#896=DIRECTION('center_axis',(0.,0.,1.));
#897=DIRECTION('ref_axis',(1.,0.,0.));
#898=DIRECTION('',(0.,1.,0.));
#899=DIRECTION('',(-1.,0.,0.));
#900=DIRECTION('center_axis',(0.,0.,-1.));
#901=DIRECTION('ref_axis',(1.,0.,0.));
#902=DIRECTION('center_axis',(0.,0.,-1.));
#903=DIRECTION('ref_axis',(1.,0.,0.));
#904=DIRECTION('center_axis',(0.,0.,-1.));
#905=DIRECTION('ref_axis',(1.,0.,0.));
#906=DIRECTION('center_axis',(0.,0.,-1.));
#907=DIRECTION('ref_axis',(1.,0.,0.));
#908=DIRECTION('center_axis',(0.,0.,-1.));
#909=DIRECTION('ref_axis',(1.,0.,0.));
#910=DIRECTION('center_axis',(0.,0.,1.));
#911=DIRECTION('ref_axis',(0.707106781186578,-0.707106781186517,0.));
#912=DIRECTION('',(0.,0.,-1.));
#913=DIRECTION('center_axis',(0.,0.,1.));
#914=DIRECTION('ref_axis',(0.707106781186578,-0.707106781186517,0.));
#915=DIRECTION('center_axis',(0.,-1.,0.));
#916=DIRECTION('ref_axis',(-1.,0.,0.));
#917=DIRECTION('',(0.,0.,1.));
#918=DIRECTION('center_axis',(0.,-1.,0.));
#919=DIRECTION('ref_axis',(-1.,0.,0.));
#920=DIRECTION('',(0.,0.,-1.));
#921=DIRECTION('center_axis',(1.,0.,0.));
#922=DIRECTION('ref_axis',(0.,1.,0.));
#923=DIRECTION('',(0.,0.,1.));
#924=DIRECTION('',(0.,1.,0.));
#925=DIRECTION('',(0.,0.,1.));
#926=DIRECTION('center_axis',(1.,0.,0.));
#927=DIRECTION('ref_axis',(0.,0.,-1.));
#928=DIRECTION('center_axis',(1.,0.,0.));
#929=DIRECTION('ref_axis',(0.,0.,-1.));
#930=DIRECTION('center_axis',(0.,0.,1.));
#931=DIRECTION('ref_axis',(-1.,0.,0.));
#932=DIRECTION('',(0.,0.,1.));
#933=DIRECTION('center_axis',(0.,0.,-1.));
#934=DIRECTION('ref_axis',(-1.,0.,0.));
#935=DIRECTION('center_axis',(0.,1.,0.));
#936=DIRECTION('ref_axis',(-1.,0.,0.));
#937=DIRECTION('',(0.,0.,1.));
#938=DIRECTION('',(-1.,0.,0.));
#939=DIRECTION('center_axis',(1.,0.,0.));
#940=DIRECTION('ref_axis',(0.,0.,-1.));
#941=DIRECTION('center_axis',(1.,0.,0.));
#942=DIRECTION('ref_axis',(0.,0.,-1.));
#943=DIRECTION('center_axis',(0.,0.,1.));
#944=DIRECTION('ref_axis',(1.,0.,0.));
#945=DIRECTION('center_axis',(0.,0.,1.));
#946=DIRECTION('ref_axis',(1.,0.,0.));
#947=DIRECTION('center_axis',(0.,0.,1.));
#948=DIRECTION('ref_axis',(1.,0.,0.));
#949=DIRECTION('center_axis',(0.,0.,1.));
#950=DIRECTION('ref_axis',(1.,0.,0.));
#951=DIRECTION('center_axis',(0.,0.,1.));
#952=DIRECTION('ref_axis',(1.,0.,0.));
#953=DIRECTION('center_axis',(0.,0.,1.));
#954=DIRECTION('ref_axis',(1.,0.,0.));
#955=DIRECTION('center_axis',(0.,0.,1.));
#956=DIRECTION('ref_axis',(1.,0.,0.));
#957=DIRECTION('center_axis',(0.,0.,1.));
#958=DIRECTION('ref_axis',(1.,0.,0.));
#959=DIRECTION('center_axis',(0.,0.,1.));
#960=DIRECTION('ref_axis',(1.,0.,0.));
#961=DIRECTION('center_axis',(0.,0.,1.));
#962=DIRECTION('ref_axis',(1.,0.,0.));
#963=DIRECTION('center_axis',(0.,0.,1.));
#964=DIRECTION('ref_axis',(1.,0.,0.));
#965=DIRECTION('center_axis',(0.,0.,1.));
#966=DIRECTION('ref_axis',(1.,0.,0.));
#967=DIRECTION('center_axis',(0.,0.,1.));
#968=DIRECTION('ref_axis',(1.,0.,0.));
#969=DIRECTION('center_axis',(0.,0.,1.));
#970=DIRECTION('ref_axis',(1.,0.,0.));
#971=DIRECTION('center_axis',(0.,0.,1.));
#972=DIRECTION('ref_axis',(1.,0.,0.));
#973=DIRECTION('center_axis',(0.,0.,1.));
#974=DIRECTION('ref_axis',(1.,0.,0.));
#975=DIRECTION('center_axis',(0.,0.,1.));
#976=DIRECTION('ref_axis',(0.,-1.,0.));
#977=DIRECTION('',(0.,0.,1.));
#978=DIRECTION('center_axis',(0.,0.,-1.));
#979=DIRECTION('ref_axis',(0.,-1.,0.));
#980=DIRECTION('center_axis',(0.,0.,1.));
#981=DIRECTION('ref_axis',(0.,1.,0.));
#982=DIRECTION('center_axis',(0.,0.,-1.));
#983=DIRECTION('ref_axis',(0.,1.,0.));
#984=DIRECTION('',(0.,0.,1.));
#985=DIRECTION('center_axis',(0.,-1.,0.));
#986=DIRECTION('ref_axis',(1.,0.,0.));
#987=DIRECTION('',(1.,0.,0.));
#988=DIRECTION('',(0.,0.,1.));
#989=DIRECTION('center_axis',(0.,0.,1.));
#990=DIRECTION('ref_axis',(1.,0.,0.));
#991=DIRECTION('center_axis',(0.,0.,-1.));
#992=DIRECTION('ref_axis',(1.,0.,0.));
#993=DIRECTION('',(0.,0.,1.));
#994=DIRECTION('center_axis',(-1.,0.,0.));
#995=DIRECTION('ref_axis',(0.,-1.,0.));
#996=DIRECTION('',(0.,-1.,0.));
#997=DIRECTION('center_axis',(0.,1.,0.));
#998=DIRECTION('ref_axis',(-1.,0.,0.));
#999=DIRECTION('',(1.,0.,0.));
#1000=DIRECTION('center_axis',(0.,-1.,0.));
#1001=DIRECTION('ref_axis',(1.,0.,0.));
#1002=DIRECTION('',(-1.,0.,0.));
#1003=DIRECTION('center_axis',(0.,0.,1.));
#1004=DIRECTION('ref_axis',(1.,0.,0.));
#1005=DIRECTION('',(1.,0.,0.));
#1006=DIRECTION('',(1.,0.,0.));
#1007=CARTESIAN_POINT('',(0.,0.,0.));
#1008=CARTESIAN_POINT('Origin',(180.,86.,13.));
#1009=CARTESIAN_POINT('',(180.,86.0000000000582,6.8));
#1010=CARTESIAN_POINT('',(180.,86.0000000000582,19.2));
#1011=CARTESIAN_POINT('Origin',(180.,86.,13.));
#1012=CARTESIAN_POINT('',(175.,86.0000000000582,6.8));
#1013=CARTESIAN_POINT('',(180.,86.0000000000582,6.8));
#1014=CARTESIAN_POINT('',(175.,86.0000000000582,19.2));
#1015=CARTESIAN_POINT('Origin',(175.,86.,13.));
#1016=CARTESIAN_POINT('',(180.,86.0000000000582,19.2));
#1017=CARTESIAN_POINT('Origin',(180.,101.000000000058,6.8));
#1018=CARTESIAN_POINT('',(180.,101.000000000058,6.8));
#1019=CARTESIAN_POINT('',(180.,50.5000000000291,6.8));
#1020=CARTESIAN_POINT('',(175.,101.000000000058,6.8));
#1021=CARTESIAN_POINT('',(180.,101.000000000058,6.8));
#1022=CARTESIAN_POINT('',(175.,53.7500000000291,6.8));
#1023=CARTESIAN_POINT('Origin',(180.,101.,13.));
#1024=CARTESIAN_POINT('',(180.,101.000000000058,19.2));
#1025=CARTESIAN_POINT('Origin',(180.,101.,13.));
#1026=CARTESIAN_POINT('',(175.,101.000000000058,19.2));
#1027=CARTESIAN_POINT('',(180.,101.000000000058,19.2));
#1028=CARTESIAN_POINT('Origin',(175.,101.,13.));
#1029=CARTESIAN_POINT('Origin',(180.,86.0000000000582,19.2));
#1030=CARTESIAN_POINT('',(180.,43.0000000000291,19.2));
#1031=CARTESIAN_POINT('',(175.,46.2500000000291,19.2));
#1032=CARTESIAN_POINT('Origin',(179.5,129.5,0.));
#1033=CARTESIAN_POINT('',(179.5,130.,22.));
#1034=CARTESIAN_POINT('',(180.,129.5,22.));
#1035=CARTESIAN_POINT('Origin',(179.5,129.5,22.));
#1036=CARTESIAN_POINT('',(180.,129.5,0.));
#1037=CARTESIAN_POINT('',(180.,129.5,0.));
#1038=CARTESIAN_POINT('',(179.5,130.,0.));
#1039=CARTESIAN_POINT('Origin',(179.5,129.5,0.));
#1040=CARTESIAN_POINT('',(179.5,130.,0.));
#1041=CARTESIAN_POINT('Origin',(180.,0.,0.));
#1042=CARTESIAN_POINT('',(180.,77.5,22.));
#1043=CARTESIAN_POINT('',(180.,58.75,22.));
#1044=CARTESIAN_POINT('',(180.,77.5,30.));
#1045=CARTESIAN_POINT('',(180.,77.5,15.));
#1046=CARTESIAN_POINT('',(180.,0.500000000000007,30.));
#1047=CARTESIAN_POINT('',(180.,130.,30.));
#1048=CARTESIAN_POINT('',(180.,0.500000000000007,0.));
#1049=CARTESIAN_POINT('',(180.,0.5,0.));
#1050=CARTESIAN_POINT('',(180.,130.,0.));
#1051=CARTESIAN_POINT('',(180.,72.,10.75));
#1052=CARTESIAN_POINT('Origin',(180.,72.,13.));
#1053=CARTESIAN_POINT('',(180.,115.,10.75));
#1054=CARTESIAN_POINT('Origin',(180.,115.,13.));
#1055=CARTESIAN_POINT('Origin',(99.0876747857978,117.5,22.));
#1056=CARTESIAN_POINT('',(0.500000000000007,130.,22.));
#1057=CARTESIAN_POINT('',(139.543837392899,130.,22.));
#1058=CARTESIAN_POINT('',(0.,129.5,22.));
#1059=CARTESIAN_POINT('Origin',(0.500000000000007,129.5,22.));
#1060=CARTESIAN_POINT('',(0.,77.5,22.));
#1061=CARTESIAN_POINT('',(0.,123.75,22.));
#1062=CARTESIAN_POINT('',(5.,77.5,22.));
#1063=CARTESIAN_POINT('',(-94.8137509049652,77.5,22.));
#1064=CARTESIAN_POINT('',(5.,123.5,22.));
#1065=CARTESIAN_POINT('',(5.,120.5,22.));
#1066=CARTESIAN_POINT('',(6.49999999999999,125.,22.));
#1067=CARTESIAN_POINT('Origin',(5.,125.,22.));
#1068=CARTESIAN_POINT('',(173.5,125.,22.));
#1069=CARTESIAN_POINT('',(136.293837392899,125.,22.));
#1070=CARTESIAN_POINT('',(175.,123.5,22.));
#1071=CARTESIAN_POINT('Origin',(175.,125.,22.));
#1072=CARTESIAN_POINT('',(175.,77.5,22.));
#1073=CARTESIAN_POINT('',(175.,62.,22.));
#1074=CARTESIAN_POINT('',(-94.8137509049652,77.5,22.));
#1075=CARTESIAN_POINT('',(88.75,127.5,22.));
#1076=CARTESIAN_POINT('Origin',(90.,127.5,22.));
#1077=CARTESIAN_POINT('',(1.25,127.5,22.));
#1078=CARTESIAN_POINT('Origin',(2.5,127.5,22.));
#1079=CARTESIAN_POINT('',(176.25,127.5,22.));
#1080=CARTESIAN_POINT('Origin',(177.5,127.5,22.));
#1081=CARTESIAN_POINT('Origin',(0.500000000000007,129.5,0.));
#1082=CARTESIAN_POINT('',(0.500000000000007,130.,0.));
#1083=CARTESIAN_POINT('',(0.500000000000007,130.,0.));
#1084=CARTESIAN_POINT('',(0.,129.5,0.));
#1085=CARTESIAN_POINT('Origin',(0.500000000000007,129.5,0.));
#1086=CARTESIAN_POINT('',(0.,129.5,0.));
#1087=CARTESIAN_POINT('Origin',(0.,130.,0.));
#1088=CARTESIAN_POINT('',(0.,0.499999999999998,0.));
#1089=CARTESIAN_POINT('',(0.,0.,0.));
#1090=CARTESIAN_POINT('',(0.,0.499999999999998,30.));
#1091=CARTESIAN_POINT('',(0.,0.499999999999998,0.));
#1092=CARTESIAN_POINT('',(0.,77.5,30.));
#1093=CARTESIAN_POINT('',(0.,0.,30.));
#1094=CARTESIAN_POINT('',(0.,77.5,15.));
#1095=CARTESIAN_POINT('Origin',(0.5,0.499999999999998,0.));
#1096=CARTESIAN_POINT('',(0.500000000000007,0.,30.));
#1097=CARTESIAN_POINT('Origin',(0.5,0.499999999999998,30.));
#1098=CARTESIAN_POINT('',(0.500000000000007,0.,0.));
#1099=CARTESIAN_POINT('Origin',(0.5,0.499999999999998,0.));
#1100=CARTESIAN_POINT('',(0.5,0.,0.));
#1101=CARTESIAN_POINT('Origin',(90.,65.,30.));
#1102=CARTESIAN_POINT('',(179.5,0.,30.));
#1103=CARTESIAN_POINT('',(180.,0.,30.));
#1104=CARTESIAN_POINT('Origin',(179.5,0.5,30.));
#1105=CARTESIAN_POINT('',(175.,77.5,30.));
#1106=CARTESIAN_POINT('',(191.49455023828,77.5,30.));
#1107=CARTESIAN_POINT('',(175.,6.5,30.));
#1108=CARTESIAN_POINT('',(175.,35.75,30.));
#1109=CARTESIAN_POINT('',(173.5,5.,30.));
#1110=CARTESIAN_POINT('Origin',(175.,5.,30.));
#1111=CARTESIAN_POINT('',(6.5,5.,30.));
#1112=CARTESIAN_POINT('',(48.25,5.,30.));
#1113=CARTESIAN_POINT('',(5.,6.5,30.));
#1114=CARTESIAN_POINT('Origin',(5.,5.,30.));
#1115=CARTESIAN_POINT('',(5.,77.5,30.));
#1116=CARTESIAN_POINT('',(5.,94.25,30.));
#1117=CARTESIAN_POINT('',(191.49455023828,77.5,30.));
#1118=CARTESIAN_POINT('',(3.75,2.5,30.));
#1119=CARTESIAN_POINT('Origin',(2.5,2.5,30.));
#1120=CARTESIAN_POINT('',(178.75,2.5,30.));
#1121=CARTESIAN_POINT('Origin',(177.5,2.5,30.));
#1122=CARTESIAN_POINT('',(91.25,2.5,30.));
#1123=CARTESIAN_POINT('Origin',(90.,2.5,30.));
#1124=CARTESIAN_POINT('',(3.75,65.,30.));
#1125=CARTESIAN_POINT('Origin',(2.5,65.,30.));
#1126=CARTESIAN_POINT('',(178.75,65.,30.));
#1127=CARTESIAN_POINT('Origin',(177.5,65.,30.));
#1128=CARTESIAN_POINT('Origin',(179.5,0.5,0.));
#1129=CARTESIAN_POINT('',(179.5,0.,0.));
#1130=CARTESIAN_POINT('',(179.5,0.,0.));
#1131=CARTESIAN_POINT('Origin',(179.5,0.5,0.));
#1132=CARTESIAN_POINT('Origin',(292.989100476561,77.5,30.));
#1133=CARTESIAN_POINT('',(5.,77.5,15.));
#1134=CARTESIAN_POINT('Origin',(292.989100476561,77.5,30.));
#1135=CARTESIAN_POINT('',(175.,77.5,15.));
#1136=CARTESIAN_POINT('Origin',(175.,6.5,0.));
#1137=CARTESIAN_POINT('',(175.,123.5,0.));
#1138=CARTESIAN_POINT('',(175.,123.5,0.));
#1139=CARTESIAN_POINT('',(175.,6.5,0.));
#1140=CARTESIAN_POINT('',(175.,35.75,0.));
#1141=CARTESIAN_POINT('',(175.,6.5,0.));
#1142=CARTESIAN_POINT('',(175.,115.,15.25));
#1143=CARTESIAN_POINT('Origin',(175.,115.,13.));
#1144=CARTESIAN_POINT('',(175.,72.,15.25));
#1145=CARTESIAN_POINT('Origin',(175.,72.,13.));
#1146=CARTESIAN_POINT('Origin',(175.,125.,0.));
#1147=CARTESIAN_POINT('',(173.5,125.,0.));
#1148=CARTESIAN_POINT('',(173.5,125.,0.));
#1149=CARTESIAN_POINT('Origin',(175.,125.,0.));
#1150=CARTESIAN_POINT('Origin',(173.5,125.,0.));
#1151=CARTESIAN_POINT('',(6.49999999999999,125.,0.));
#1152=CARTESIAN_POINT('',(6.49999999999999,125.,0.));
#1153=CARTESIAN_POINT('',(131.75,125.,0.));
#1154=CARTESIAN_POINT('Origin',(176.,72.,13.));
#1155=CARTESIAN_POINT('Origin',(176.,115.,13.));
#1156=CARTESIAN_POINT('Origin',(177.5,65.,-194.053565024081));
#1157=CARTESIAN_POINT('',(176.25,65.,0.));
#1158=CARTESIAN_POINT('Origin',(177.5,65.,0.));
#1159=CARTESIAN_POINT('Origin',(2.5,65.,-194.053565024081));
#1160=CARTESIAN_POINT('',(1.25,65.,0.));
#1161=CARTESIAN_POINT('Origin',(2.5,65.,0.));
#1162=CARTESIAN_POINT('Origin',(90.,127.5,-194.053565024081));
#1163=CARTESIAN_POINT('',(88.75,127.5,0.));
#1164=CARTESIAN_POINT('Origin',(90.,127.5,0.));
#1165=CARTESIAN_POINT('Origin',(90.,2.5,-194.053565024081));
#1166=CARTESIAN_POINT('',(88.75,2.5,0.));
#1167=CARTESIAN_POINT('Origin',(90.,2.5,0.));
#1168=CARTESIAN_POINT('Origin',(177.5,2.5,-194.053565024081));
#1169=CARTESIAN_POINT('',(176.25,2.5,0.));
#1170=CARTESIAN_POINT('Origin',(177.5,2.5,0.));
#1171=CARTESIAN_POINT('Origin',(2.5,127.5,-194.053565024081));
#1172=CARTESIAN_POINT('',(1.25,127.5,0.));
#1173=CARTESIAN_POINT('Origin',(2.5,127.5,0.));
#1174=CARTESIAN_POINT('Origin',(177.5,127.5,-194.053565024081));
#1175=CARTESIAN_POINT('',(176.25,127.5,0.));
#1176=CARTESIAN_POINT('Origin',(177.5,127.5,0.));
#1177=CARTESIAN_POINT('Origin',(2.5,2.5,-194.053565024081));
#1178=CARTESIAN_POINT('',(1.25,2.5,0.));
#1179=CARTESIAN_POINT('Origin',(2.5,2.5,0.));
#1180=CARTESIAN_POINT('Origin',(5.,125.,0.));
#1181=CARTESIAN_POINT('',(5.,123.5,0.));
#1182=CARTESIAN_POINT('',(5.,123.5,0.));
#1183=CARTESIAN_POINT('Origin',(5.,125.,0.));
#1184=CARTESIAN_POINT('Origin',(175.,5.,0.));
#1185=CARTESIAN_POINT('',(173.5,5.,0.));
#1186=CARTESIAN_POINT('Origin',(175.,5.,0.));
#1187=CARTESIAN_POINT('',(173.5,5.,0.));
#1188=CARTESIAN_POINT('Origin',(6.49999999999999,5.,0.));
#1189=CARTESIAN_POINT('',(6.5,5.,0.));
#1190=CARTESIAN_POINT('',(48.25,5.,0.));
#1191=CARTESIAN_POINT('',(6.5,5.,0.));
#1192=CARTESIAN_POINT('Origin',(5.,5.,0.));
#1193=CARTESIAN_POINT('',(5.,6.5,0.));
#1194=CARTESIAN_POINT('Origin',(5.,5.,0.));
#1195=CARTESIAN_POINT('',(5.,6.5,0.));
#1196=CARTESIAN_POINT('Origin',(5.,123.5,0.));
#1197=CARTESIAN_POINT('',(5.,94.25,0.));
#1198=CARTESIAN_POINT('Origin',(180.,130.,0.));
#1199=CARTESIAN_POINT('',(0.,130.,0.));
#1200=CARTESIAN_POINT('Origin',(0.,0.,0.));
#1201=CARTESIAN_POINT('',(180.,0.,0.));
#1202=CARTESIAN_POINT('Origin',(90.,65.,0.));
#1203=CARTESIAN_POINT('',(-27.3869060701059,0.,30.));
#1204=CARTESIAN_POINT('',(-27.3869060701059,0.,30.));
#1205=CARTESIAN_POINT('',(235.519274215314,0.,30.));
#1206=CARTESIAN_POINT('',(-27.3869060701059,76.5,30.));
#1207=CARTESIAN_POINT('',(-27.3869060701059,76.5,30.));
#1208=CARTESIAN_POINT('',(235.519274215314,76.5,30.));
#1209=UNCERTAINTY_MEASURE_WITH_UNIT(LENGTH_MEASURE(0.01),#1213,
'DISTANCE_ACCURACY_VALUE',
'Maximum model space distance between geometric entities at asserted c
onnectivities');
#1210=UNCERTAINTY_MEASURE_WITH_UNIT(LENGTH_MEASURE(1.E-6),#1213,
'DISTANCE_ACCURACY_VALUE',
'Maximum model space distance between geometric entities at asserted c
onnectivities');
#1211=(
GEOMETRIC_REPRESENTATION_CONTEXT(3)
GLOBAL_UNCERTAINTY_ASSIGNED_CONTEXT((#1209))
GLOBAL_UNIT_ASSIGNED_CONTEXT((#1213,#1216,#1214))
REPRESENTATION_CONTEXT('','3D')
);
#1212=(
GEOMETRIC_REPRESENTATION_CONTEXT(3)
GLOBAL_UNCERTAINTY_ASSIGNED_CONTEXT((#1210))
GLOBAL_UNIT_ASSIGNED_CONTEXT((#1213,#1216,#1214))
REPRESENTATION_CONTEXT('','3D')
);
#1213=(
LENGTH_UNIT()
NAMED_UNIT(*)
SI_UNIT(.MILLI.,.METRE.)
);
#1214=(
NAMED_UNIT(*)
SI_UNIT($,.STERADIAN.)
SOLID_ANGLE_UNIT()
);
#1215=DIMENSIONAL_EXPONENTS(0.,0.,0.,0.,0.,0.,0.);
#1216=(
CONVERSION_BASED_UNIT('degree',#1218)
NAMED_UNIT(#1215)
PLANE_ANGLE_UNIT()
);
#1217=(
NAMED_UNIT(*)
PLANE_ANGLE_UNIT()
SI_UNIT($,.RADIAN.)
);
#1218=PLANE_ANGLE_MEASURE_WITH_UNIT(PLANE_ANGLE_MEASURE(0.01745329252),
#1217);
#1219=SHAPE_DEFINITION_REPRESENTATION(#1220,#1221);
#1220=PRODUCT_DEFINITION_SHAPE('',$,#1223);
#1221=SHAPE_REPRESENTATION('',(#725),#1211);
#1222=PRODUCT_DEFINITION_CONTEXT('part definition',#1227,'design');
#1223=PRODUCT_DEFINITION('y_ko_diaplay_part2','y_ko_diaplay_part2',#1224,
#1222);
#1224=PRODUCT_DEFINITION_FORMATION('',$,#1229);
#1225=PRODUCT_RELATED_PRODUCT_CATEGORY('y_ko_diaplay_part2',
'y_ko_diaplay_part2',(#1229));
#1226=APPLICATION_PROTOCOL_DEFINITION('international standard',
'automotive_design',2009,#1227);
#1227=APPLICATION_CONTEXT(
'Core Data for Automotive Mechanical Design Process');
#1228=PRODUCT_CONTEXT('part definition',#1227,'mechanical');
#1229=PRODUCT('y_ko_diaplay_part2','y_ko_diaplay_part2',$,(#1228));
#1230=PRESENTATION_STYLE_ASSIGNMENT((#1231));
#1231=SURFACE_STYLE_USAGE(.BOTH.,#1232);
#1232=SURFACE_SIDE_STYLE('',(#1233));
#1233=SURFACE_STYLE_FILL_AREA(#1234);
#1234=FILL_AREA_STYLE('',(#1235));
#1235=FILL_AREA_STYLE_COLOUR('',#1236);
#1236=COLOUR_RGB('',0.749019607843137,0.749019607843137,0.749019607843137);
ENDSEC;
END-ISO-10303-21;
