# Supplementary material for: MR-compatible, 3.8 inch dual organic light-emitting diode (OLED) in-bore display for functional MRI
Source: PLoS One. 2018 Oct 11;13(10):e0205325. doi: 10.1371/journal.pone.0205325 (PMC6181352; doi:10.1371/journal.pone.0205325)
Supplement: S1 File — This file contains the CAD files for the shield box. (ZIP) [file pone.0205325.s001.zip › 3Dfiles/y_ko_diaplay_part3.stp]

ISO-10303-21;
HEADER;
/* Generated by software containing ST-Developer
 * from STEP Tools, Inc. (www.steptools.com) 
 */

FILE_DESCRIPTION(
/* description */ (''),
/* implementation_level */ '2;1');

FILE_NAME(
/* name */ 
'C:\\Users\\YunKo\\Project\\OLED\\Cover_3D\\Insidebore_final\\y_ko_dia
play_part3.stp',
/* time_stamp */ '2018-08-16T11:08:55+02:00',
/* author */ ('YunKo'),
/* organization */ (''),
/* preprocessor_version */ 'ST-DEVELOPER v16.5',
/* originating_system */ 'Autodesk Inventor 2017',
/* authorisation */ '');

FILE_SCHEMA (('AUTOMOTIVE_DESIGN { 1 0 10303 214 3 1 1 }'));
ENDSEC;

DATA;
#10=MECHANICAL_DESIGN_GEOMETRIC_PRESENTATION_REPRESENTATION('',(#13),#1831);
#11=SHAPE_REPRESENTATION_RELATIONSHIP('SRR','None',#1840,#12);
#12=ADVANCED_BREP_SHAPE_REPRESENTATION('',(#14),#1830);
#13=STYLED_ITEM('',(#1849),#14);
#14=MANIFOLD_SOLID_BREP('Solid1',#1123);
#15=LINE('',#1593,#125);
#16=LINE('',#1595,#126);
#17=LINE('',#1597,#127);
#18=LINE('',#1598,#128);
#19=LINE('',#1602,#129);
#20=LINE('',#1604,#130);
#21=LINE('',#1606,#131);
#22=LINE('',#1607,#132);
#23=LINE('',#1610,#133);
#24=LINE('',#1614,#134);
#25=LINE('',#1615,#135);
#26=LINE('',#1618,#136);
#27=LINE('',#1620,#137);
#28=LINE('',#1621,#138);
#29=LINE('',#1624,#139);
#30=LINE('',#1626,#140);
#31=LINE('',#1628,#141);
#32=LINE('',#1630,#142);
#33=LINE('',#1632,#143);
#34=LINE('',#1634,#144);
#35=LINE('',#1636,#145);
#36=LINE('',#1637,#146);
#37=LINE('',#1640,#147);
#38=LINE('',#1642,#148);
#39=LINE('',#1644,#149);
#40=LINE('',#1646,#150);
#41=LINE('',#1648,#151);
#42=LINE('',#1650,#152);
#43=LINE('',#1652,#153);
#44=LINE('',#1655,#154);
#45=LINE('',#1657,#155);
#46=LINE('',#1658,#156);
#47=LINE('',#1661,#157);
#48=LINE('',#1663,#158);
#49=LINE('',#1665,#159);
#50=LINE('',#1667,#160);
#51=LINE('',#1669,#161);
#52=LINE('',#1670,#162);
#53=LINE('',#1674,#163);
#54=LINE('',#1676,#164);
#55=LINE('',#1678,#165);
#56=LINE('',#1680,#166);
#57=LINE('',#1681,#167);
#58=LINE('',#1683,#168);
#59=LINE('',#1685,#169);
#60=LINE('',#1687,#170);
#61=LINE('',#1688,#171);
#62=LINE('',#1691,#172);
#63=LINE('',#1695,#173);
#64=LINE('',#1698,#174);
#65=LINE('',#1701,#175);
#66=LINE('',#1703,#176);
#67=LINE('',#1704,#177);
#68=LINE('',#1707,#178);
#69=LINE('',#1708,#179);
#70=LINE('',#1711,#180);
#71=LINE('',#1712,#181);
#72=LINE('',#1715,#182);
#73=LINE('',#1716,#183);
#74=LINE('',#1719,#184);
#75=LINE('',#1721,#185);
#76=LINE('',#1722,#186);
#77=LINE('',#1725,#187);
#78=LINE('',#1728,#188);
#79=LINE('',#1731,#189);
#80=LINE('',#1732,#190);
#81=LINE('',#1735,#191);
#82=LINE('',#1737,#192);
#83=LINE('',#1739,#193);
#84=LINE('',#1740,#194);
#85=LINE('',#1743,#195);
#86=LINE('',#1744,#196);
#87=LINE('',#1747,#197);
#88=LINE('',#1748,#198);
#89=LINE('',#1751,#199);
#90=LINE('',#1752,#200);
#91=LINE('',#1754,#201);
#92=LINE('',#1756,#202);
#93=LINE('',#1759,#203);
#94=LINE('',#1760,#204);
#95=LINE('',#1763,#205);
#96=LINE('',#1765,#206);
#97=LINE('',#1767,#207);
#98=LINE('',#1768,#208);
#99=LINE('',#1771,#209);
#100=LINE('',#1773,#210);
#101=LINE('',#1774,#211);
#102=LINE('',#1777,#212);
#103=LINE('',#1779,#213);
#104=LINE('',#1780,#214);
#105=LINE('',#1782,#215);
#106=LINE('',#1784,#216);
#107=LINE('',#1786,#217);
#108=LINE('',#1787,#218);
#109=LINE('',#1789,#219);
#110=LINE('',#1791,#220);
#111=LINE('',#1792,#221);
#112=LINE('',#1795,#222);
#113=LINE('',#1796,#223);
#114=LINE('',#1798,#224);
#115=LINE('',#1801,#225);
#116=LINE('',#1802,#226);
#117=LINE('',#1807,#227);
#118=LINE('',#1810,#228);
#119=LINE('',#1814,#229);
#120=LINE('',#1816,#230);
#121=LINE('',#1817,#231);
#122=LINE('',#1819,#232);
#123=LINE('',#1821,#233);
#124=LINE('',#1824,#234);
#125=VECTOR('',#1311,10.);
#126=VECTOR('',#1312,10.);
#127=VECTOR('',#1313,10.);
#128=VECTOR('',#1314,10.);
#129=VECTOR('',#1317,10.);
#130=VECTOR('',#1318,10.);
#131=VECTOR('',#1319,10.);
#132=VECTOR('',#1320,10.);
#133=VECTOR('',#1323,10.);
#134=VECTOR('',#1326,10.);
#135=VECTOR('',#1327,10.);
#136=VECTOR('',#1330,10.);
#137=VECTOR('',#1331,10.);
#138=VECTOR('',#1332,10.);
#139=VECTOR('',#1335,10.);
#140=VECTOR('',#1336,10.);
#141=VECTOR('',#1337,10.);
#142=VECTOR('',#1338,10.);
#143=VECTOR('',#1339,10.);
#144=VECTOR('',#1340,10.);
#145=VECTOR('',#1341,10.);
#146=VECTOR('',#1342,10.);
#147=VECTOR('',#1345,10.);
#148=VECTOR('',#1346,10.);
#149=VECTOR('',#1347,10.);
#150=VECTOR('',#1348,10.);
#151=VECTOR('',#1349,10.);
#152=VECTOR('',#1350,10.);
#153=VECTOR('',#1351,10.);
#154=VECTOR('',#1354,10.);
#155=VECTOR('',#1355,10.);
#156=VECTOR('',#1356,10.);
#157=VECTOR('',#1359,10.);
#158=VECTOR('',#1360,10.);
#159=VECTOR('',#1361,10.);
#160=VECTOR('',#1362,10.);
#161=VECTOR('',#1363,10.);
#162=VECTOR('',#1364,10.);
#163=VECTOR('',#1367,10.);
#164=VECTOR('',#1368,10.);
#165=VECTOR('',#1369,10.);
#166=VECTOR('',#1370,10.);
#167=VECTOR('',#1371,10.);
#168=VECTOR('',#1372,10.);
#169=VECTOR('',#1373,10.);
#170=VECTOR('',#1374,10.);
#171=VECTOR('',#1375,10.);
#172=VECTOR('',#1378,10.);
#173=VECTOR('',#1381,10.);
#174=VECTOR('',#1384,10.);
#175=VECTOR('',#1387,10.);
#176=VECTOR('',#1388,10.);
#177=VECTOR('',#1389,10.);
#178=VECTOR('',#1392,10.);
#179=VECTOR('',#1393,10.);
#180=VECTOR('',#1396,10.);
#181=VECTOR('',#1397,10.);
#182=VECTOR('',#1400,10.);
#183=VECTOR('',#1401,10.);
#184=VECTOR('',#1404,10.);
#185=VECTOR('',#1405,10.);
#186=VECTOR('',#1406,10.);
#187=VECTOR('',#1409,10.);
#188=VECTOR('',#1414,10.);
#189=VECTOR('',#1417,10.);
#190=VECTOR('',#1418,10.);
#191=VECTOR('',#1421,10.);
#192=VECTOR('',#1422,10.);
#193=VECTOR('',#1423,10.);
#194=VECTOR('',#1424,10.);
#195=VECTOR('',#1427,10.);
#196=VECTOR('',#1428,10.);
#197=VECTOR('',#1431,10.);
#198=VECTOR('',#1432,10.);
#199=VECTOR('',#1435,10.);
#200=VECTOR('',#1436,10.);
#201=VECTOR('',#1439,10.);
#202=VECTOR('',#1442,10.);
#203=VECTOR('',#1445,10.);
#204=VECTOR('',#1446,10.);
#205=VECTOR('',#1449,10.);
#206=VECTOR('',#1450,10.);
#207=VECTOR('',#1451,10.);
#208=VECTOR('',#1452,10.);
#209=VECTOR('',#1455,10.);
#210=VECTOR('',#1456,10.);
#211=VECTOR('',#1457,10.);
#212=VECTOR('',#1460,10.);
#213=VECTOR('',#1461,10.);
#214=VECTOR('',#1462,10.);
#215=VECTOR('',#1465,10.);
#216=VECTOR('',#1466,10.);
#217=VECTOR('',#1467,10.);
#218=VECTOR('',#1468,10.);
#219=VECTOR('',#1469,10.);
#220=VECTOR('',#1470,10.);
#221=VECTOR('',#1471,10.);
#222=VECTOR('',#1474,10.);
#223=VECTOR('',#1475,10.);
#224=VECTOR('',#1478,10.);
#225=VECTOR('',#1481,10.);
#226=VECTOR('',#1482,10.);
#227=VECTOR('',#1489,10.);
#228=VECTOR('',#1494,10.);
#229=VECTOR('',#1499,10.);
#230=VECTOR('',#1500,10.);
#231=VECTOR('',#1501,10.);
#232=VECTOR('',#1504,10.);
#233=VECTOR('',#1507,10.);
#234=VECTOR('',#1512,10.);
#235=PLANE('',#1173);
#236=PLANE('',#1174);
#237=PLANE('',#1175);
#238=PLANE('',#1177);
#239=PLANE('',#1178);
#240=PLANE('',#1179);
#241=PLANE('',#1181);
#242=PLANE('',#1182);
#243=PLANE('',#1183);
#244=PLANE('',#1186);
#245=PLANE('',#1187);
#246=PLANE('',#1188);
#247=PLANE('',#1189);
#248=PLANE('',#1190);
#249=PLANE('',#1193);
#250=PLANE('',#1194);
#251=PLANE('',#1195);
#252=PLANE('',#1196);
#253=PLANE('',#1197);
#254=PLANE('',#1198);
#255=PLANE('',#1199);
#256=PLANE('',#1200);
#257=PLANE('',#1201);
#258=PLANE('',#1202);
#259=PLANE('',#1203);
#260=PLANE('',#1204);
#261=PLANE('',#1205);
#262=PLANE('',#1206);
#263=PLANE('',#1207);
#264=PLANE('',#1208);
#265=PLANE('',#1211);
#266=PLANE('',#1213);
#267=PLANE('',#1214);
#268=PLANE('',#1215);
#269=PLANE('',#1216);
#270=PLANE('',#1217);
#271=PLANE('',#1218);
#272=PLANE('',#1222);
#273=FACE_BOUND('',#372,.T.);
#274=FACE_BOUND('',#374,.T.);
#275=FACE_BOUND('',#376,.T.);
#276=FACE_BOUND('',#378,.T.);
#277=FACE_BOUND('',#380,.T.);
#278=FACE_BOUND('',#382,.T.);
#279=FACE_BOUND('',#384,.T.);
#280=FACE_BOUND('',#386,.T.);
#281=FACE_BOUND('',#388,.T.);
#282=FACE_BOUND('',#390,.T.);
#283=FACE_BOUND('',#392,.T.);
#284=FACE_BOUND('',#394,.T.);
#285=FACE_BOUND('',#396,.T.);
#286=FACE_BOUND('',#398,.T.);
#287=FACE_BOUND('',#402,.T.);
#288=FACE_BOUND('',#403,.T.);
#289=FACE_BOUND('',#407,.T.);
#290=FACE_BOUND('',#408,.T.);
#291=FACE_BOUND('',#409,.T.);
#292=FACE_BOUND('',#410,.T.);
#293=FACE_BOUND('',#411,.T.);
#294=FACE_BOUND('',#412,.T.);
#295=FACE_BOUND('',#416,.T.);
#296=FACE_BOUND('',#417,.T.);
#297=FACE_BOUND('',#418,.T.);
#298=FACE_BOUND('',#421,.T.);
#299=FACE_BOUND('',#434,.T.);
#300=FACE_BOUND('',#435,.T.);
#301=FACE_BOUND('',#441,.T.);
#302=FACE_BOUND('',#442,.T.);
#303=FACE_BOUND('',#443,.T.);
#304=FACE_BOUND('',#444,.T.);
#305=FACE_BOUND('',#448,.T.);
#306=FACE_BOUND('',#449,.T.);
#307=FACE_BOUND('',#450,.T.);
#308=FACE_BOUND('',#451,.T.);
#309=FACE_BOUND('',#452,.T.);
#310=FACE_BOUND('',#453,.T.);
#311=FACE_BOUND('',#454,.T.);
#312=FACE_BOUND('',#456,.T.);
#313=FACE_BOUND('',#457,.T.);
#314=FACE_BOUND('',#464,.T.);
#315=FACE_OUTER_BOUND('',#371,.T.);
#316=FACE_OUTER_BOUND('',#373,.T.);
#317=FACE_OUTER_BOUND('',#375,.T.);
#318=FACE_OUTER_BOUND('',#377,.T.);
#319=FACE_OUTER_BOUND('',#379,.T.);
#320=FACE_OUTER_BOUND('',#381,.T.);
#321=FACE_OUTER_BOUND('',#383,.T.);
#322=FACE_OUTER_BOUND('',#385,.T.);
#323=FACE_OUTER_BOUND('',#387,.T.);
#324=FACE_OUTER_BOUND('',#389,.T.);
#325=FACE_OUTER_BOUND('',#391,.T.);
#326=FACE_OUTER_BOUND('',#393,.T.);
#327=FACE_OUTER_BOUND('',#395,.T.);
#328=FACE_OUTER_BOUND('',#397,.T.);
#329=FACE_OUTER_BOUND('',#399,.T.);
#330=FACE_OUTER_BOUND('',#400,.T.);
#331=FACE_OUTER_BOUND('',#401,.T.);
#332=FACE_OUTER_BOUND('',#404,.T.);
#333=FACE_OUTER_BOUND('',#405,.T.);
#334=FACE_OUTER_BOUND('',#406,.T.);
#335=FACE_OUTER_BOUND('',#413,.T.);
#336=FACE_OUTER_BOUND('',#414,.T.);
#337=FACE_OUTER_BOUND('',#415,.T.);
#338=FACE_OUTER_BOUND('',#419,.T.);
#339=FACE_OUTER_BOUND('',#420,.T.);
#340=FACE_OUTER_BOUND('',#422,.T.);
#341=FACE_OUTER_BOUND('',#423,.T.);
#342=FACE_OUTER_BOUND('',#424,.T.);
#343=FACE_OUTER_BOUND('',#425,.T.);
#344=FACE_OUTER_BOUND('',#426,.T.);
#345=FACE_OUTER_BOUND('',#427,.T.);
#346=FACE_OUTER_BOUND('',#428,.T.);
#347=FACE_OUTER_BOUND('',#429,.T.);
#348=FACE_OUTER_BOUND('',#430,.T.);
#349=FACE_OUTER_BOUND('',#431,.T.);
#350=FACE_OUTER_BOUND('',#432,.T.);
#351=FACE_OUTER_BOUND('',#433,.T.);
#352=FACE_OUTER_BOUND('',#436,.T.);
#353=FACE_OUTER_BOUND('',#437,.T.);
#354=FACE_OUTER_BOUND('',#438,.T.);
#355=FACE_OUTER_BOUND('',#439,.T.);
#356=FACE_OUTER_BOUND('',#440,.T.);
#357=FACE_OUTER_BOUND('',#445,.T.);
#358=FACE_OUTER_BOUND('',#446,.T.);
#359=FACE_OUTER_BOUND('',#447,.T.);
#360=FACE_OUTER_BOUND('',#455,.T.);
#361=FACE_OUTER_BOUND('',#458,.T.);
#362=FACE_OUTER_BOUND('',#459,.T.);
#363=FACE_OUTER_BOUND('',#460,.T.);
#364=FACE_OUTER_BOUND('',#461,.T.);
#365=FACE_OUTER_BOUND('',#462,.T.);
#366=FACE_OUTER_BOUND('',#463,.T.);
#367=FACE_OUTER_BOUND('',#465,.T.);
#368=FACE_OUTER_BOUND('',#466,.T.);
#369=FACE_OUTER_BOUND('',#467,.T.);
#370=FACE_OUTER_BOUND('',#468,.T.);
#371=EDGE_LOOP('',(#757));
#372=EDGE_LOOP('',(#758));
#373=EDGE_LOOP('',(#759));
#374=EDGE_LOOP('',(#760));
#375=EDGE_LOOP('',(#761));
#376=EDGE_LOOP('',(#762));
#377=EDGE_LOOP('',(#763));
#378=EDGE_LOOP('',(#764));
#379=EDGE_LOOP('',(#765));
#380=EDGE_LOOP('',(#766));
#381=EDGE_LOOP('',(#767));
#382=EDGE_LOOP('',(#768));
#383=EDGE_LOOP('',(#769));
#384=EDGE_LOOP('',(#770));
#385=EDGE_LOOP('',(#771));
#386=EDGE_LOOP('',(#772));
#387=EDGE_LOOP('',(#773));
#388=EDGE_LOOP('',(#774));
#389=EDGE_LOOP('',(#775));
#390=EDGE_LOOP('',(#776));
#391=EDGE_LOOP('',(#777));
#392=EDGE_LOOP('',(#778));
#393=EDGE_LOOP('',(#779));
#394=EDGE_LOOP('',(#780));
#395=EDGE_LOOP('',(#781));
#396=EDGE_LOOP('',(#782));
#397=EDGE_LOOP('',(#783));
#398=EDGE_LOOP('',(#784));
#399=EDGE_LOOP('',(#785,#786,#787,#788));
#400=EDGE_LOOP('',(#789,#790,#791,#792));
#401=EDGE_LOOP('',(#793,#794,#795,#796,#797));
#402=EDGE_LOOP('',(#798));
#403=EDGE_LOOP('',(#799));
#404=EDGE_LOOP('',(#800,#801,#802,#803));
#405=EDGE_LOOP('',(#804,#805,#806,#807,#808,#809,#810,#811,#812,#813));
#406=EDGE_LOOP('',(#814,#815,#816,#817,#818,#819,#820,#821,#822,#823,#824,
#825,#826,#827,#828));
#407=EDGE_LOOP('',(#829));
#408=EDGE_LOOP('',(#830));
#409=EDGE_LOOP('',(#831));
#410=EDGE_LOOP('',(#832));
#411=EDGE_LOOP('',(#833));
#412=EDGE_LOOP('',(#834));
#413=EDGE_LOOP('',(#835,#836,#837,#838,#839,#840,#841,#842,#843));
#414=EDGE_LOOP('',(#844,#845,#846,#847,#848,#849,#850,#851,#852,#853));
#415=EDGE_LOOP('',(#854,#855,#856,#857,#858,#859));
#416=EDGE_LOOP('',(#860));
#417=EDGE_LOOP('',(#861));
#418=EDGE_LOOP('',(#862));
#419=EDGE_LOOP('',(#863,#864,#865,#866));
#420=EDGE_LOOP('',(#867,#868,#869,#870));
#421=EDGE_LOOP('',(#871));
#422=EDGE_LOOP('',(#872,#873,#874,#875));
#423=EDGE_LOOP('',(#876,#877,#878,#879));
#424=EDGE_LOOP('',(#880,#881,#882,#883,#884,#885));
#425=EDGE_LOOP('',(#886,#887,#888,#889));
#426=EDGE_LOOP('',(#890,#891,#892,#893));
#427=EDGE_LOOP('',(#894,#895,#896,#897));
#428=EDGE_LOOP('',(#898,#899,#900,#901,#902,#903));
#429=EDGE_LOOP('',(#904,#905,#906,#907));
#430=EDGE_LOOP('',(#908,#909,#910,#911));
#431=EDGE_LOOP('',(#912,#913,#914,#915));
#432=EDGE_LOOP('',(#916,#917,#918,#919));
#433=EDGE_LOOP('',(#920,#921,#922,#923,#924,#925,#926,#927,#928,#929,#930,
#931,#932,#933));
#434=EDGE_LOOP('',(#934));
#435=EDGE_LOOP('',(#935));
#436=EDGE_LOOP('',(#936,#937,#938,#939));
#437=EDGE_LOOP('',(#940,#941,#942,#943,#944,#945,#946,#947,#948));
#438=EDGE_LOOP('',(#949,#950,#951,#952));
#439=EDGE_LOOP('',(#953,#954,#955,#956));
#440=EDGE_LOOP('',(#957,#958,#959,#960,#961,#962,#963,#964,#965,#966,#967,
#968));
#441=EDGE_LOOP('',(#969));
#442=EDGE_LOOP('',(#970));
#443=EDGE_LOOP('',(#971));
#444=EDGE_LOOP('',(#972));
#445=EDGE_LOOP('',(#973,#974,#975,#976));
#446=EDGE_LOOP('',(#977,#978,#979,#980));
#447=EDGE_LOOP('',(#981,#982,#983,#984,#985,#986,#987,#988,#989,#990,#991));
#448=EDGE_LOOP('',(#992));
#449=EDGE_LOOP('',(#993));
#450=EDGE_LOOP('',(#994));
#451=EDGE_LOOP('',(#995));
#452=EDGE_LOOP('',(#996));
#453=EDGE_LOOP('',(#997));
#454=EDGE_LOOP('',(#998));
#455=EDGE_LOOP('',(#999,#1000,#1001,#1002,#1003));
#456=EDGE_LOOP('',(#1004));
#457=EDGE_LOOP('',(#1005));
#458=EDGE_LOOP('',(#1006,#1007,#1008,#1009));
#459=EDGE_LOOP('',(#1010,#1011,#1012,#1013));
#460=EDGE_LOOP('',(#1014,#1015,#1016,#1017));
#461=EDGE_LOOP('',(#1018,#1019,#1020,#1021));
#462=EDGE_LOOP('',(#1022,#1023,#1024,#1025));
#463=EDGE_LOOP('',(#1026,#1027,#1028,#1029,#1030,#1031));
#464=EDGE_LOOP('',(#1032));
#465=EDGE_LOOP('',(#1033,#1034,#1035,#1036));
#466=EDGE_LOOP('',(#1037,#1038,#1039,#1040));
#467=EDGE_LOOP('',(#1041,#1042,#1043,#1044));
#468=EDGE_LOOP('',(#1045,#1046,#1047,#1048));
#469=CIRCLE('',#1132,1.25);
#470=CIRCLE('',#1133,1.25);
#471=CIRCLE('',#1135,1.25);
#472=CIRCLE('',#1136,1.25);
#473=CIRCLE('',#1138,1.25);
#474=CIRCLE('',#1139,1.25);
#475=CIRCLE('',#1141,1.25);
#476=CIRCLE('',#1142,1.25);
#477=CIRCLE('',#1144,1.25);
#478=CIRCLE('',#1145,1.25);
#479=CIRCLE('',#1147,1.25);
#480=CIRCLE('',#1148,1.25);
#481=CIRCLE('',#1150,1.25);
#482=CIRCLE('',#1151,1.25);
#483=CIRCLE('',#1153,1.5);
#484=CIRCLE('',#1154,1.5);
#485=CIRCLE('',#1156,1.5);
#486=CIRCLE('',#1157,1.5);
#487=CIRCLE('',#1159,1.5);
#488=CIRCLE('',#1160,1.5);
#489=CIRCLE('',#1162,1.5);
#490=CIRCLE('',#1163,1.5);
#491=CIRCLE('',#1165,1.5);
#492=CIRCLE('',#1166,1.5);
#493=CIRCLE('',#1168,1.5);
#494=CIRCLE('',#1169,1.5);
#495=CIRCLE('',#1171,1.5);
#496=CIRCLE('',#1172,1.5);
#497=CIRCLE('',#1176,2.00000000000003);
#498=CIRCLE('',#1180,2.00000000000003);
#499=CIRCLE('',#1184,2.00000000000002);
#500=CIRCLE('',#1185,2.00000000000003);
#501=CIRCLE('',#1192,2.00000000000003);
#502=CIRCLE('',#1209,2.00000000000003);
#503=CIRCLE('',#1210,2.00000000000002);
#504=CIRCLE('',#1212,2.00000000000003);
#505=VERTEX_POINT('',#1521);
#506=VERTEX_POINT('',#1523);
#507=VERTEX_POINT('',#1526);
#508=VERTEX_POINT('',#1528);
#509=VERTEX_POINT('',#1531);
#510=VERTEX_POINT('',#1533);
#511=VERTEX_POINT('',#1536);
#512=VERTEX_POINT('',#1538);
#513=VERTEX_POINT('',#1541);
#514=VERTEX_POINT('',#1543);
#515=VERTEX_POINT('',#1546);
#516=VERTEX_POINT('',#1548);
#517=VERTEX_POINT('',#1551);
#518=VERTEX_POINT('',#1553);
#519=VERTEX_POINT('',#1556);
#520=VERTEX_POINT('',#1558);
#521=VERTEX_POINT('',#1561);
#522=VERTEX_POINT('',#1563);
#523=VERTEX_POINT('',#1566);
#524=VERTEX_POINT('',#1568);
#525=VERTEX_POINT('',#1571);
#526=VERTEX_POINT('',#1573);
#527=VERTEX_POINT('',#1576);
#528=VERTEX_POINT('',#1578);
#529=VERTEX_POINT('',#1581);
#530=VERTEX_POINT('',#1583);
#531=VERTEX_POINT('',#1586);
#532=VERTEX_POINT('',#1588);
#533=VERTEX_POINT('',#1591);
#534=VERTEX_POINT('',#1592);
#535=VERTEX_POINT('',#1594);
#536=VERTEX_POINT('',#1596);
#537=VERTEX_POINT('',#1600);
#538=VERTEX_POINT('',#1601);
#539=VERTEX_POINT('',#1603);
#540=VERTEX_POINT('',#1605);
#541=VERTEX_POINT('',#1609);
#542=VERTEX_POINT('',#1611);
#543=VERTEX_POINT('',#1613);
#544=VERTEX_POINT('',#1617);
#545=VERTEX_POINT('',#1619);
#546=VERTEX_POINT('',#1623);
#547=VERTEX_POINT('',#1625);
#548=VERTEX_POINT('',#1627);
#549=VERTEX_POINT('',#1629);
#550=VERTEX_POINT('',#1631);
#551=VERTEX_POINT('',#1633);
#552=VERTEX_POINT('',#1635);
#553=VERTEX_POINT('',#1639);
#554=VERTEX_POINT('',#1641);
#555=VERTEX_POINT('',#1643);
#556=VERTEX_POINT('',#1645);
#557=VERTEX_POINT('',#1647);
#558=VERTEX_POINT('',#1649);
#559=VERTEX_POINT('',#1651);
#560=VERTEX_POINT('',#1654);
#561=VERTEX_POINT('',#1656);
#562=VERTEX_POINT('',#1660);
#563=VERTEX_POINT('',#1662);
#564=VERTEX_POINT('',#1664);
#565=VERTEX_POINT('',#1666);
#566=VERTEX_POINT('',#1668);
#567=VERTEX_POINT('',#1672);
#568=VERTEX_POINT('',#1673);
#569=VERTEX_POINT('',#1675);
#570=VERTEX_POINT('',#1677);
#571=VERTEX_POINT('',#1679);
#572=VERTEX_POINT('',#1682);
#573=VERTEX_POINT('',#1684);
#574=VERTEX_POINT('',#1686);
#575=VERTEX_POINT('',#1690);
#576=VERTEX_POINT('',#1692);
#577=VERTEX_POINT('',#1694);
#578=VERTEX_POINT('',#1696);
#579=VERTEX_POINT('',#1700);
#580=VERTEX_POINT('',#1702);
#581=VERTEX_POINT('',#1706);
#582=VERTEX_POINT('',#1710);
#583=VERTEX_POINT('',#1714);
#584=VERTEX_POINT('',#1718);
#585=VERTEX_POINT('',#1720);
#586=VERTEX_POINT('',#1724);
#587=VERTEX_POINT('',#1730);
#588=VERTEX_POINT('',#1734);
#589=VERTEX_POINT('',#1736);
#590=VERTEX_POINT('',#1738);
#591=VERTEX_POINT('',#1742);
#592=VERTEX_POINT('',#1746);
#593=VERTEX_POINT('',#1750);
#594=VERTEX_POINT('',#1758);
#595=VERTEX_POINT('',#1762);
#596=VERTEX_POINT('',#1764);
#597=VERTEX_POINT('',#1766);
#598=VERTEX_POINT('',#1770);
#599=VERTEX_POINT('',#1772);
#600=VERTEX_POINT('',#1776);
#601=VERTEX_POINT('',#1778);
#602=VERTEX_POINT('',#1783);
#603=VERTEX_POINT('',#1785);
#604=VERTEX_POINT('',#1788);
#605=VERTEX_POINT('',#1790);
#606=VERTEX_POINT('',#1794);
#607=VERTEX_POINT('',#1800);
#608=VERTEX_POINT('',#1806);
#609=VERTEX_POINT('',#1813);
#610=VERTEX_POINT('',#1815);
#611=EDGE_CURVE('',#505,#505,#469,.T.);
#612=EDGE_CURVE('',#506,#506,#470,.T.);
#613=EDGE_CURVE('',#507,#507,#471,.T.);
#614=EDGE_CURVE('',#508,#508,#472,.T.);
#615=EDGE_CURVE('',#509,#509,#473,.T.);
#616=EDGE_CURVE('',#510,#510,#474,.T.);
#617=EDGE_CURVE('',#511,#511,#475,.T.);
#618=EDGE_CURVE('',#512,#512,#476,.T.);
#619=EDGE_CURVE('',#513,#513,#477,.T.);
#620=EDGE_CURVE('',#514,#514,#478,.T.);
#621=EDGE_CURVE('',#515,#515,#479,.T.);
#622=EDGE_CURVE('',#516,#516,#480,.T.);
#623=EDGE_CURVE('',#517,#517,#481,.T.);
#624=EDGE_CURVE('',#518,#518,#482,.T.);
#625=EDGE_CURVE('',#519,#519,#483,.T.);
#626=EDGE_CURVE('',#520,#520,#484,.T.);
#627=EDGE_CURVE('',#521,#521,#485,.T.);
#628=EDGE_CURVE('',#522,#522,#486,.T.);
#629=EDGE_CURVE('',#523,#523,#487,.T.);
#630=EDGE_CURVE('',#524,#524,#488,.T.);
#631=EDGE_CURVE('',#525,#525,#489,.T.);
#632=EDGE_CURVE('',#526,#526,#490,.T.);
#633=EDGE_CURVE('',#527,#527,#491,.T.);
#634=EDGE_CURVE('',#528,#528,#492,.T.);
#635=EDGE_CURVE('',#529,#529,#493,.T.);
#636=EDGE_CURVE('',#530,#530,#494,.T.);
#637=EDGE_CURVE('',#531,#531,#495,.T.);
#638=EDGE_CURVE('',#532,#532,#496,.T.);
#639=EDGE_CURVE('',#533,#534,#15,.T.);
#640=EDGE_CURVE('',#533,#535,#16,.T.);
#641=EDGE_CURVE('',#536,#535,#17,.T.);
#642=EDGE_CURVE('',#534,#536,#18,.T.);
#643=EDGE_CURVE('',#537,#538,#19,.T.);
#644=EDGE_CURVE('',#537,#539,#20,.T.);
#645=EDGE_CURVE('',#540,#539,#21,.T.);
#646=EDGE_CURVE('',#538,#540,#22,.T.);
#647=EDGE_CURVE('',#541,#533,#23,.T.);
#648=EDGE_CURVE('',#542,#541,#497,.T.);
#649=EDGE_CURVE('',#543,#542,#24,.T.);
#650=EDGE_CURVE('',#535,#543,#25,.T.);
#651=EDGE_CURVE('',#539,#544,#26,.T.);
#652=EDGE_CURVE('',#545,#544,#27,.T.);
#653=EDGE_CURVE('',#540,#545,#28,.T.);
#654=EDGE_CURVE('',#546,#534,#29,.T.);
#655=EDGE_CURVE('',#547,#546,#30,.T.);
#656=EDGE_CURVE('',#548,#547,#31,.T.);
#657=EDGE_CURVE('',#548,#549,#32,.T.);
#658=EDGE_CURVE('',#549,#550,#33,.T.);
#659=EDGE_CURVE('',#550,#551,#34,.T.);
#660=EDGE_CURVE('',#552,#551,#35,.T.);
#661=EDGE_CURVE('',#552,#541,#36,.T.);
#662=EDGE_CURVE('',#545,#553,#37,.T.);
#663=EDGE_CURVE('',#553,#554,#38,.T.);
#664=EDGE_CURVE('',#554,#555,#39,.T.);
#665=EDGE_CURVE('',#555,#556,#40,.T.);
#666=EDGE_CURVE('',#556,#557,#41,.T.);
#667=EDGE_CURVE('',#557,#558,#42,.T.);
#668=EDGE_CURVE('',#558,#559,#43,.T.);
#669=EDGE_CURVE('',#559,#546,#498,.T.);
#670=EDGE_CURVE('',#536,#560,#44,.T.);
#671=EDGE_CURVE('',#560,#561,#45,.T.);
#672=EDGE_CURVE('',#561,#538,#46,.T.);
#673=EDGE_CURVE('',#562,#543,#47,.T.);
#674=EDGE_CURVE('',#563,#562,#48,.T.);
#675=EDGE_CURVE('',#564,#563,#49,.T.);
#676=EDGE_CURVE('',#565,#564,#50,.T.);
#677=EDGE_CURVE('',#566,#565,#51,.T.);
#678=EDGE_CURVE('',#566,#560,#52,.T.);
#679=EDGE_CURVE('',#567,#568,#53,.T.);
#680=EDGE_CURVE('',#569,#567,#54,.T.);
#681=EDGE_CURVE('',#570,#569,#55,.T.);
#682=EDGE_CURVE('',#570,#571,#56,.T.);
#683=EDGE_CURVE('',#558,#571,#57,.T.);
#684=EDGE_CURVE('',#572,#557,#58,.T.);
#685=EDGE_CURVE('',#573,#572,#59,.T.);
#686=EDGE_CURVE('',#574,#573,#60,.T.);
#687=EDGE_CURVE('',#568,#574,#61,.T.);
#688=EDGE_CURVE('',#575,#570,#62,.T.);
#689=EDGE_CURVE('',#576,#575,#499,.T.);
#690=EDGE_CURVE('',#577,#576,#63,.T.);
#691=EDGE_CURVE('',#578,#577,#500,.T.);
#692=EDGE_CURVE('',#571,#578,#64,.T.);
#693=EDGE_CURVE('',#579,#568,#65,.T.);
#694=EDGE_CURVE('',#580,#579,#66,.T.);
#695=EDGE_CURVE('',#580,#567,#67,.T.);
#696=EDGE_CURVE('',#574,#581,#68,.T.);
#697=EDGE_CURVE('',#581,#579,#69,.T.);
#698=EDGE_CURVE('',#573,#582,#70,.T.);
#699=EDGE_CURVE('',#581,#582,#71,.T.);
#700=EDGE_CURVE('',#583,#556,#72,.T.);
#701=EDGE_CURVE('',#583,#572,#73,.T.);
#702=EDGE_CURVE('',#584,#578,#74,.T.);
#703=EDGE_CURVE('',#585,#584,#75,.T.);
#704=EDGE_CURVE('',#585,#559,#76,.T.);
#705=EDGE_CURVE('',#586,#577,#77,.T.);
#706=EDGE_CURVE('',#584,#586,#501,.T.);
#707=EDGE_CURVE('',#582,#580,#78,.T.);
#708=EDGE_CURVE('',#587,#576,#79,.T.);
#709=EDGE_CURVE('',#586,#587,#80,.T.);
#710=EDGE_CURVE('',#569,#588,#81,.T.);
#711=EDGE_CURVE('',#588,#589,#82,.T.);
#712=EDGE_CURVE('',#590,#589,#83,.T.);
#713=EDGE_CURVE('',#590,#575,#84,.T.);
#714=EDGE_CURVE('',#544,#591,#85,.T.);
#715=EDGE_CURVE('',#553,#591,#86,.T.);
#716=EDGE_CURVE('',#555,#592,#87,.T.);
#717=EDGE_CURVE('',#592,#583,#88,.T.);
#718=EDGE_CURVE('',#554,#593,#89,.T.);
#719=EDGE_CURVE('',#593,#592,#90,.T.);
#720=EDGE_CURVE('',#591,#593,#91,.T.);
#721=EDGE_CURVE('',#588,#537,#92,.T.);
#722=EDGE_CURVE('',#566,#594,#93,.T.);
#723=EDGE_CURVE('',#594,#561,#94,.T.);
#724=EDGE_CURVE('',#595,#594,#95,.T.);
#725=EDGE_CURVE('',#596,#595,#96,.T.);
#726=EDGE_CURVE('',#597,#596,#97,.T.);
#727=EDGE_CURVE('',#589,#597,#98,.T.);
#728=EDGE_CURVE('',#594,#598,#99,.T.);
#729=EDGE_CURVE('',#599,#598,#100,.T.);
#730=EDGE_CURVE('',#595,#599,#101,.T.);
#731=EDGE_CURVE('',#600,#565,#102,.T.);
#732=EDGE_CURVE('',#600,#601,#103,.T.);
#733=EDGE_CURVE('',#601,#566,#104,.T.);
#734=EDGE_CURVE('',#550,#564,#105,.T.);
#735=EDGE_CURVE('',#602,#549,#106,.T.);
#736=EDGE_CURVE('',#603,#602,#107,.T.);
#737=EDGE_CURVE('',#596,#603,#108,.T.);
#738=EDGE_CURVE('',#599,#604,#109,.T.);
#739=EDGE_CURVE('',#604,#605,#110,.T.);
#740=EDGE_CURVE('',#605,#600,#111,.T.);
#741=EDGE_CURVE('',#606,#603,#112,.T.);
#742=EDGE_CURVE('',#597,#606,#113,.T.);
#743=EDGE_CURVE('',#551,#563,#114,.T.);
#744=EDGE_CURVE('',#606,#607,#115,.T.);
#745=EDGE_CURVE('',#607,#548,#116,.T.);
#746=EDGE_CURVE('',#547,#585,#502,.T.);
#747=EDGE_CURVE('',#587,#590,#503,.T.);
#748=EDGE_CURVE('',#562,#608,#117,.T.);
#749=EDGE_CURVE('',#608,#552,#504,.T.);
#750=EDGE_CURVE('',#607,#602,#118,.T.);
#751=EDGE_CURVE('',#604,#609,#119,.T.);
#752=EDGE_CURVE('',#609,#610,#120,.T.);
#753=EDGE_CURVE('',#605,#610,#121,.T.);
#754=EDGE_CURVE('',#598,#609,#122,.T.);
#755=EDGE_CURVE('',#610,#601,#123,.T.);
#756=EDGE_CURVE('',#608,#542,#124,.T.);
#757=ORIENTED_EDGE('',*,*,#611,.F.);
#758=ORIENTED_EDGE('',*,*,#612,.F.);
#759=ORIENTED_EDGE('',*,*,#613,.F.);
#760=ORIENTED_EDGE('',*,*,#614,.F.);
#761=ORIENTED_EDGE('',*,*,#615,.F.);
#762=ORIENTED_EDGE('',*,*,#616,.F.);
#763=ORIENTED_EDGE('',*,*,#617,.F.);
#764=ORIENTED_EDGE('',*,*,#618,.F.);
#765=ORIENTED_EDGE('',*,*,#619,.F.);
#766=ORIENTED_EDGE('',*,*,#620,.F.);
#767=ORIENTED_EDGE('',*,*,#621,.F.);
#768=ORIENTED_EDGE('',*,*,#622,.F.);
#769=ORIENTED_EDGE('',*,*,#623,.F.);
#770=ORIENTED_EDGE('',*,*,#624,.F.);
#771=ORIENTED_EDGE('',*,*,#625,.F.);
#772=ORIENTED_EDGE('',*,*,#626,.F.);
#773=ORIENTED_EDGE('',*,*,#627,.F.);
#774=ORIENTED_EDGE('',*,*,#628,.F.);
#775=ORIENTED_EDGE('',*,*,#629,.F.);
#776=ORIENTED_EDGE('',*,*,#630,.F.);
#777=ORIENTED_EDGE('',*,*,#631,.F.);
#778=ORIENTED_EDGE('',*,*,#632,.F.);
#779=ORIENTED_EDGE('',*,*,#633,.F.);
#780=ORIENTED_EDGE('',*,*,#634,.F.);
#781=ORIENTED_EDGE('',*,*,#635,.F.);
#782=ORIENTED_EDGE('',*,*,#636,.F.);
#783=ORIENTED_EDGE('',*,*,#637,.F.);
#784=ORIENTED_EDGE('',*,*,#638,.F.);
#785=ORIENTED_EDGE('',*,*,#639,.F.);
#786=ORIENTED_EDGE('',*,*,#640,.T.);
#787=ORIENTED_EDGE('',*,*,#641,.F.);
#788=ORIENTED_EDGE('',*,*,#642,.F.);
#789=ORIENTED_EDGE('',*,*,#643,.F.);
#790=ORIENTED_EDGE('',*,*,#644,.T.);
#791=ORIENTED_EDGE('',*,*,#645,.F.);
#792=ORIENTED_EDGE('',*,*,#646,.F.);
#793=ORIENTED_EDGE('',*,*,#647,.F.);
#794=ORIENTED_EDGE('',*,*,#648,.F.);
#795=ORIENTED_EDGE('',*,*,#649,.F.);
#796=ORIENTED_EDGE('',*,*,#650,.F.);
#797=ORIENTED_EDGE('',*,*,#640,.F.);
#798=ORIENTED_EDGE('',*,*,#630,.T.);
#799=ORIENTED_EDGE('',*,*,#632,.T.);
#800=ORIENTED_EDGE('',*,*,#645,.T.);
#801=ORIENTED_EDGE('',*,*,#651,.T.);
#802=ORIENTED_EDGE('',*,*,#652,.F.);
#803=ORIENTED_EDGE('',*,*,#653,.F.);
#804=ORIENTED_EDGE('',*,*,#647,.T.);
#805=ORIENTED_EDGE('',*,*,#639,.T.);
#806=ORIENTED_EDGE('',*,*,#654,.F.);
#807=ORIENTED_EDGE('',*,*,#655,.F.);
#808=ORIENTED_EDGE('',*,*,#656,.F.);
#809=ORIENTED_EDGE('',*,*,#657,.T.);
#810=ORIENTED_EDGE('',*,*,#658,.T.);
#811=ORIENTED_EDGE('',*,*,#659,.T.);
#812=ORIENTED_EDGE('',*,*,#660,.F.);
#813=ORIENTED_EDGE('',*,*,#661,.T.);
#814=ORIENTED_EDGE('',*,*,#646,.T.);
#815=ORIENTED_EDGE('',*,*,#653,.T.);
#816=ORIENTED_EDGE('',*,*,#662,.T.);
#817=ORIENTED_EDGE('',*,*,#663,.T.);
#818=ORIENTED_EDGE('',*,*,#664,.T.);
#819=ORIENTED_EDGE('',*,*,#665,.T.);
#820=ORIENTED_EDGE('',*,*,#666,.T.);
#821=ORIENTED_EDGE('',*,*,#667,.T.);
#822=ORIENTED_EDGE('',*,*,#668,.T.);
#823=ORIENTED_EDGE('',*,*,#669,.T.);
#824=ORIENTED_EDGE('',*,*,#654,.T.);
#825=ORIENTED_EDGE('',*,*,#642,.T.);
#826=ORIENTED_EDGE('',*,*,#670,.T.);
#827=ORIENTED_EDGE('',*,*,#671,.T.);
#828=ORIENTED_EDGE('',*,*,#672,.T.);
#829=ORIENTED_EDGE('',*,*,#614,.T.);
#830=ORIENTED_EDGE('',*,*,#616,.T.);
#831=ORIENTED_EDGE('',*,*,#618,.T.);
#832=ORIENTED_EDGE('',*,*,#620,.T.);
#833=ORIENTED_EDGE('',*,*,#622,.T.);
#834=ORIENTED_EDGE('',*,*,#624,.T.);
#835=ORIENTED_EDGE('',*,*,#641,.T.);
#836=ORIENTED_EDGE('',*,*,#650,.T.);
#837=ORIENTED_EDGE('',*,*,#673,.F.);
#838=ORIENTED_EDGE('',*,*,#674,.F.);
#839=ORIENTED_EDGE('',*,*,#675,.F.);
#840=ORIENTED_EDGE('',*,*,#676,.F.);
#841=ORIENTED_EDGE('',*,*,#677,.F.);
#842=ORIENTED_EDGE('',*,*,#678,.T.);
#843=ORIENTED_EDGE('',*,*,#670,.F.);
#844=ORIENTED_EDGE('',*,*,#679,.F.);
#845=ORIENTED_EDGE('',*,*,#680,.F.);
#846=ORIENTED_EDGE('',*,*,#681,.F.);
#847=ORIENTED_EDGE('',*,*,#682,.T.);
#848=ORIENTED_EDGE('',*,*,#683,.F.);
#849=ORIENTED_EDGE('',*,*,#667,.F.);
#850=ORIENTED_EDGE('',*,*,#684,.F.);
#851=ORIENTED_EDGE('',*,*,#685,.F.);
#852=ORIENTED_EDGE('',*,*,#686,.F.);
#853=ORIENTED_EDGE('',*,*,#687,.F.);
#854=ORIENTED_EDGE('',*,*,#688,.F.);
#855=ORIENTED_EDGE('',*,*,#689,.F.);
#856=ORIENTED_EDGE('',*,*,#690,.F.);
#857=ORIENTED_EDGE('',*,*,#691,.F.);
#858=ORIENTED_EDGE('',*,*,#692,.F.);
#859=ORIENTED_EDGE('',*,*,#682,.F.);
#860=ORIENTED_EDGE('',*,*,#625,.T.);
#861=ORIENTED_EDGE('',*,*,#635,.T.);
#862=ORIENTED_EDGE('',*,*,#637,.T.);
#863=ORIENTED_EDGE('',*,*,#679,.T.);
#864=ORIENTED_EDGE('',*,*,#693,.F.);
#865=ORIENTED_EDGE('',*,*,#694,.F.);
#866=ORIENTED_EDGE('',*,*,#695,.T.);
#867=ORIENTED_EDGE('',*,*,#687,.T.);
#868=ORIENTED_EDGE('',*,*,#696,.T.);
#869=ORIENTED_EDGE('',*,*,#697,.T.);
#870=ORIENTED_EDGE('',*,*,#693,.T.);
#871=ORIENTED_EDGE('',*,*,#612,.T.);
#872=ORIENTED_EDGE('',*,*,#686,.T.);
#873=ORIENTED_EDGE('',*,*,#698,.T.);
#874=ORIENTED_EDGE('',*,*,#699,.F.);
#875=ORIENTED_EDGE('',*,*,#696,.F.);
#876=ORIENTED_EDGE('',*,*,#684,.T.);
#877=ORIENTED_EDGE('',*,*,#666,.F.);
#878=ORIENTED_EDGE('',*,*,#700,.F.);
#879=ORIENTED_EDGE('',*,*,#701,.T.);
#880=ORIENTED_EDGE('',*,*,#683,.T.);
#881=ORIENTED_EDGE('',*,*,#692,.T.);
#882=ORIENTED_EDGE('',*,*,#702,.F.);
#883=ORIENTED_EDGE('',*,*,#703,.F.);
#884=ORIENTED_EDGE('',*,*,#704,.T.);
#885=ORIENTED_EDGE('',*,*,#668,.F.);
#886=ORIENTED_EDGE('',*,*,#691,.T.);
#887=ORIENTED_EDGE('',*,*,#705,.F.);
#888=ORIENTED_EDGE('',*,*,#706,.F.);
#889=ORIENTED_EDGE('',*,*,#702,.T.);
#890=ORIENTED_EDGE('',*,*,#694,.T.);
#891=ORIENTED_EDGE('',*,*,#697,.F.);
#892=ORIENTED_EDGE('',*,*,#699,.T.);
#893=ORIENTED_EDGE('',*,*,#707,.T.);
#894=ORIENTED_EDGE('',*,*,#690,.T.);
#895=ORIENTED_EDGE('',*,*,#708,.F.);
#896=ORIENTED_EDGE('',*,*,#709,.F.);
#897=ORIENTED_EDGE('',*,*,#705,.T.);
#898=ORIENTED_EDGE('',*,*,#710,.T.);
#899=ORIENTED_EDGE('',*,*,#711,.T.);
#900=ORIENTED_EDGE('',*,*,#712,.F.);
#901=ORIENTED_EDGE('',*,*,#713,.T.);
#902=ORIENTED_EDGE('',*,*,#688,.T.);
#903=ORIENTED_EDGE('',*,*,#681,.T.);
#904=ORIENTED_EDGE('',*,*,#652,.T.);
#905=ORIENTED_EDGE('',*,*,#714,.T.);
#906=ORIENTED_EDGE('',*,*,#715,.F.);
#907=ORIENTED_EDGE('',*,*,#662,.F.);
#908=ORIENTED_EDGE('',*,*,#700,.T.);
#909=ORIENTED_EDGE('',*,*,#665,.F.);
#910=ORIENTED_EDGE('',*,*,#716,.T.);
#911=ORIENTED_EDGE('',*,*,#717,.T.);
#912=ORIENTED_EDGE('',*,*,#664,.F.);
#913=ORIENTED_EDGE('',*,*,#718,.T.);
#914=ORIENTED_EDGE('',*,*,#719,.T.);
#915=ORIENTED_EDGE('',*,*,#716,.F.);
#916=ORIENTED_EDGE('',*,*,#663,.F.);
#917=ORIENTED_EDGE('',*,*,#715,.T.);
#918=ORIENTED_EDGE('',*,*,#720,.T.);
#919=ORIENTED_EDGE('',*,*,#718,.F.);
#920=ORIENTED_EDGE('',*,*,#680,.T.);
#921=ORIENTED_EDGE('',*,*,#695,.F.);
#922=ORIENTED_EDGE('',*,*,#707,.F.);
#923=ORIENTED_EDGE('',*,*,#698,.F.);
#924=ORIENTED_EDGE('',*,*,#685,.T.);
#925=ORIENTED_EDGE('',*,*,#701,.F.);
#926=ORIENTED_EDGE('',*,*,#717,.F.);
#927=ORIENTED_EDGE('',*,*,#719,.F.);
#928=ORIENTED_EDGE('',*,*,#720,.F.);
#929=ORIENTED_EDGE('',*,*,#714,.F.);
#930=ORIENTED_EDGE('',*,*,#651,.F.);
#931=ORIENTED_EDGE('',*,*,#644,.F.);
#932=ORIENTED_EDGE('',*,*,#721,.F.);
#933=ORIENTED_EDGE('',*,*,#710,.F.);
#934=ORIENTED_EDGE('',*,*,#628,.T.);
#935=ORIENTED_EDGE('',*,*,#634,.T.);
#936=ORIENTED_EDGE('',*,*,#722,.T.);
#937=ORIENTED_EDGE('',*,*,#723,.T.);
#938=ORIENTED_EDGE('',*,*,#671,.F.);
#939=ORIENTED_EDGE('',*,*,#678,.F.);
#940=ORIENTED_EDGE('',*,*,#643,.T.);
#941=ORIENTED_EDGE('',*,*,#672,.F.);
#942=ORIENTED_EDGE('',*,*,#723,.F.);
#943=ORIENTED_EDGE('',*,*,#724,.F.);
#944=ORIENTED_EDGE('',*,*,#725,.F.);
#945=ORIENTED_EDGE('',*,*,#726,.F.);
#946=ORIENTED_EDGE('',*,*,#727,.F.);
#947=ORIENTED_EDGE('',*,*,#711,.F.);
#948=ORIENTED_EDGE('',*,*,#721,.T.);
#949=ORIENTED_EDGE('',*,*,#724,.T.);
#950=ORIENTED_EDGE('',*,*,#728,.T.);
#951=ORIENTED_EDGE('',*,*,#729,.F.);
#952=ORIENTED_EDGE('',*,*,#730,.F.);
#953=ORIENTED_EDGE('',*,*,#677,.T.);
#954=ORIENTED_EDGE('',*,*,#731,.F.);
#955=ORIENTED_EDGE('',*,*,#732,.T.);
#956=ORIENTED_EDGE('',*,*,#733,.T.);
#957=ORIENTED_EDGE('',*,*,#676,.T.);
#958=ORIENTED_EDGE('',*,*,#734,.F.);
#959=ORIENTED_EDGE('',*,*,#658,.F.);
#960=ORIENTED_EDGE('',*,*,#735,.F.);
#961=ORIENTED_EDGE('',*,*,#736,.F.);
#962=ORIENTED_EDGE('',*,*,#737,.F.);
#963=ORIENTED_EDGE('',*,*,#725,.T.);
#964=ORIENTED_EDGE('',*,*,#730,.T.);
#965=ORIENTED_EDGE('',*,*,#738,.T.);
#966=ORIENTED_EDGE('',*,*,#739,.T.);
#967=ORIENTED_EDGE('',*,*,#740,.T.);
#968=ORIENTED_EDGE('',*,*,#731,.T.);
#969=ORIENTED_EDGE('',*,*,#613,.T.);
#970=ORIENTED_EDGE('',*,*,#615,.T.);
#971=ORIENTED_EDGE('',*,*,#617,.T.);
#972=ORIENTED_EDGE('',*,*,#619,.T.);
#973=ORIENTED_EDGE('',*,*,#726,.T.);
#974=ORIENTED_EDGE('',*,*,#737,.T.);
#975=ORIENTED_EDGE('',*,*,#741,.F.);
#976=ORIENTED_EDGE('',*,*,#742,.F.);
#977=ORIENTED_EDGE('',*,*,#675,.T.);
#978=ORIENTED_EDGE('',*,*,#743,.F.);
#979=ORIENTED_EDGE('',*,*,#659,.F.);
#980=ORIENTED_EDGE('',*,*,#734,.T.);
#981=ORIENTED_EDGE('',*,*,#727,.T.);
#982=ORIENTED_EDGE('',*,*,#742,.T.);
#983=ORIENTED_EDGE('',*,*,#744,.T.);
#984=ORIENTED_EDGE('',*,*,#745,.T.);
#985=ORIENTED_EDGE('',*,*,#656,.T.);
#986=ORIENTED_EDGE('',*,*,#746,.T.);
#987=ORIENTED_EDGE('',*,*,#703,.T.);
#988=ORIENTED_EDGE('',*,*,#706,.T.);
#989=ORIENTED_EDGE('',*,*,#709,.T.);
#990=ORIENTED_EDGE('',*,*,#747,.T.);
#991=ORIENTED_EDGE('',*,*,#712,.T.);
#992=ORIENTED_EDGE('',*,*,#611,.T.);
#993=ORIENTED_EDGE('',*,*,#623,.T.);
#994=ORIENTED_EDGE('',*,*,#626,.T.);
#995=ORIENTED_EDGE('',*,*,#627,.T.);
#996=ORIENTED_EDGE('',*,*,#633,.T.);
#997=ORIENTED_EDGE('',*,*,#636,.T.);
#998=ORIENTED_EDGE('',*,*,#638,.T.);
#999=ORIENTED_EDGE('',*,*,#674,.T.);
#1000=ORIENTED_EDGE('',*,*,#748,.T.);
#1001=ORIENTED_EDGE('',*,*,#749,.T.);
#1002=ORIENTED_EDGE('',*,*,#660,.T.);
#1003=ORIENTED_EDGE('',*,*,#743,.T.);
#1004=ORIENTED_EDGE('',*,*,#629,.T.);
#1005=ORIENTED_EDGE('',*,*,#631,.T.);
#1006=ORIENTED_EDGE('',*,*,#657,.F.);
#1007=ORIENTED_EDGE('',*,*,#745,.F.);
#1008=ORIENTED_EDGE('',*,*,#750,.T.);
#1009=ORIENTED_EDGE('',*,*,#735,.T.);
#1010=ORIENTED_EDGE('',*,*,#744,.F.);
#1011=ORIENTED_EDGE('',*,*,#741,.T.);
#1012=ORIENTED_EDGE('',*,*,#736,.T.);
#1013=ORIENTED_EDGE('',*,*,#750,.F.);
#1014=ORIENTED_EDGE('',*,*,#739,.F.);
#1015=ORIENTED_EDGE('',*,*,#751,.T.);
#1016=ORIENTED_EDGE('',*,*,#752,.T.);
#1017=ORIENTED_EDGE('',*,*,#753,.F.);
#1018=ORIENTED_EDGE('',*,*,#738,.F.);
#1019=ORIENTED_EDGE('',*,*,#729,.T.);
#1020=ORIENTED_EDGE('',*,*,#754,.T.);
#1021=ORIENTED_EDGE('',*,*,#751,.F.);
#1022=ORIENTED_EDGE('',*,*,#740,.F.);
#1023=ORIENTED_EDGE('',*,*,#753,.T.);
#1024=ORIENTED_EDGE('',*,*,#755,.T.);
#1025=ORIENTED_EDGE('',*,*,#732,.F.);
#1026=ORIENTED_EDGE('',*,*,#755,.F.);
#1027=ORIENTED_EDGE('',*,*,#752,.F.);
#1028=ORIENTED_EDGE('',*,*,#754,.F.);
#1029=ORIENTED_EDGE('',*,*,#728,.F.);
#1030=ORIENTED_EDGE('',*,*,#722,.F.);
#1031=ORIENTED_EDGE('',*,*,#733,.F.);
#1032=ORIENTED_EDGE('',*,*,#621,.T.);
#1033=ORIENTED_EDGE('',*,*,#648,.T.);
#1034=ORIENTED_EDGE('',*,*,#661,.F.);
#1035=ORIENTED_EDGE('',*,*,#749,.F.);
#1036=ORIENTED_EDGE('',*,*,#756,.T.);
#1037=ORIENTED_EDGE('',*,*,#746,.F.);
#1038=ORIENTED_EDGE('',*,*,#655,.T.);
#1039=ORIENTED_EDGE('',*,*,#669,.F.);
#1040=ORIENTED_EDGE('',*,*,#704,.F.);
#1041=ORIENTED_EDGE('',*,*,#689,.T.);
#1042=ORIENTED_EDGE('',*,*,#713,.F.);
#1043=ORIENTED_EDGE('',*,*,#747,.F.);
#1044=ORIENTED_EDGE('',*,*,#708,.T.);
#1045=ORIENTED_EDGE('',*,*,#649,.T.);
#1046=ORIENTED_EDGE('',*,*,#756,.F.);
#1047=ORIENTED_EDGE('',*,*,#748,.F.);
#1048=ORIENTED_EDGE('',*,*,#673,.T.);
#1049=CYLINDRICAL_SURFACE('',#1131,1.25);
#1050=CYLINDRICAL_SURFACE('',#1134,1.25);
#1051=CYLINDRICAL_SURFACE('',#1137,1.25);
#1052=CYLINDRICAL_SURFACE('',#1140,1.25);
#1053=CYLINDRICAL_SURFACE('',#1143,1.25);
#1054=CYLINDRICAL_SURFACE('',#1146,1.25);
#1055=CYLINDRICAL_SURFACE('',#1149,1.25);
#1056=CYLINDRICAL_SURFACE('',#1152,1.5);
#1057=CYLINDRICAL_SURFACE('',#1155,1.5);
#1058=CYLINDRICAL_SURFACE('',#1158,1.5);
#1059=CYLINDRICAL_SURFACE('',#1161,1.5);
#1060=CYLINDRICAL_SURFACE('',#1164,1.5);
#1061=CYLINDRICAL_SURFACE('',#1167,1.5);
#1062=CYLINDRICAL_SURFACE('',#1170,1.5);
#1063=CYLINDRICAL_SURFACE('',#1191,2.00000000000003);
#1064=CYLINDRICAL_SURFACE('',#1219,2.00000000000003);
#1065=CYLINDRICAL_SURFACE('',#1220,2.00000000000003);
#1066=CYLINDRICAL_SURFACE('',#1221,2.00000000000002);
#1067=ADVANCED_FACE('',(#315,#273),#1049,.F.);
#1068=ADVANCED_FACE('',(#316,#274),#1050,.F.);
#1069=ADVANCED_FACE('',(#317,#275),#1051,.F.);
#1070=ADVANCED_FACE('',(#318,#276),#1052,.F.);
#1071=ADVANCED_FACE('',(#319,#277),#1053,.F.);
#1072=ADVANCED_FACE('',(#320,#278),#1054,.F.);
#1073=ADVANCED_FACE('',(#321,#279),#1055,.F.);
#1074=ADVANCED_FACE('',(#322,#280),#1056,.F.);
#1075=ADVANCED_FACE('',(#323,#281),#1057,.F.);
#1076=ADVANCED_FACE('',(#324,#282),#1058,.F.);
#1077=ADVANCED_FACE('',(#325,#283),#1059,.F.);
#1078=ADVANCED_FACE('',(#326,#284),#1060,.F.);
#1079=ADVANCED_FACE('',(#327,#285),#1061,.F.);
#1080=ADVANCED_FACE('',(#328,#286),#1062,.F.);
#1081=ADVANCED_FACE('',(#329),#235,.F.);
#1082=ADVANCED_FACE('',(#330),#236,.F.);
#1083=ADVANCED_FACE('',(#331,#287,#288),#237,.F.);
#1084=ADVANCED_FACE('',(#332),#238,.F.);
#1085=ADVANCED_FACE('',(#333),#239,.T.);
#1086=ADVANCED_FACE('',(#334,#289,#290,#291,#292,#293,#294),#240,.T.);
#1087=ADVANCED_FACE('',(#335),#241,.F.);
#1088=ADVANCED_FACE('',(#336),#242,.F.);
#1089=ADVANCED_FACE('',(#337,#295,#296,#297),#243,.F.);
#1090=ADVANCED_FACE('',(#338),#244,.F.);
#1091=ADVANCED_FACE('',(#339,#298),#245,.T.);
#1092=ADVANCED_FACE('',(#340),#246,.F.);
#1093=ADVANCED_FACE('',(#341),#247,.F.);
#1094=ADVANCED_FACE('',(#342),#248,.T.);
#1095=ADVANCED_FACE('',(#343),#1063,.F.);
#1096=ADVANCED_FACE('',(#344),#249,.F.);
#1097=ADVANCED_FACE('',(#345),#250,.T.);
#1098=ADVANCED_FACE('',(#346),#251,.T.);
#1099=ADVANCED_FACE('',(#347),#252,.F.);
#1100=ADVANCED_FACE('',(#348),#253,.F.);
#1101=ADVANCED_FACE('',(#349),#254,.F.);
#1102=ADVANCED_FACE('',(#350),#255,.F.);
#1103=ADVANCED_FACE('',(#351,#299,#300),#256,.F.);
#1104=ADVANCED_FACE('',(#352),#257,.F.);
#1105=ADVANCED_FACE('',(#353),#258,.F.);
#1106=ADVANCED_FACE('',(#354),#259,.F.);
#1107=ADVANCED_FACE('',(#355),#260,.F.);
#1108=ADVANCED_FACE('',(#356,#301,#302,#303,#304),#261,.F.);
#1109=ADVANCED_FACE('',(#357),#262,.F.);
#1110=ADVANCED_FACE('',(#358),#263,.F.);
#1111=ADVANCED_FACE('',(#359,#305,#306,#307,#308,#309,#310,#311),#264,.F.);
#1112=ADVANCED_FACE('',(#360,#312,#313),#265,.F.);
#1113=ADVANCED_FACE('',(#361),#266,.F.);
#1114=ADVANCED_FACE('',(#362),#267,.F.);
#1115=ADVANCED_FACE('',(#363),#268,.F.);
#1116=ADVANCED_FACE('',(#364),#269,.F.);
#1117=ADVANCED_FACE('',(#365),#270,.F.);
#1118=ADVANCED_FACE('',(#366,#314),#271,.F.);
#1119=ADVANCED_FACE('',(#367),#1064,.F.);
#1120=ADVANCED_FACE('',(#368),#1065,.F.);
#1121=ADVANCED_FACE('',(#369),#1066,.F.);
#1122=ADVANCED_FACE('',(#370),#272,.T.);
#1123=CLOSED_SHELL('',(#1067,#1068,#1069,#1070,#1071,#1072,#1073,#1074,
#1075,#1076,#1077,#1078,#1079,#1080,#1081,#1082,#1083,#1084,#1085,#1086,
#1087,#1088,#1089,#1090,#1091,#1092,#1093,#1094,#1095,#1096,#1097,#1098,
#1099,#1100,#1101,#1102,#1103,#1104,#1105,#1106,#1107,#1108,#1109,#1110,
#1111,#1112,#1113,#1114,#1115,#1116,#1117,#1118,#1119,#1120,#1121,#1122));
#1124=DATE_TIME_ROLE('creation_date');
#1125=APPLIED_DATE_AND_TIME_ASSIGNMENT(#1126,#1124,(#1842));
#1126=DATE_AND_TIME(#1127,#1128);
#1127=CALENDAR_DATE(2017,27,9);
#1128=LOCAL_TIME(9,11,33.,#1129);
#1129=COORDINATED_UNIVERSAL_TIME_OFFSET(0,0,.BEHIND.);
#1130=AXIS2_PLACEMENT_3D('placement',#1519,#1223,#1224);
#1131=AXIS2_PLACEMENT_3D('',#1520,#1225,#1226);
#1132=AXIS2_PLACEMENT_3D('',#1522,#1227,#1228);
#1133=AXIS2_PLACEMENT_3D('',#1524,#1229,#1230);
#1134=AXIS2_PLACEMENT_3D('',#1525,#1231,#1232);
#1135=AXIS2_PLACEMENT_3D('',#1527,#1233,#1234);
#1136=AXIS2_PLACEMENT_3D('',#1529,#1235,#1236);
#1137=AXIS2_PLACEMENT_3D('',#1530,#1237,#1238);
#1138=AXIS2_PLACEMENT_3D('',#1532,#1239,#1240);
#1139=AXIS2_PLACEMENT_3D('',#1534,#1241,#1242);
#1140=AXIS2_PLACEMENT_3D('',#1535,#1243,#1244);
#1141=AXIS2_PLACEMENT_3D('',#1537,#1245,#1246);
#1142=AXIS2_PLACEMENT_3D('',#1539,#1247,#1248);
#1143=AXIS2_PLACEMENT_3D('',#1540,#1249,#1250);
#1144=AXIS2_PLACEMENT_3D('',#1542,#1251,#1252);
#1145=AXIS2_PLACEMENT_3D('',#1544,#1253,#1254);
#1146=AXIS2_PLACEMENT_3D('',#1545,#1255,#1256);
#1147=AXIS2_PLACEMENT_3D('',#1547,#1257,#1258);
#1148=AXIS2_PLACEMENT_3D('',#1549,#1259,#1260);
#1149=AXIS2_PLACEMENT_3D('',#1550,#1261,#1262);
#1150=AXIS2_PLACEMENT_3D('',#1552,#1263,#1264);
#1151=AXIS2_PLACEMENT_3D('',#1554,#1265,#1266);
#1152=AXIS2_PLACEMENT_3D('',#1555,#1267,#1268);
#1153=AXIS2_PLACEMENT_3D('',#1557,#1269,#1270);
#1154=AXIS2_PLACEMENT_3D('',#1559,#1271,#1272);
#1155=AXIS2_PLACEMENT_3D('',#1560,#1273,#1274);
#1156=AXIS2_PLACEMENT_3D('',#1562,#1275,#1276);
#1157=AXIS2_PLACEMENT_3D('',#1564,#1277,#1278);
#1158=AXIS2_PLACEMENT_3D('',#1565,#1279,#1280);
#1159=AXIS2_PLACEMENT_3D('',#1567,#1281,#1282);
#1160=AXIS2_PLACEMENT_3D('',#1569,#1283,#1284);
#1161=AXIS2_PLACEMENT_3D('',#1570,#1285,#1286);
#1162=AXIS2_PLACEMENT_3D('',#1572,#1287,#1288);
#1163=AXIS2_PLACEMENT_3D('',#1574,#1289,#1290);
#1164=AXIS2_PLACEMENT_3D('',#1575,#1291,#1292);
#1165=AXIS2_PLACEMENT_3D('',#1577,#1293,#1294);
#1166=AXIS2_PLACEMENT_3D('',#1579,#1295,#1296);
#1167=AXIS2_PLACEMENT_3D('',#1580,#1297,#1298);
#1168=AXIS2_PLACEMENT_3D('',#1582,#1299,#1300);
#1169=AXIS2_PLACEMENT_3D('',#1584,#1301,#1302);
#1170=AXIS2_PLACEMENT_3D('',#1585,#1303,#1304);
#1171=AXIS2_PLACEMENT_3D('',#1587,#1305,#1306);
#1172=AXIS2_PLACEMENT_3D('',#1589,#1307,#1308);
#1173=AXIS2_PLACEMENT_3D('',#1590,#1309,#1310);
#1174=AXIS2_PLACEMENT_3D('',#1599,#1315,#1316);
#1175=AXIS2_PLACEMENT_3D('',#1608,#1321,#1322);
#1176=AXIS2_PLACEMENT_3D('',#1612,#1324,#1325);
#1177=AXIS2_PLACEMENT_3D('',#1616,#1328,#1329);
#1178=AXIS2_PLACEMENT_3D('',#1622,#1333,#1334);
#1179=AXIS2_PLACEMENT_3D('',#1638,#1343,#1344);
#1180=AXIS2_PLACEMENT_3D('',#1653,#1352,#1353);
#1181=AXIS2_PLACEMENT_3D('',#1659,#1357,#1358);
#1182=AXIS2_PLACEMENT_3D('',#1671,#1365,#1366);
#1183=AXIS2_PLACEMENT_3D('',#1689,#1376,#1377);
#1184=AXIS2_PLACEMENT_3D('',#1693,#1379,#1380);
#1185=AXIS2_PLACEMENT_3D('',#1697,#1382,#1383);
#1186=AXIS2_PLACEMENT_3D('',#1699,#1385,#1386);
#1187=AXIS2_PLACEMENT_3D('',#1705,#1390,#1391);
#1188=AXIS2_PLACEMENT_3D('',#1709,#1394,#1395);
#1189=AXIS2_PLACEMENT_3D('',#1713,#1398,#1399);
#1190=AXIS2_PLACEMENT_3D('',#1717,#1402,#1403);
#1191=AXIS2_PLACEMENT_3D('',#1723,#1407,#1408);
#1192=AXIS2_PLACEMENT_3D('',#1726,#1410,#1411);
#1193=AXIS2_PLACEMENT_3D('',#1727,#1412,#1413);
#1194=AXIS2_PLACEMENT_3D('',#1729,#1415,#1416);
#1195=AXIS2_PLACEMENT_3D('',#1733,#1419,#1420);
#1196=AXIS2_PLACEMENT_3D('',#1741,#1425,#1426);
#1197=AXIS2_PLACEMENT_3D('',#1745,#1429,#1430);
#1198=AXIS2_PLACEMENT_3D('',#1749,#1433,#1434);
#1199=AXIS2_PLACEMENT_3D('',#1753,#1437,#1438);
#1200=AXIS2_PLACEMENT_3D('',#1755,#1440,#1441);
#1201=AXIS2_PLACEMENT_3D('',#1757,#1443,#1444);
#1202=AXIS2_PLACEMENT_3D('',#1761,#1447,#1448);
#1203=AXIS2_PLACEMENT_3D('',#1769,#1453,#1454);
#1204=AXIS2_PLACEMENT_3D('',#1775,#1458,#1459);
#1205=AXIS2_PLACEMENT_3D('',#1781,#1463,#1464);
#1206=AXIS2_PLACEMENT_3D('',#1793,#1472,#1473);
#1207=AXIS2_PLACEMENT_3D('',#1797,#1476,#1477);
#1208=AXIS2_PLACEMENT_3D('',#1799,#1479,#1480);
#1209=AXIS2_PLACEMENT_3D('',#1803,#1483,#1484);
#1210=AXIS2_PLACEMENT_3D('',#1804,#1485,#1486);
#1211=AXIS2_PLACEMENT_3D('',#1805,#1487,#1488);
#1212=AXIS2_PLACEMENT_3D('',#1808,#1490,#1491);
#1213=AXIS2_PLACEMENT_3D('',#1809,#1492,#1493);
#1214=AXIS2_PLACEMENT_3D('',#1811,#1495,#1496);
#1215=AXIS2_PLACEMENT_3D('',#1812,#1497,#1498);
#1216=AXIS2_PLACEMENT_3D('',#1818,#1502,#1503);
#1217=AXIS2_PLACEMENT_3D('',#1820,#1505,#1506);
#1218=AXIS2_PLACEMENT_3D('',#1822,#1508,#1509);
#1219=AXIS2_PLACEMENT_3D('',#1823,#1510,#1511);
#1220=AXIS2_PLACEMENT_3D('',#1825,#1513,#1514);
#1221=AXIS2_PLACEMENT_3D('',#1826,#1515,#1516);
#1222=AXIS2_PLACEMENT_3D('',#1827,#1517,#1518);
#1223=DIRECTION('axis',(0.,0.,1.));
#1224=DIRECTION('refdir',(1.,0.,0.));
#1225=DIRECTION('center_axis',(0.,0.,1.));
#1226=DIRECTION('ref_axis',(1.,0.,0.));
#1227=DIRECTION('center_axis',(0.,0.,1.));
#1228=DIRECTION('ref_axis',(1.,0.,0.));
#1229=DIRECTION('center_axis',(0.,0.,-1.));
#1230=DIRECTION('ref_axis',(1.,0.,0.));
#1231=DIRECTION('center_axis',(0.,0.,1.));
#1232=DIRECTION('ref_axis',(1.,0.,0.));
#1233=DIRECTION('center_axis',(0.,0.,1.));
#1234=DIRECTION('ref_axis',(1.,0.,0.));
#1235=DIRECTION('center_axis',(0.,0.,-1.));
#1236=DIRECTION('ref_axis',(1.,0.,0.));
#1237=DIRECTION('center_axis',(0.,0.,1.));
#1238=DIRECTION('ref_axis',(1.,0.,0.));
#1239=DIRECTION('center_axis',(0.,0.,1.));
#1240=DIRECTION('ref_axis',(1.,0.,0.));
#1241=DIRECTION('center_axis',(0.,0.,-1.));
#1242=DIRECTION('ref_axis',(1.,0.,0.));
#1243=DIRECTION('center_axis',(0.,0.,1.));
#1244=DIRECTION('ref_axis',(1.,0.,0.));
#1245=DIRECTION('center_axis',(0.,0.,1.));
#1246=DIRECTION('ref_axis',(1.,0.,0.));
#1247=DIRECTION('center_axis',(0.,0.,-1.));
#1248=DIRECTION('ref_axis',(1.,0.,0.));
#1249=DIRECTION('center_axis',(0.,0.,1.));
#1250=DIRECTION('ref_axis',(1.,0.,0.));
#1251=DIRECTION('center_axis',(0.,0.,1.));
#1252=DIRECTION('ref_axis',(1.,0.,0.));
#1253=DIRECTION('center_axis',(0.,0.,-1.));
#1254=DIRECTION('ref_axis',(1.,0.,0.));
#1255=DIRECTION('center_axis',(0.,0.,1.));
#1256=DIRECTION('ref_axis',(1.,0.,0.));
#1257=DIRECTION('center_axis',(0.,0.,1.));
#1258=DIRECTION('ref_axis',(1.,0.,0.));
#1259=DIRECTION('center_axis',(0.,0.,-1.));
#1260=DIRECTION('ref_axis',(1.,0.,0.));
#1261=DIRECTION('center_axis',(0.,0.,1.));
#1262=DIRECTION('ref_axis',(1.,0.,0.));
#1263=DIRECTION('center_axis',(0.,0.,1.));
#1264=DIRECTION('ref_axis',(1.,0.,0.));
#1265=DIRECTION('center_axis',(0.,0.,-1.));
#1266=DIRECTION('ref_axis',(1.,0.,0.));
#1267=DIRECTION('center_axis',(0.,0.,1.));
#1268=DIRECTION('ref_axis',(1.,0.,0.));
#1269=DIRECTION('center_axis',(0.,0.,-1.));
#1270=DIRECTION('ref_axis',(1.,0.,0.));
#1271=DIRECTION('center_axis',(0.,0.,1.));
#1272=DIRECTION('ref_axis',(1.,0.,0.));
#1273=DIRECTION('center_axis',(0.,0.,1.));
#1274=DIRECTION('ref_axis',(1.,0.,0.));
#1275=DIRECTION('center_axis',(0.,0.,1.));
#1276=DIRECTION('ref_axis',(1.,0.,0.));
#1277=DIRECTION('center_axis',(0.,0.,-1.));
#1278=DIRECTION('ref_axis',(1.,0.,0.));
#1279=DIRECTION('center_axis',(0.,0.,1.));
#1280=DIRECTION('ref_axis',(1.,0.,0.));
#1281=DIRECTION('center_axis',(0.,0.,1.));
#1282=DIRECTION('ref_axis',(1.,0.,0.));
#1283=DIRECTION('center_axis',(0.,0.,-1.));
#1284=DIRECTION('ref_axis',(1.,0.,0.));
#1285=DIRECTION('center_axis',(0.,0.,1.));
#1286=DIRECTION('ref_axis',(1.,0.,0.));
#1287=DIRECTION('center_axis',(0.,0.,1.));
#1288=DIRECTION('ref_axis',(1.,0.,0.));
#1289=DIRECTION('center_axis',(0.,0.,-1.));
#1290=DIRECTION('ref_axis',(1.,0.,0.));
#1291=DIRECTION('center_axis',(0.,0.,1.));
#1292=DIRECTION('ref_axis',(1.,0.,0.));
#1293=DIRECTION('center_axis',(0.,0.,1.));
#1294=DIRECTION('ref_axis',(1.,0.,0.));
#1295=DIRECTION('center_axis',(0.,0.,-1.));
#1296=DIRECTION('ref_axis',(1.,0.,0.));
#1297=DIRECTION('center_axis',(0.,0.,1.));
#1298=DIRECTION('ref_axis',(1.,0.,0.));
#1299=DIRECTION('center_axis',(0.,0.,-1.));
#1300=DIRECTION('ref_axis',(1.,0.,0.));
#1301=DIRECTION('center_axis',(0.,0.,1.));
#1302=DIRECTION('ref_axis',(1.,0.,0.));
#1303=DIRECTION('center_axis',(0.,0.,1.));
#1304=DIRECTION('ref_axis',(1.,0.,0.));
#1305=DIRECTION('center_axis',(0.,0.,-1.));
#1306=DIRECTION('ref_axis',(1.,0.,0.));
#1307=DIRECTION('center_axis',(0.,0.,1.));
#1308=DIRECTION('ref_axis',(1.,0.,0.));
#1309=DIRECTION('center_axis',(0.,1.,0.));
#1310=DIRECTION('ref_axis',(1.,0.,0.));
#1311=DIRECTION('',(0.,0.,1.));
#1312=DIRECTION('',(1.,0.,0.));
#1313=DIRECTION('',(0.,0.,-1.));
#1314=DIRECTION('',(1.,0.,0.));
#1315=DIRECTION('center_axis',(0.,1.,0.));
#1316=DIRECTION('ref_axis',(1.,0.,0.));
#1317=DIRECTION('',(0.,0.,1.));
#1318=DIRECTION('',(1.,0.,0.));
#1319=DIRECTION('',(0.,0.,-1.));
#1320=DIRECTION('',(1.,0.,0.));
#1321=DIRECTION('center_axis',(0.,0.,-1.));
#1322=DIRECTION('ref_axis',(-1.,0.,0.));
#1323=DIRECTION('',(7.64833580757689E-17,1.,0.));
#1324=DIRECTION('center_axis',(0.,0.,1.));
#1325=DIRECTION('ref_axis',(0.96824583655217,0.249999999998779,0.));
#1326=DIRECTION('',(-1.,-5.34638156749176E-17,0.));
#1327=DIRECTION('',(0.,-1.,0.));
#1328=DIRECTION('center_axis',(-1.,0.,0.));
#1329=DIRECTION('ref_axis',(0.,1.,0.));
#1330=DIRECTION('',(0.,1.,0.));
#1331=DIRECTION('',(0.,0.,-1.));
#1332=DIRECTION('',(0.,1.,0.));
#1333=DIRECTION('center_axis',(-1.,7.64833580757689E-17,0.));
#1334=DIRECTION('ref_axis',(-8.88178419700125E-17,-1.,0.));
#1335=DIRECTION('',(-7.64833580757689E-17,-1.,0.));
#1336=DIRECTION('',(0.,0.,1.));
#1337=DIRECTION('',(7.64833580757689E-17,1.,0.));
#1338=DIRECTION('',(0.,0.,1.));
#1339=DIRECTION('',(-7.64833580757689E-17,-1.,0.));
#1340=DIRECTION('',(0.,0.,-1.));
#1341=DIRECTION('',(7.64833580757689E-17,1.,0.));
#1342=DIRECTION('',(0.,0.,1.));
#1343=DIRECTION('center_axis',(0.,0.,1.));
#1344=DIRECTION('ref_axis',(1.,0.,0.));
#1345=DIRECTION('',(-1.,0.,0.));
#1346=DIRECTION('',(0.,1.,0.));
#1347=DIRECTION('',(1.,0.,0.));
#1348=DIRECTION('',(2.96059473233375E-16,-1.,0.));
#1349=DIRECTION('',(1.,4.44141999209917E-16,0.));
#1350=DIRECTION('',(0.,1.,0.));
#1351=DIRECTION('',(-1.,0.,0.));
#1352=DIRECTION('center_axis',(0.,0.,-1.));
#1353=DIRECTION('ref_axis',(0.24999999999879,-0.968245836552167,0.));
#1354=DIRECTION('',(0.,1.,0.));
#1355=DIRECTION('',(1.,0.,0.));
#1356=DIRECTION('',(0.,-1.,0.));
#1357=DIRECTION('center_axis',(-1.,0.,0.));
#1358=DIRECTION('ref_axis',(0.,-1.,0.));
#1359=DIRECTION('',(0.,0.,1.));
#1360=DIRECTION('',(0.,-1.,0.));
#1361=DIRECTION('',(0.,0.,-1.));
#1362=DIRECTION('',(0.,-1.,0.));
#1363=DIRECTION('',(0.,0.,-1.));
#1364=DIRECTION('',(0.,0.,1.));
#1365=DIRECTION('center_axis',(-1.,0.,0.));
#1366=DIRECTION('ref_axis',(0.,1.,0.));
#1367=DIRECTION('',(0.,0.,1.));
#1368=DIRECTION('',(0.,1.,0.));
#1369=DIRECTION('',(0.,0.,1.));
#1370=DIRECTION('',(0.,1.,0.));
#1371=DIRECTION('',(0.,0.,-1.));
#1372=DIRECTION('',(0.,0.,1.));
#1373=DIRECTION('',(0.,1.,0.));
#1374=DIRECTION('',(0.,0.,-1.));
#1375=DIRECTION('',(0.,1.,0.));
#1376=DIRECTION('center_axis',(0.,0.,-1.));
#1377=DIRECTION('ref_axis',(-1.,0.,0.));
#1378=DIRECTION('',(-1.,-5.34638156749176E-17,0.));
#1379=DIRECTION('center_axis',(0.,0.,1.));
#1380=DIRECTION('ref_axis',(-0.2499999999988,0.968245836552164,0.));
#1381=DIRECTION('',(0.,-1.,0.));
#1382=DIRECTION('center_axis',(0.,0.,1.));
#1383=DIRECTION('ref_axis',(-0.968245836552168,-0.249999999998785,0.));
#1384=DIRECTION('',(1.,0.,0.));
#1385=DIRECTION('center_axis',(0.,1.,0.));
#1386=DIRECTION('ref_axis',(1.,0.,0.));
#1387=DIRECTION('',(1.,0.,0.));
#1388=DIRECTION('',(0.,0.,1.));
#1389=DIRECTION('',(1.,0.,0.));
#1390=DIRECTION('center_axis',(0.,0.,1.));
#1391=DIRECTION('ref_axis',(1.,0.,0.));
#1392=DIRECTION('',(-1.,-4.44141999209917E-16,0.));
#1393=DIRECTION('',(2.96059473233375E-16,-1.,0.));
#1394=DIRECTION('center_axis',(4.44141999209917E-16,-1.,0.));
#1395=DIRECTION('ref_axis',(-1.,0.,0.));
#1396=DIRECTION('',(-1.,-4.44141999209917E-16,0.));
#1397=DIRECTION('',(0.,0.,-1.));
#1398=DIRECTION('center_axis',(-4.44141999209917E-16,1.,0.));
#1399=DIRECTION('ref_axis',(1.,0.,0.));
#1400=DIRECTION('',(0.,0.,1.));
#1401=DIRECTION('',(1.,4.44141999209917E-16,0.));
#1402=DIRECTION('center_axis',(0.,1.,0.));
#1403=DIRECTION('ref_axis',(-1.,0.,0.));
#1404=DIRECTION('',(0.,0.,1.));
#1405=DIRECTION('',(1.,0.,0.));
#1406=DIRECTION('',(0.,0.,1.));
#1407=DIRECTION('center_axis',(0.,0.,1.));
#1408=DIRECTION('ref_axis',(-0.968245836552168,-0.249999999998785,0.));
#1409=DIRECTION('',(0.,0.,1.));
#1410=DIRECTION('center_axis',(0.,0.,1.));
#1411=DIRECTION('ref_axis',(-0.968245836552168,-0.249999999998785,0.));
#1412=DIRECTION('center_axis',(1.,2.96059473233375E-16,0.));
#1413=DIRECTION('ref_axis',(0.,-1.,0.));
#1414=DIRECTION('',(2.96059473233375E-16,-1.,0.));
#1415=DIRECTION('center_axis',(1.,0.,0.));
#1416=DIRECTION('ref_axis',(0.,1.,0.));
#1417=DIRECTION('',(0.,0.,1.));
#1418=DIRECTION('',(0.,-1.,0.));
#1419=DIRECTION('center_axis',(5.34638156749176E-17,-1.,0.));
#1420=DIRECTION('ref_axis',(1.,8.88178419700125E-17,0.));
#1421=DIRECTION('',(-1.,-5.34638156749176E-17,0.));
#1422=DIRECTION('',(0.,0.,-1.));
#1423=DIRECTION('',(-1.,-5.34638156749176E-17,0.));
#1424=DIRECTION('',(0.,0.,1.));
#1425=DIRECTION('center_axis',(0.,-1.,0.));
#1426=DIRECTION('ref_axis',(-1.,0.,0.));
#1427=DIRECTION('',(-1.,0.,0.));
#1428=DIRECTION('',(0.,0.,-1.));
#1429=DIRECTION('center_axis',(1.,2.96059473233375E-16,0.));
#1430=DIRECTION('ref_axis',(0.,-1.,0.));
#1431=DIRECTION('',(0.,0.,-1.));
#1432=DIRECTION('',(2.96059473233375E-16,-1.,0.));
#1433=DIRECTION('center_axis',(0.,1.,0.));
#1434=DIRECTION('ref_axis',(1.,0.,0.));
#1435=DIRECTION('',(0.,0.,-1.));
#1436=DIRECTION('',(1.,0.,0.));
#1437=DIRECTION('center_axis',(-1.,0.,0.));
#1438=DIRECTION('ref_axis',(0.,1.,0.));
#1439=DIRECTION('',(0.,1.,0.));
#1440=DIRECTION('center_axis',(0.,0.,-1.));
#1441=DIRECTION('ref_axis',(-1.,0.,0.));
#1442=DIRECTION('',(0.,1.,0.));
#1443=DIRECTION('center_axis',(0.,1.,0.));
#1444=DIRECTION('ref_axis',(-1.,0.,0.));
#1445=DIRECTION('',(1.,0.,0.));
#1446=DIRECTION('',(0.,0.,1.));
#1447=DIRECTION('center_axis',(1.,0.,0.));
#1448=DIRECTION('ref_axis',(0.,1.,0.));
#1449=DIRECTION('',(0.,0.,1.));
#1450=DIRECTION('',(0.,1.,0.));
#1451=DIRECTION('',(0.,0.,1.));
#1452=DIRECTION('',(0.,1.,0.));
#1453=DIRECTION('center_axis',(0.,-1.,0.));
#1454=DIRECTION('ref_axis',(1.,0.,0.));
#1455=DIRECTION('',(1.,0.,0.));
#1456=DIRECTION('',(0.,0.,1.));
#1457=DIRECTION('',(1.,0.,0.));
#1458=DIRECTION('center_axis',(0.,-1.,0.));
#1459=DIRECTION('ref_axis',(1.,0.,0.));
#1460=DIRECTION('',(1.,0.,0.));
#1461=DIRECTION('',(0.,0.,1.));
#1462=DIRECTION('',(1.,0.,0.));
#1463=DIRECTION('center_axis',(0.,0.,1.));
#1464=DIRECTION('ref_axis',(1.,0.,0.));
#1465=DIRECTION('',(1.,0.,0.));
#1466=DIRECTION('',(-1.,0.,0.));
#1467=DIRECTION('',(0.,1.,0.));
#1468=DIRECTION('',(1.,0.,0.));
#1469=DIRECTION('',(0.,1.,0.));
#1470=DIRECTION('',(-1.,0.,0.));
#1471=DIRECTION('',(0.,-1.,0.));
#1472=DIRECTION('center_axis',(0.,-1.,0.));
#1473=DIRECTION('ref_axis',(1.,0.,0.));
#1474=DIRECTION('',(0.,0.,1.));
#1475=DIRECTION('',(1.,0.,0.));
#1476=DIRECTION('center_axis',(0.,-1.,0.));
#1477=DIRECTION('ref_axis',(1.,0.,0.));
#1478=DIRECTION('',(1.,0.,0.));
#1479=DIRECTION('center_axis',(0.,0.,1.));
#1480=DIRECTION('ref_axis',(1.,0.,0.));
#1481=DIRECTION('',(0.,1.,0.));
#1482=DIRECTION('',(-1.,0.,0.));
#1483=DIRECTION('center_axis',(0.,0.,1.));
#1484=DIRECTION('ref_axis',(0.24999999999879,-0.968245836552167,0.));
#1485=DIRECTION('center_axis',(0.,0.,1.));
#1486=DIRECTION('ref_axis',(-0.2499999999988,0.968245836552164,0.));
#1487=DIRECTION('center_axis',(0.,0.,1.));
#1488=DIRECTION('ref_axis',(1.,0.,0.));
#1489=DIRECTION('',(-1.,-5.34638156749176E-17,0.));
#1490=DIRECTION('center_axis',(0.,0.,1.));
#1491=DIRECTION('ref_axis',(0.96824583655217,0.249999999998779,0.));
#1492=DIRECTION('center_axis',(0.,1.,0.));
#1493=DIRECTION('ref_axis',(-1.,0.,0.));
#1494=DIRECTION('',(0.,0.,1.));
#1495=DIRECTION('center_axis',(1.,0.,0.));
#1496=DIRECTION('ref_axis',(0.,1.,0.));
#1497=DIRECTION('center_axis',(0.,1.,0.));
#1498=DIRECTION('ref_axis',(-1.,0.,0.));
#1499=DIRECTION('',(0.,0.,1.));
#1500=DIRECTION('',(-1.,0.,0.));
#1501=DIRECTION('',(0.,0.,1.));
#1502=DIRECTION('center_axis',(1.,0.,0.));
#1503=DIRECTION('ref_axis',(0.,1.,0.));
#1504=DIRECTION('',(0.,1.,0.));
#1505=DIRECTION('center_axis',(-1.,0.,0.));
#1506=DIRECTION('ref_axis',(0.,-1.,0.));
#1507=DIRECTION('',(0.,-1.,0.));
#1508=DIRECTION('center_axis',(0.,0.,1.));
#1509=DIRECTION('ref_axis',(1.,0.,0.));
#1510=DIRECTION('center_axis',(0.,0.,1.));
#1511=DIRECTION('ref_axis',(0.96824583655217,0.249999999998779,0.));
#1512=DIRECTION('',(0.,0.,1.));
#1513=DIRECTION('center_axis',(0.,0.,1.));
#1514=DIRECTION('ref_axis',(0.24999999999879,-0.968245836552167,0.));
#1515=DIRECTION('center_axis',(0.,0.,1.));
#1516=DIRECTION('ref_axis',(-0.2499999999988,0.968245836552164,0.));
#1517=DIRECTION('center_axis',(5.34638156749176E-17,-1.,0.));
#1518=DIRECTION('ref_axis',(1.,8.88178419700125E-17,0.));
#1519=CARTESIAN_POINT('',(0.,0.,0.));
#1520=CARTESIAN_POINT('Origin',(162.,72.,-192.236579782631));
#1521=CARTESIAN_POINT('',(160.75,72.,0.));
#1522=CARTESIAN_POINT('Origin',(162.,72.,0.));
#1523=CARTESIAN_POINT('',(163.25,72.,15.));
#1524=CARTESIAN_POINT('Origin',(162.,72.,15.));
#1525=CARTESIAN_POINT('Origin',(10.,45.,-192.236579782631));
#1526=CARTESIAN_POINT('',(8.75,45.,1.49999999999999));
#1527=CARTESIAN_POINT('Origin',(10.,45.,1.49999999999999));
#1528=CARTESIAN_POINT('',(11.25,45.,15.));
#1529=CARTESIAN_POINT('Origin',(10.,45.,15.));
#1530=CARTESIAN_POINT('Origin',(85.,120.,-192.236579782631));
#1531=CARTESIAN_POINT('',(83.75,120.,1.49999999999999));
#1532=CARTESIAN_POINT('Origin',(85.,120.,1.49999999999999));
#1533=CARTESIAN_POINT('',(86.25,120.,15.));
#1534=CARTESIAN_POINT('Origin',(85.,120.,15.));
#1535=CARTESIAN_POINT('Origin',(10.,120.,-192.236579782631));
#1536=CARTESIAN_POINT('',(8.75000000000002,120.,1.49999999999999));
#1537=CARTESIAN_POINT('Origin',(10.,120.,1.49999999999999));
#1538=CARTESIAN_POINT('',(11.25,120.,15.));
#1539=CARTESIAN_POINT('Origin',(10.,120.,15.));
#1540=CARTESIAN_POINT('Origin',(10.,72.,-192.236579782631));
#1541=CARTESIAN_POINT('',(8.75000000000002,72.,1.49999999999999));
#1542=CARTESIAN_POINT('Origin',(10.,72.,1.49999999999999));
#1543=CARTESIAN_POINT('',(11.25,72.,15.));
#1544=CARTESIAN_POINT('Origin',(10.,72.,15.));
#1545=CARTESIAN_POINT('Origin',(85.,45.,-192.236579782631));
#1546=CARTESIAN_POINT('',(83.75,45.,3.00000000000001));
#1547=CARTESIAN_POINT('Origin',(85.,45.,3.00000000000001));
#1548=CARTESIAN_POINT('',(86.25,45.,15.));
#1549=CARTESIAN_POINT('Origin',(85.,45.,15.));
#1550=CARTESIAN_POINT('Origin',(162.,120.,-192.236579782631));
#1551=CARTESIAN_POINT('',(160.75,120.,0.));
#1552=CARTESIAN_POINT('Origin',(162.,120.,0.));
#1553=CARTESIAN_POINT('',(163.25,120.,15.));
#1554=CARTESIAN_POINT('Origin',(162.,120.,15.));
#1555=CARTESIAN_POINT('Origin',(170.,60.,-198.236579782631));
#1556=CARTESIAN_POINT('',(168.5,60.,5.));
#1557=CARTESIAN_POINT('Origin',(170.,60.,5.));
#1558=CARTESIAN_POINT('',(168.5,60.,0.));
#1559=CARTESIAN_POINT('Origin',(170.,60.,0.));
#1560=CARTESIAN_POINT('Origin',(160.,15.,-198.236579782631));
#1561=CARTESIAN_POINT('',(158.5,15.,0.));
#1562=CARTESIAN_POINT('Origin',(160.,15.,0.));
#1563=CARTESIAN_POINT('',(161.5,15.,9.));
#1564=CARTESIAN_POINT('Origin',(160.,15.,8.99999999999999));
#1565=CARTESIAN_POINT('Origin',(20.,15.,-198.236579782631));
#1566=CARTESIAN_POINT('',(18.5,15.,0.));
#1567=CARTESIAN_POINT('Origin',(20.,15.,0.));
#1568=CARTESIAN_POINT('',(21.5,15.,9.));
#1569=CARTESIAN_POINT('Origin',(20.,15.,8.99999999999999));
#1570=CARTESIAN_POINT('Origin',(10.,15.,-198.236579782631));
#1571=CARTESIAN_POINT('',(8.5,15.,0.));
#1572=CARTESIAN_POINT('Origin',(10.,15.,0.));
#1573=CARTESIAN_POINT('',(11.5,15.,9.));
#1574=CARTESIAN_POINT('Origin',(10.,15.,8.99999999999999));
#1575=CARTESIAN_POINT('Origin',(140.,15.,-198.236579782631));
#1576=CARTESIAN_POINT('',(138.5,15.,0.));
#1577=CARTESIAN_POINT('Origin',(140.,15.,0.));
#1578=CARTESIAN_POINT('',(141.5,15.,9.));
#1579=CARTESIAN_POINT('Origin',(140.,15.,8.99999999999999));
#1580=CARTESIAN_POINT('Origin',(170.,15.,-198.236579782631));
#1581=CARTESIAN_POINT('',(168.5,15.,5.));
#1582=CARTESIAN_POINT('Origin',(170.,15.,5.));
#1583=CARTESIAN_POINT('',(168.5,15.,0.));
#1584=CARTESIAN_POINT('Origin',(170.,15.,0.));
#1585=CARTESIAN_POINT('Origin',(170.,110.,-198.236579782631));
#1586=CARTESIAN_POINT('',(168.5,110.,5.));
#1587=CARTESIAN_POINT('Origin',(170.,110.,5.));
#1588=CARTESIAN_POINT('',(168.5,110.,0.));
#1589=CARTESIAN_POINT('Origin',(170.,110.,0.));
#1590=CARTESIAN_POINT('Origin',(-9.64279351519274,25.5,15.));
#1591=CARTESIAN_POINT('',(5.5,25.5,9.));
#1592=CARTESIAN_POINT('',(5.5,25.5,15.));
#1593=CARTESIAN_POINT('',(5.5,25.5,7.5));
#1594=CARTESIAN_POINT('',(24.9999999999927,25.5,9.));
#1595=CARTESIAN_POINT('',(-9.64279351519274,25.5,9.));
#1596=CARTESIAN_POINT('',(24.9999999999927,25.5,15.));
#1597=CARTESIAN_POINT('',(24.9999999999927,25.5,7.5));
#1598=CARTESIAN_POINT('',(40.1786032424036,25.5,15.));
#1599=CARTESIAN_POINT('Origin',(-9.64279351519274,25.5,15.));
#1600=CARTESIAN_POINT('',(135.000000000007,25.5,9.));
#1601=CARTESIAN_POINT('',(135.000000000007,25.5,15.));
#1602=CARTESIAN_POINT('',(135.000000000007,25.5,7.5));
#1603=CARTESIAN_POINT('',(148.000000000007,25.5,9.));
#1604=CARTESIAN_POINT('',(-9.64279351519274,25.5,9.));
#1605=CARTESIAN_POINT('',(148.000000000007,25.5,15.));
#1606=CARTESIAN_POINT('',(148.000000000007,25.5,15.));
#1607=CARTESIAN_POINT('',(40.1786032424036,25.5,15.));
#1608=CARTESIAN_POINT('Origin',(69.1786032424073,15.5,9.));
#1609=CARTESIAN_POINT('',(5.5,6.93649167311378,9.));
#1610=CARTESIAN_POINT('',(5.5,69.2817541634431,9.));
#1611=CARTESIAN_POINT('',(6.93649167310372,5.49999999999999,9.));
#1612=CARTESIAN_POINT('Origin',(4.99999999999998,4.99999999999998,9.));
#1613=CARTESIAN_POINT('',(24.9999999999927,5.49999999999999,9.));
#1614=CARTESIAN_POINT('',(38.0575474577605,5.49999999999998,9.));
#1615=CARTESIAN_POINT('',(24.9999999999927,25.2500000000073,9.));
#1616=CARTESIAN_POINT('Origin',(148.000000000007,5.49999999999999,15.));
#1617=CARTESIAN_POINT('',(148.000000000007,56.5000000000024,9.));
#1618=CARTESIAN_POINT('',(148.000000000007,56.5000000000024,9.));
#1619=CARTESIAN_POINT('',(148.000000000007,56.5000000000024,15.));
#1620=CARTESIAN_POINT('',(148.000000000007,56.5000000000024,15.));
#1621=CARTESIAN_POINT('',(148.000000000007,35.25,15.));
#1622=CARTESIAN_POINT('Origin',(5.50000000000001,123.063508326886,0.));
#1623=CARTESIAN_POINT('',(5.50000000000001,123.063508326886,15.));
#1624=CARTESIAN_POINT('',(5.5,6.93649167311378,15.));
#1625=CARTESIAN_POINT('',(5.50000000000001,123.063508326886,0.));
#1626=CARTESIAN_POINT('',(5.50000000000001,123.063508326886,0.));
#1627=CARTESIAN_POINT('',(5.50000000000001,122.599999999963,0.));
#1628=CARTESIAN_POINT('',(5.5,6.93649167311378,0.));
#1629=CARTESIAN_POINT('',(5.50000000000001,122.599999999963,1.5));
#1630=CARTESIAN_POINT('',(5.50000000000001,122.599999999963,0.));
#1631=CARTESIAN_POINT('',(5.50000000000001,28.4000000000808,1.5));
#1632=CARTESIAN_POINT('',(5.50000000000001,99.281754163454,1.5));
#1633=CARTESIAN_POINT('',(5.50000000000001,28.4000000000808,0.));
#1634=CARTESIAN_POINT('',(5.5,28.4000000000808,0.));
#1635=CARTESIAN_POINT('',(5.5,6.93649167311378,0.));
#1636=CARTESIAN_POINT('',(5.5,6.93649167311378,0.));
#1637=CARTESIAN_POINT('',(5.5,6.93649167311378,0.));
#1638=CARTESIAN_POINT('Origin',(90.,65.,15.));
#1639=CARTESIAN_POINT('',(13.4999999999976,56.5000000000024,15.));
#1640=CARTESIAN_POINT('',(124.249999999999,56.5000000000024,15.));
#1641=CARTESIAN_POINT('',(13.4999999999976,116.500000000002,15.));
#1642=CARTESIAN_POINT('',(13.4999999999976,60.7500000000012,15.));
#1643=CARTESIAN_POINT('',(158.499999999998,116.500000000002,15.));
#1644=CARTESIAN_POINT('',(51.7499999999988,116.500000000002,15.));
#1645=CARTESIAN_POINT('',(158.499999999998,94.5000000000024,15.));
#1646=CARTESIAN_POINT('',(158.499999999998,90.7500000000012,15.));
#1647=CARTESIAN_POINT('',(166.5,94.5000000000024,15.));
#1648=CARTESIAN_POINT('',(124.249999999999,94.5000000000024,15.));
#1649=CARTESIAN_POINT('',(166.5,124.5,15.));
#1650=CARTESIAN_POINT('',(166.5,22.0726027791217,15.));
#1651=CARTESIAN_POINT('',(6.93649167311378,124.5,15.));
#1652=CARTESIAN_POINT('',(6.93649167311378,124.5,15.));
#1653=CARTESIAN_POINT('Origin',(4.99999999999999,125.,15.));
#1654=CARTESIAN_POINT('',(24.9999999999927,35.0000000000146,15.));
#1655=CARTESIAN_POINT('',(24.9999999999927,50.0000000000073,15.));
#1656=CARTESIAN_POINT('',(135.000000000007,35.0000000000146,15.));
#1657=CARTESIAN_POINT('',(112.500000000004,35.0000000000146,15.));
#1658=CARTESIAN_POINT('',(135.000000000007,24.6945661219495,15.));
#1659=CARTESIAN_POINT('Origin',(24.9999999999927,35.0000000000146,0.));
#1660=CARTESIAN_POINT('',(24.9999999999927,5.49999999999998,0.));
#1661=CARTESIAN_POINT('',(24.9999999999927,5.49999999999998,0.));
#1662=CARTESIAN_POINT('',(24.9999999999927,28.4000000000808,0.));
#1663=CARTESIAN_POINT('',(24.9999999999927,50.0000000000073,0.));
#1664=CARTESIAN_POINT('',(24.9999999999927,28.4000000000808,1.5));
#1665=CARTESIAN_POINT('',(24.9999999999927,28.4000000000808,0.));
#1666=CARTESIAN_POINT('',(24.9999999999927,35.0000000000146,1.5));
#1667=CARTESIAN_POINT('',(24.9999999999927,55.2500000000145,1.5));
#1668=CARTESIAN_POINT('',(24.9999999999927,35.0000000000146,3.));
#1669=CARTESIAN_POINT('',(24.9999999999927,35.0000000000146,0.75));
#1670=CARTESIAN_POINT('',(24.9999999999927,35.0000000000146,0.));
#1671=CARTESIAN_POINT('Origin',(166.5,-20.8547944417565,15.));
#1672=CARTESIAN_POINT('',(166.5,66.5000000000024,9.));
#1673=CARTESIAN_POINT('',(166.5,66.5000000000024,15.));
#1674=CARTESIAN_POINT('',(166.5,66.5000000000024,15.));
#1675=CARTESIAN_POINT('',(166.5,5.49999999999999,9.));
#1676=CARTESIAN_POINT('',(166.5,32.8226027791229,9.));
#1677=CARTESIAN_POINT('',(166.5,5.49999999999999,5.));
#1678=CARTESIAN_POINT('',(166.5,5.49999999999999,7.5));
#1679=CARTESIAN_POINT('',(166.5,124.5,5.));
#1680=CARTESIAN_POINT('',(166.5,125.160386256743,5.));
#1681=CARTESIAN_POINT('',(166.5,124.5,7.5));
#1682=CARTESIAN_POINT('',(166.5,94.5000000000024,9.));
#1683=CARTESIAN_POINT('',(166.5,94.5000000000024,15.));
#1684=CARTESIAN_POINT('',(166.5,78.5000000000024,9.));
#1685=CARTESIAN_POINT('',(166.5,32.8226027791229,9.));
#1686=CARTESIAN_POINT('',(166.5,78.5000000000024,15.));
#1687=CARTESIAN_POINT('',(166.5,78.5000000000024,15.));
#1688=CARTESIAN_POINT('',(166.5,22.0726027791217,15.));
#1689=CARTESIAN_POINT('Origin',(170.5,52.1527959074935,5.));
#1690=CARTESIAN_POINT('',(173.063508326886,5.49999999999999,5.));
#1691=CARTESIAN_POINT('',(88.7182458365569,5.49999999999998,5.));
#1692=CARTESIAN_POINT('',(174.5,6.93649167310371,5.));
#1693=CARTESIAN_POINT('Origin',(175.,4.99999999999999,5.));
#1694=CARTESIAN_POINT('',(174.5,123.063508326896,5.));
#1695=CARTESIAN_POINT('',(174.5,29.5446437903036,5.));
#1696=CARTESIAN_POINT('',(173.063508326886,124.5,5.));
#1697=CARTESIAN_POINT('Origin',(175.,125.,5.));
#1698=CARTESIAN_POINT('',(171.781754163443,124.5,5.));
#1699=CARTESIAN_POINT('Origin',(155.6676733434,66.5000000000024,15.));
#1700=CARTESIAN_POINT('',(158.499999999998,66.5000000000024,15.));
#1701=CARTESIAN_POINT('',(122.8338366717,66.5000000000024,15.));
#1702=CARTESIAN_POINT('',(158.499999999998,66.5000000000024,9.));
#1703=CARTESIAN_POINT('',(158.499999999998,66.5000000000024,15.));
#1704=CARTESIAN_POINT('',(155.6676733434,66.5000000000024,9.));
#1705=CARTESIAN_POINT('Origin',(90.,65.,15.));
#1706=CARTESIAN_POINT('',(158.499999999998,78.5000000000024,15.));
#1707=CARTESIAN_POINT('',(144.247622861158,78.5000000000024,15.));
#1708=CARTESIAN_POINT('',(158.499999999998,90.7500000000012,15.));
#1709=CARTESIAN_POINT('Origin',(198.495245722316,78.5000000000024,15.));
#1710=CARTESIAN_POINT('',(158.499999999998,78.5000000000024,9.));
#1711=CARTESIAN_POINT('',(198.495245722316,78.5000000000024,9.));
#1712=CARTESIAN_POINT('',(158.499999999998,78.5000000000024,15.));
#1713=CARTESIAN_POINT('Origin',(158.499999999998,94.5000000000024,15.));
#1714=CARTESIAN_POINT('',(158.499999999998,94.5000000000024,9.));
#1715=CARTESIAN_POINT('',(158.499999999998,94.5000000000024,15.));
#1716=CARTESIAN_POINT('',(158.499999999998,94.5000000000024,9.));
#1717=CARTESIAN_POINT('Origin',(173.063508326886,124.5,0.));
#1718=CARTESIAN_POINT('',(173.063508326886,124.5,0.));
#1719=CARTESIAN_POINT('',(173.063508326886,124.5,0.));
#1720=CARTESIAN_POINT('',(6.93649167311378,124.5,0.));
#1721=CARTESIAN_POINT('',(6.93649167311378,124.5,0.));
#1722=CARTESIAN_POINT('',(6.93649167311378,124.5,0.));
#1723=CARTESIAN_POINT('Origin',(175.,125.,0.));
#1724=CARTESIAN_POINT('',(174.5,123.063508326886,0.));
#1725=CARTESIAN_POINT('',(174.5,123.063508326886,0.));
#1726=CARTESIAN_POINT('Origin',(175.,125.,0.));
#1727=CARTESIAN_POINT('Origin',(158.499999999998,116.500000000002,15.));
#1728=CARTESIAN_POINT('',(158.499999999998,116.500000000002,9.));
#1729=CARTESIAN_POINT('Origin',(174.5,6.93649167311378,0.));
#1730=CARTESIAN_POINT('',(174.5,6.93649167311378,0.));
#1731=CARTESIAN_POINT('',(174.5,6.93649167311378,0.));
#1732=CARTESIAN_POINT('',(174.5,123.063508326886,0.));
#1733=CARTESIAN_POINT('Origin',(6.93649167311378,5.49999999999998,0.));
#1734=CARTESIAN_POINT('',(135.000000000007,5.49999999999999,9.));
#1735=CARTESIAN_POINT('',(38.0575474577605,5.49999999999998,9.));
#1736=CARTESIAN_POINT('',(135.000000000007,5.49999999999999,0.));
#1737=CARTESIAN_POINT('',(135.000000000007,5.49999999999999,0.));
#1738=CARTESIAN_POINT('',(173.063508326886,5.49999999999999,0.));
#1739=CARTESIAN_POINT('',(173.063508326886,5.49999999999999,0.));
#1740=CARTESIAN_POINT('',(173.063508326886,5.49999999999999,0.));
#1741=CARTESIAN_POINT('Origin',(158.499999999998,56.5000000000024,15.));
#1742=CARTESIAN_POINT('',(13.4999999999976,56.5000000000024,9.));
#1743=CARTESIAN_POINT('',(158.499999999998,56.5000000000024,9.));
#1744=CARTESIAN_POINT('',(13.4999999999976,56.5000000000024,15.));
#1745=CARTESIAN_POINT('Origin',(158.499999999998,116.500000000002,15.));
#1746=CARTESIAN_POINT('',(158.499999999998,116.500000000002,9.));
#1747=CARTESIAN_POINT('',(158.499999999998,116.500000000002,15.));
#1748=CARTESIAN_POINT('',(158.499999999998,116.500000000002,9.));
#1749=CARTESIAN_POINT('Origin',(13.4999999999976,116.500000000002,15.));
#1750=CARTESIAN_POINT('',(13.4999999999976,116.500000000002,9.));
#1751=CARTESIAN_POINT('',(13.4999999999976,116.500000000002,15.));
#1752=CARTESIAN_POINT('',(13.4999999999976,116.500000000002,9.));
#1753=CARTESIAN_POINT('Origin',(13.4999999999976,56.5000000000024,15.));
#1754=CARTESIAN_POINT('',(13.4999999999976,56.5000000000024,9.));
#1755=CARTESIAN_POINT('Origin',(85.9999999999975,86.5000000000024,9.));
#1756=CARTESIAN_POINT('',(135.000000000007,-0.0554338780505081,9.));
#1757=CARTESIAN_POINT('Origin',(135.000000000007,35.0000000000146,0.));
#1758=CARTESIAN_POINT('',(135.000000000007,35.0000000000146,3.));
#1759=CARTESIAN_POINT('',(148.000000000007,35.0000000000146,3.));
#1760=CARTESIAN_POINT('',(135.000000000007,35.0000000000146,0.));
#1761=CARTESIAN_POINT('Origin',(135.000000000007,-15.610867756101,0.));
#1762=CARTESIAN_POINT('',(135.000000000007,35.0000000000146,1.5));
#1763=CARTESIAN_POINT('',(135.000000000007,35.0000000000146,0.75));
#1764=CARTESIAN_POINT('',(135.000000000007,28.4000000000808,1.5));
#1765=CARTESIAN_POINT('',(135.000000000007,29.9445661219568,1.5));
#1766=CARTESIAN_POINT('',(135.000000000007,28.4000000000808,0.));
#1767=CARTESIAN_POINT('',(135.000000000007,28.4000000000808,0.));
#1768=CARTESIAN_POINT('',(135.000000000007,24.6945661219495,0.));
#1769=CARTESIAN_POINT('Origin',(11.9999999999927,35.0000000000146,1.5));
#1770=CARTESIAN_POINT('',(148.000000000007,35.0000000000146,3.));
#1771=CARTESIAN_POINT('',(148.000000000007,35.0000000000146,3.));
#1772=CARTESIAN_POINT('',(148.000000000007,35.0000000000146,1.5));
#1773=CARTESIAN_POINT('',(148.000000000007,35.0000000000146,1.5));
#1774=CARTESIAN_POINT('',(45.9999999999964,35.0000000000146,1.5));
#1775=CARTESIAN_POINT('Origin',(11.9999999999927,35.0000000000146,1.5));
#1776=CARTESIAN_POINT('',(11.9999999999927,35.0000000000146,1.5));
#1777=CARTESIAN_POINT('',(45.9999999999964,35.0000000000146,1.5));
#1778=CARTESIAN_POINT('',(11.9999999999927,35.0000000000146,3.));
#1779=CARTESIAN_POINT('',(11.9999999999927,35.0000000000146,1.5));
#1780=CARTESIAN_POINT('',(148.000000000007,35.0000000000146,3.));
#1781=CARTESIAN_POINT('Origin',(80.,75.5000000000145,1.5));
#1782=CARTESIAN_POINT('',(154.599999999941,28.4000000000808,1.5));
#1783=CARTESIAN_POINT('',(154.599999999941,122.599999999963,1.5));
#1784=CARTESIAN_POINT('',(5.40000000005894,122.599999999963,1.5));
#1785=CARTESIAN_POINT('',(154.599999999941,28.4000000000808,1.5));
#1786=CARTESIAN_POINT('',(154.599999999941,122.599999999963,1.5));
#1787=CARTESIAN_POINT('',(154.599999999941,28.4000000000808,1.5));
#1788=CARTESIAN_POINT('',(148.000000000007,116.000000000029,1.5));
#1789=CARTESIAN_POINT('',(148.000000000007,55.2500000000145,1.5));
#1790=CARTESIAN_POINT('',(11.9999999999927,116.000000000029,1.5));
#1791=CARTESIAN_POINT('',(114.000000000004,116.000000000029,1.5));
#1792=CARTESIAN_POINT('',(11.9999999999927,95.7500000000218,1.5));
#1793=CARTESIAN_POINT('Origin',(5.40000000005893,28.4000000000808,0.));
#1794=CARTESIAN_POINT('',(154.599999999941,28.4000000000808,0.));
#1795=CARTESIAN_POINT('',(154.599999999941,28.4000000000808,0.));
#1796=CARTESIAN_POINT('',(47.7000000000295,28.4000000000808,0.));
#1797=CARTESIAN_POINT('Origin',(5.40000000005893,28.4000000000808,0.));
#1798=CARTESIAN_POINT('',(47.7000000000295,28.4000000000808,0.));
#1799=CARTESIAN_POINT('Origin',(90.,65.,0.));
#1800=CARTESIAN_POINT('',(154.599999999941,122.599999999963,0.));
#1801=CARTESIAN_POINT('',(154.599999999941,46.7000000000404,0.));
#1802=CARTESIAN_POINT('',(122.299999999971,122.599999999963,0.));
#1803=CARTESIAN_POINT('Origin',(4.99999999999999,125.,0.));
#1804=CARTESIAN_POINT('Origin',(175.,4.99999999999999,0.));
#1805=CARTESIAN_POINT('Origin',(90.,65.,0.));
#1806=CARTESIAN_POINT('',(6.93649167311378,5.49999999999998,0.));
#1807=CARTESIAN_POINT('',(173.063508326886,5.49999999999999,0.));
#1808=CARTESIAN_POINT('Origin',(4.99999999999998,4.99999999999998,0.));
#1809=CARTESIAN_POINT('Origin',(154.599999999941,122.599999999963,0.));
#1810=CARTESIAN_POINT('',(154.599999999941,122.599999999963,0.));
#1811=CARTESIAN_POINT('Origin',(154.599999999941,28.4000000000808,0.));
#1812=CARTESIAN_POINT('Origin',(148.000000000007,116.000000000029,1.5));
#1813=CARTESIAN_POINT('',(148.000000000007,116.000000000029,3.));
#1814=CARTESIAN_POINT('',(148.000000000007,116.000000000029,1.5));
#1815=CARTESIAN_POINT('',(11.9999999999927,116.000000000029,3.));
#1816=CARTESIAN_POINT('',(11.9999999999927,116.000000000029,3.));
#1817=CARTESIAN_POINT('',(11.9999999999927,116.000000000029,1.5));
#1818=CARTESIAN_POINT('Origin',(148.000000000007,35.0000000000146,1.5));
#1819=CARTESIAN_POINT('',(148.000000000007,116.000000000029,3.));
#1820=CARTESIAN_POINT('Origin',(11.9999999999927,116.000000000029,1.5));
#1821=CARTESIAN_POINT('',(11.9999999999927,35.0000000000146,3.));
#1822=CARTESIAN_POINT('Origin',(80.,75.5000000000218,3.));
#1823=CARTESIAN_POINT('Origin',(4.99999999999998,4.99999999999998,0.));
#1824=CARTESIAN_POINT('',(6.93649167311378,5.49999999999998,0.));
#1825=CARTESIAN_POINT('Origin',(4.99999999999999,125.,0.));
#1826=CARTESIAN_POINT('Origin',(175.,4.99999999999999,0.));
#1827=CARTESIAN_POINT('Origin',(6.93649167311378,5.49999999999998,0.));
#1828=UNCERTAINTY_MEASURE_WITH_UNIT(LENGTH_MEASURE(0.01),#1832,
'DISTANCE_ACCURACY_VALUE',
'Maximum model space distance between geometric entities at asserted c
onnectivities');
#1829=UNCERTAINTY_MEASURE_WITH_UNIT(LENGTH_MEASURE(1.E-6),#1832,
'DISTANCE_ACCURACY_VALUE',
'Maximum model space distance between geometric entities at asserted c
onnectivities');
#1830=(
GEOMETRIC_REPRESENTATION_CONTEXT(3)
GLOBAL_UNCERTAINTY_ASSIGNED_CONTEXT((#1828))
GLOBAL_UNIT_ASSIGNED_CONTEXT((#1832,#1835,#1833))
REPRESENTATION_CONTEXT('','3D')
);
#1831=(
GEOMETRIC_REPRESENTATION_CONTEXT(3)
GLOBAL_UNCERTAINTY_ASSIGNED_CONTEXT((#1829))
GLOBAL_UNIT_ASSIGNED_CONTEXT((#1832,#1835,#1833))
REPRESENTATION_CONTEXT('','3D')
);
#1832=(
LENGTH_UNIT()
NAMED_UNIT(*)
SI_UNIT(.MILLI.,.METRE.)
);
#1833=(
NAMED_UNIT(*)
SI_UNIT($,.STERADIAN.)
SOLID_ANGLE_UNIT()
);
#1834=DIMENSIONAL_EXPONENTS(0.,0.,0.,0.,0.,0.,0.);
#1835=(
CONVERSION_BASED_UNIT('degree',#1837)
NAMED_UNIT(#1834)
PLANE_ANGLE_UNIT()
);
#1836=(
NAMED_UNIT(*)
PLANE_ANGLE_UNIT()
SI_UNIT($,.RADIAN.)
);
#1837=PLANE_ANGLE_MEASURE_WITH_UNIT(PLANE_ANGLE_MEASURE(0.01745329252),
#1836);
#1838=SHAPE_DEFINITION_REPRESENTATION(#1839,#1840);
#1839=PRODUCT_DEFINITION_SHAPE('',$,#1842);
#1840=SHAPE_REPRESENTATION('',(#1130),#1830);
#1841=PRODUCT_DEFINITION_CONTEXT('part definition',#1846,'design');
#1842=PRODUCT_DEFINITION('y_ko_diaplay_part3','y_ko_diaplay_part3',#1843,
#1841);
#1843=PRODUCT_DEFINITION_FORMATION('',$,#1848);
#1844=PRODUCT_RELATED_PRODUCT_CATEGORY('y_ko_diaplay_part3',
'y_ko_diaplay_part3',(#1848));
#1845=APPLICATION_PROTOCOL_DEFINITION('international standard',
'automotive_design',2009,#1846);
#1846=APPLICATION_CONTEXT(
'Core Data for Automotive Mechanical Design Process');
#1847=PRODUCT_CONTEXT('part definition',#1846,'mechanical');
#1848=PRODUCT('y_ko_diaplay_part3','y_ko_diaplay_part3',$,(#1847));
#1849=PRESENTATION_STYLE_ASSIGNMENT((#1850));
#1850=SURFACE_STYLE_USAGE(.BOTH.,#1851);
#1851=SURFACE_SIDE_STYLE('',(#1852));
#1852=SURFACE_STYLE_FILL_AREA(#1853);
#1853=FILL_AREA_STYLE('',(#1854));
#1854=FILL_AREA_STYLE_COLOUR('',#1855);
#1855=COLOUR_RGB('',0.749019607843137,0.749019607843137,0.749019607843137);
ENDSEC;
END-ISO-10303-21;
