# Supplementary material for: MR-compatible, 3.8 inch dual organic light-emitting diode (OLED) in-bore display for functional MRI
Source: PLoS One. 2018 Oct 11;13(10):e0205325. doi: 10.1371/journal.pone.0205325 (PMC6181352; doi:10.1371/journal.pone.0205325)
Supplement: S1 File — This file contains the CAD files for the shield box. (ZIP) [file pone.0205325.s001.zip › 3Dfiles/y_ko_diaplay_part4.stp]

ISO-10303-21;
HEADER;
/* Generated by software containing ST-Developer
 * from STEP Tools, Inc. (www.steptools.com) 
 */

FILE_DESCRIPTION(
/* description */ (''),
/* implementation_level */ '2;1');

FILE_NAME(
/* name */ 
'C:\\Users\\YunKo\\Project\\OLED\\Cover_3D\\Insidebore_final\\y_ko_dia
play_part4.stp',
/* time_stamp */ '2018-08-16T11:09:51+02:00',
/* author */ ('YunKo'),
/* organization */ (''),
/* preprocessor_version */ 'ST-DEVELOPER v16.5',
/* originating_system */ 'Autodesk Inventor 2017',
/* authorisation */ '');

FILE_SCHEMA (('AUTOMOTIVE_DESIGN { 1 0 10303 214 3 1 1 }'));
ENDSEC;

DATA;
#10=MECHANICAL_DESIGN_GEOMETRIC_PRESENTATION_REPRESENTATION('',(#13),#956);
#11=SHAPE_REPRESENTATION_RELATIONSHIP('SRR','None',#965,#12);
#12=ADVANCED_BREP_SHAPE_REPRESENTATION('',(#14),#955);
#13=STYLED_ITEM('',(#974),#14);
#14=MANIFOLD_SOLID_BREP('Solid2',#550);
#15=TOROIDAL_SURFACE('',#600,1.95,1.);
#16=TOROIDAL_SURFACE('',#606,1.95,1.);
#17=TOROIDAL_SURFACE('',#610,1.95,1.);
#18=TOROIDAL_SURFACE('',#614,1.95,1.);
#19=TOROIDAL_SURFACE('',#618,1.95,1.);
#20=CYLINDRICAL_SURFACE('',#574,1.5);
#21=CYLINDRICAL_SURFACE('',#578,1.5);
#22=CYLINDRICAL_SURFACE('',#582,1.5);
#23=CYLINDRICAL_SURFACE('',#586,1.5);
#24=CYLINDRICAL_SURFACE('',#590,1.5);
#25=CYLINDRICAL_SURFACE('',#594,1.5);
#26=CYLINDRICAL_SURFACE('',#598,1.5);
#27=CYLINDRICAL_SURFACE('',#602,0.949999999999996);
#28=CYLINDRICAL_SURFACE('',#608,0.949999999999999);
#29=CYLINDRICAL_SURFACE('',#612,0.95);
#30=CYLINDRICAL_SURFACE('',#616,0.950000000000002);
#31=CYLINDRICAL_SURFACE('',#620,0.950000000000001);
#32=CYLINDRICAL_SURFACE('',#630,1.5);
#33=LINE('',#816,#52);
#34=LINE('',#818,#53);
#35=LINE('',#820,#54);
#36=LINE('',#822,#55);
#37=LINE('',#824,#56);
#38=LINE('',#827,#57);
#39=LINE('',#897,#58);
#40=LINE('',#899,#59);
#41=LINE('',#900,#60);
#42=LINE('',#903,#61);
#43=LINE('',#904,#62);
#44=LINE('',#935,#63);
#45=LINE('',#936,#64);
#46=LINE('',#939,#65);
#47=LINE('',#940,#66);
#48=LINE('',#943,#67);
#49=LINE('',#946,#68);
#50=LINE('',#948,#69);
#51=LINE('',#949,#70);
#52=VECTOR('',#644,10.);
#53=VECTOR('',#645,10.);
#54=VECTOR('',#646,10.);
#55=VECTOR('',#647,10.);
#56=VECTOR('',#648,10.);
#57=VECTOR('',#651,10.);
#58=VECTOR('',#736,10.);
#59=VECTOR('',#737,10.);
#60=VECTOR('',#738,10.);
#61=VECTOR('',#741,10.);
#62=VECTOR('',#742,10.);
#63=VECTOR('',#785,10.);
#64=VECTOR('',#786,10.);
#65=VECTOR('',#789,10.);
#66=VECTOR('',#790,10.);
#67=VECTOR('',#793,10.);
#68=VECTOR('',#796,10.);
#69=VECTOR('',#799,10.);
#70=VECTOR('',#800,10.);
#71=PLANE('',#561);
#72=PLANE('',#604);
#73=PLANE('',#605);
#74=PLANE('',#622);
#75=PLANE('',#623);
#76=PLANE('',#624);
#77=PLANE('',#625);
#78=PLANE('',#626);
#79=PLANE('',#627);
#80=PLANE('',#628);
#81=PLANE('',#631);
#82=PLANE('',#632);
#83=PLANE('',#633);
#84=FACE_BOUND('',#166,.T.);
#85=FACE_BOUND('',#168,.T.);
#86=FACE_BOUND('',#169,.T.);
#87=FACE_BOUND('',#170,.T.);
#88=FACE_BOUND('',#171,.T.);
#89=FACE_BOUND('',#172,.T.);
#90=FACE_BOUND('',#173,.T.);
#91=FACE_BOUND('',#174,.T.);
#92=FACE_BOUND('',#175,.T.);
#93=FACE_BOUND('',#176,.T.);
#94=FACE_BOUND('',#177,.T.);
#95=FACE_BOUND('',#178,.T.);
#96=FACE_BOUND('',#179,.T.);
#97=FACE_BOUND('',#181,.T.);
#98=FACE_BOUND('',#183,.T.);
#99=FACE_BOUND('',#185,.T.);
#100=FACE_BOUND('',#187,.T.);
#101=FACE_BOUND('',#189,.T.);
#102=FACE_BOUND('',#191,.T.);
#103=FACE_BOUND('',#193,.T.);
#104=FACE_BOUND('',#195,.T.);
#105=FACE_BOUND('',#197,.T.);
#106=FACE_BOUND('',#199,.T.);
#107=FACE_BOUND('',#201,.T.);
#108=FACE_BOUND('',#203,.T.);
#109=FACE_BOUND('',#205,.T.);
#110=FACE_BOUND('',#207,.T.);
#111=FACE_BOUND('',#209,.T.);
#112=FACE_BOUND('',#213,.T.);
#113=FACE_BOUND('',#215,.T.);
#114=FACE_BOUND('',#217,.T.);
#115=FACE_BOUND('',#219,.T.);
#116=FACE_BOUND('',#221,.T.);
#117=FACE_BOUND('',#223,.T.);
#118=FACE_BOUND('',#225,.T.);
#119=FACE_BOUND('',#227,.T.);
#120=FACE_BOUND('',#235,.T.);
#121=FACE_BOUND('',#236,.T.);
#122=FACE_BOUND('',#237,.T.);
#123=FACE_BOUND('',#238,.T.);
#124=FACE_BOUND('',#239,.T.);
#125=FACE_BOUND('',#240,.T.);
#126=FACE_BOUND('',#241,.T.);
#127=FACE_OUTER_BOUND('',#165,.T.);
#128=FACE_OUTER_BOUND('',#167,.T.);
#129=FACE_OUTER_BOUND('',#180,.T.);
#130=FACE_OUTER_BOUND('',#182,.T.);
#131=FACE_OUTER_BOUND('',#184,.T.);
#132=FACE_OUTER_BOUND('',#186,.T.);
#133=FACE_OUTER_BOUND('',#188,.T.);
#134=FACE_OUTER_BOUND('',#190,.T.);
#135=FACE_OUTER_BOUND('',#192,.T.);
#136=FACE_OUTER_BOUND('',#194,.T.);
#137=FACE_OUTER_BOUND('',#196,.T.);
#138=FACE_OUTER_BOUND('',#198,.T.);
#139=FACE_OUTER_BOUND('',#200,.T.);
#140=FACE_OUTER_BOUND('',#202,.T.);
#141=FACE_OUTER_BOUND('',#204,.T.);
#142=FACE_OUTER_BOUND('',#206,.T.);
#143=FACE_OUTER_BOUND('',#208,.T.);
#144=FACE_OUTER_BOUND('',#210,.T.);
#145=FACE_OUTER_BOUND('',#211,.T.);
#146=FACE_OUTER_BOUND('',#212,.T.);
#147=FACE_OUTER_BOUND('',#214,.T.);
#148=FACE_OUTER_BOUND('',#216,.T.);
#149=FACE_OUTER_BOUND('',#218,.T.);
#150=FACE_OUTER_BOUND('',#220,.T.);
#151=FACE_OUTER_BOUND('',#222,.T.);
#152=FACE_OUTER_BOUND('',#224,.T.);
#153=FACE_OUTER_BOUND('',#226,.T.);
#154=FACE_OUTER_BOUND('',#228,.T.);
#155=FACE_OUTER_BOUND('',#229,.T.);
#156=FACE_OUTER_BOUND('',#230,.T.);
#157=FACE_OUTER_BOUND('',#231,.T.);
#158=FACE_OUTER_BOUND('',#232,.T.);
#159=FACE_OUTER_BOUND('',#233,.T.);
#160=FACE_OUTER_BOUND('',#234,.T.);
#161=FACE_OUTER_BOUND('',#242,.T.);
#162=FACE_OUTER_BOUND('',#243,.T.);
#163=FACE_OUTER_BOUND('',#244,.T.);
#164=FACE_OUTER_BOUND('',#245,.T.);
#165=EDGE_LOOP('',(#391));
#166=EDGE_LOOP('',(#392));
#167=EDGE_LOOP('',(#393,#394,#395,#396,#397,#398,#399));
#168=EDGE_LOOP('',(#400));
#169=EDGE_LOOP('',(#401));
#170=EDGE_LOOP('',(#402));
#171=EDGE_LOOP('',(#403));
#172=EDGE_LOOP('',(#404));
#173=EDGE_LOOP('',(#405));
#174=EDGE_LOOP('',(#406));
#175=EDGE_LOOP('',(#407));
#176=EDGE_LOOP('',(#408));
#177=EDGE_LOOP('',(#409));
#178=EDGE_LOOP('',(#410));
#179=EDGE_LOOP('',(#411));
#180=EDGE_LOOP('',(#412));
#181=EDGE_LOOP('',(#413));
#182=EDGE_LOOP('',(#414));
#183=EDGE_LOOP('',(#415));
#184=EDGE_LOOP('',(#416));
#185=EDGE_LOOP('',(#417));
#186=EDGE_LOOP('',(#418));
#187=EDGE_LOOP('',(#419));
#188=EDGE_LOOP('',(#420));
#189=EDGE_LOOP('',(#421));
#190=EDGE_LOOP('',(#422));
#191=EDGE_LOOP('',(#423));
#192=EDGE_LOOP('',(#424));
#193=EDGE_LOOP('',(#425));
#194=EDGE_LOOP('',(#426));
#195=EDGE_LOOP('',(#427));
#196=EDGE_LOOP('',(#428));
#197=EDGE_LOOP('',(#429));
#198=EDGE_LOOP('',(#430));
#199=EDGE_LOOP('',(#431));
#200=EDGE_LOOP('',(#432));
#201=EDGE_LOOP('',(#433));
#202=EDGE_LOOP('',(#434));
#203=EDGE_LOOP('',(#435));
#204=EDGE_LOOP('',(#436));
#205=EDGE_LOOP('',(#437));
#206=EDGE_LOOP('',(#438));
#207=EDGE_LOOP('',(#439));
#208=EDGE_LOOP('',(#440));
#209=EDGE_LOOP('',(#441));
#210=EDGE_LOOP('',(#442,#443,#444,#445));
#211=EDGE_LOOP('',(#446,#447,#448,#449));
#212=EDGE_LOOP('',(#450));
#213=EDGE_LOOP('',(#451));
#214=EDGE_LOOP('',(#452));
#215=EDGE_LOOP('',(#453));
#216=EDGE_LOOP('',(#454));
#217=EDGE_LOOP('',(#455));
#218=EDGE_LOOP('',(#456));
#219=EDGE_LOOP('',(#457));
#220=EDGE_LOOP('',(#458));
#221=EDGE_LOOP('',(#459));
#222=EDGE_LOOP('',(#460));
#223=EDGE_LOOP('',(#461));
#224=EDGE_LOOP('',(#462));
#225=EDGE_LOOP('',(#463));
#226=EDGE_LOOP('',(#464));
#227=EDGE_LOOP('',(#465));
#228=EDGE_LOOP('',(#466));
#229=EDGE_LOOP('',(#467));
#230=EDGE_LOOP('',(#468));
#231=EDGE_LOOP('',(#469));
#232=EDGE_LOOP('',(#470,#471,#472,#473));
#233=EDGE_LOOP('',(#474,#475,#476,#477));
#234=EDGE_LOOP('',(#478,#479,#480,#481,#482,#483,#484));
#235=EDGE_LOOP('',(#485));
#236=EDGE_LOOP('',(#486));
#237=EDGE_LOOP('',(#487));
#238=EDGE_LOOP('',(#488));
#239=EDGE_LOOP('',(#489));
#240=EDGE_LOOP('',(#490));
#241=EDGE_LOOP('',(#491));
#242=EDGE_LOOP('',(#492,#493,#494,#495));
#243=EDGE_LOOP('',(#496,#497,#498,#499));
#244=EDGE_LOOP('',(#500,#501,#502,#503));
#245=EDGE_LOOP('',(#504));
#246=CIRCLE('',#559,1.5);
#247=CIRCLE('',#560,2.5);
#248=CIRCLE('',#562,1.5);
#249=CIRCLE('',#563,2.5);
#250=CIRCLE('',#564,2.5);
#251=CIRCLE('',#565,2.5);
#252=CIRCLE('',#566,1.95);
#253=CIRCLE('',#567,1.95);
#254=CIRCLE('',#568,1.95);
#255=CIRCLE('',#569,1.95);
#256=CIRCLE('',#570,1.95);
#257=CIRCLE('',#571,2.5);
#258=CIRCLE('',#572,2.5);
#259=CIRCLE('',#573,2.5);
#260=CIRCLE('',#575,1.5);
#261=CIRCLE('',#577,1.5);
#262=CIRCLE('',#579,1.5);
#263=CIRCLE('',#581,1.5);
#264=CIRCLE('',#583,1.5);
#265=CIRCLE('',#585,1.5);
#266=CIRCLE('',#587,1.5);
#267=CIRCLE('',#589,1.5);
#268=CIRCLE('',#591,1.5);
#269=CIRCLE('',#593,1.5);
#270=CIRCLE('',#595,1.5);
#271=CIRCLE('',#597,1.5);
#272=CIRCLE('',#599,1.5);
#273=CIRCLE('',#601,0.949999999999996);
#274=CIRCLE('',#603,0.949999999999996);
#275=CIRCLE('',#607,0.949999999999999);
#276=CIRCLE('',#609,0.949999999999999);
#277=CIRCLE('',#611,0.95);
#278=CIRCLE('',#613,0.95);
#279=CIRCLE('',#615,0.950000000000002);
#280=CIRCLE('',#617,0.950000000000002);
#281=CIRCLE('',#619,0.950000000000001);
#282=CIRCLE('',#621,0.950000000000001);
#283=CIRCLE('',#629,1.5);
#284=VERTEX_POINT('',#809);
#285=VERTEX_POINT('',#811);
#286=VERTEX_POINT('',#814);
#287=VERTEX_POINT('',#815);
#288=VERTEX_POINT('',#817);
#289=VERTEX_POINT('',#819);
#290=VERTEX_POINT('',#821);
#291=VERTEX_POINT('',#823);
#292=VERTEX_POINT('',#825);
#293=VERTEX_POINT('',#828);
#294=VERTEX_POINT('',#830);
#295=VERTEX_POINT('',#832);
#296=VERTEX_POINT('',#834);
#297=VERTEX_POINT('',#836);
#298=VERTEX_POINT('',#838);
#299=VERTEX_POINT('',#840);
#300=VERTEX_POINT('',#842);
#301=VERTEX_POINT('',#844);
#302=VERTEX_POINT('',#846);
#303=VERTEX_POINT('',#848);
#304=VERTEX_POINT('',#851);
#305=VERTEX_POINT('',#854);
#306=VERTEX_POINT('',#857);
#307=VERTEX_POINT('',#860);
#308=VERTEX_POINT('',#863);
#309=VERTEX_POINT('',#866);
#310=VERTEX_POINT('',#869);
#311=VERTEX_POINT('',#872);
#312=VERTEX_POINT('',#875);
#313=VERTEX_POINT('',#878);
#314=VERTEX_POINT('',#881);
#315=VERTEX_POINT('',#884);
#316=VERTEX_POINT('',#887);
#317=VERTEX_POINT('',#890);
#318=VERTEX_POINT('',#893);
#319=VERTEX_POINT('',#896);
#320=VERTEX_POINT('',#898);
#321=VERTEX_POINT('',#902);
#322=VERTEX_POINT('',#906);
#323=VERTEX_POINT('',#909);
#324=VERTEX_POINT('',#912);
#325=VERTEX_POINT('',#915);
#326=VERTEX_POINT('',#918);
#327=VERTEX_POINT('',#921);
#328=VERTEX_POINT('',#924);
#329=VERTEX_POINT('',#927);
#330=VERTEX_POINT('',#934);
#331=VERTEX_POINT('',#938);
#332=VERTEX_POINT('',#942);
#333=VERTEX_POINT('',#944);
#334=EDGE_CURVE('',#284,#284,#246,.T.);
#335=EDGE_CURVE('',#285,#285,#247,.T.);
#336=EDGE_CURVE('',#286,#287,#33,.T.);
#337=EDGE_CURVE('',#287,#288,#34,.T.);
#338=EDGE_CURVE('',#288,#289,#35,.T.);
#339=EDGE_CURVE('',#289,#290,#36,.T.);
#340=EDGE_CURVE('',#290,#291,#37,.T.);
#341=EDGE_CURVE('',#291,#292,#248,.T.);
#342=EDGE_CURVE('',#292,#286,#38,.T.);
#343=EDGE_CURVE('',#293,#293,#249,.T.);
#344=EDGE_CURVE('',#294,#294,#250,.T.);
#345=EDGE_CURVE('',#295,#295,#251,.T.);
#346=EDGE_CURVE('',#296,#296,#252,.T.);
#347=EDGE_CURVE('',#297,#297,#253,.T.);
#348=EDGE_CURVE('',#298,#298,#254,.T.);
#349=EDGE_CURVE('',#299,#299,#255,.T.);
#350=EDGE_CURVE('',#300,#300,#256,.T.);
#351=EDGE_CURVE('',#301,#301,#257,.T.);
#352=EDGE_CURVE('',#302,#302,#258,.T.);
#353=EDGE_CURVE('',#303,#303,#259,.T.);
#354=EDGE_CURVE('',#304,#304,#260,.T.);
#355=EDGE_CURVE('',#305,#305,#261,.T.);
#356=EDGE_CURVE('',#306,#306,#262,.T.);
#357=EDGE_CURVE('',#307,#307,#263,.T.);
#358=EDGE_CURVE('',#308,#308,#264,.T.);
#359=EDGE_CURVE('',#309,#309,#265,.T.);
#360=EDGE_CURVE('',#310,#310,#266,.T.);
#361=EDGE_CURVE('',#311,#311,#267,.T.);
#362=EDGE_CURVE('',#312,#312,#268,.T.);
#363=EDGE_CURVE('',#313,#313,#269,.T.);
#364=EDGE_CURVE('',#314,#314,#270,.T.);
#365=EDGE_CURVE('',#315,#315,#271,.T.);
#366=EDGE_CURVE('',#316,#316,#272,.T.);
#367=EDGE_CURVE('',#317,#317,#273,.T.);
#368=EDGE_CURVE('',#318,#318,#274,.T.);
#369=EDGE_CURVE('',#288,#319,#39,.T.);
#370=EDGE_CURVE('',#287,#320,#40,.T.);
#371=EDGE_CURVE('',#319,#320,#41,.T.);
#372=EDGE_CURVE('',#321,#286,#42,.T.);
#373=EDGE_CURVE('',#320,#321,#43,.T.);
#374=EDGE_CURVE('',#322,#322,#275,.T.);
#375=EDGE_CURVE('',#323,#323,#276,.T.);
#376=EDGE_CURVE('',#324,#324,#277,.T.);
#377=EDGE_CURVE('',#325,#325,#278,.T.);
#378=EDGE_CURVE('',#326,#326,#279,.T.);
#379=EDGE_CURVE('',#327,#327,#280,.T.);
#380=EDGE_CURVE('',#328,#328,#281,.T.);
#381=EDGE_CURVE('',#329,#329,#282,.T.);
#382=EDGE_CURVE('',#330,#319,#44,.T.);
#383=EDGE_CURVE('',#289,#330,#45,.T.);
#384=EDGE_CURVE('',#330,#331,#46,.T.);
#385=EDGE_CURVE('',#331,#290,#47,.T.);
#386=EDGE_CURVE('',#332,#321,#48,.T.);
#387=EDGE_CURVE('',#333,#332,#283,.T.);
#388=EDGE_CURVE('',#331,#333,#49,.T.);
#389=EDGE_CURVE('',#332,#292,#50,.T.);
#390=EDGE_CURVE('',#333,#291,#51,.T.);
#391=ORIENTED_EDGE('',*,*,#334,.T.);
#392=ORIENTED_EDGE('',*,*,#335,.T.);
#393=ORIENTED_EDGE('',*,*,#336,.T.);
#394=ORIENTED_EDGE('',*,*,#337,.T.);
#395=ORIENTED_EDGE('',*,*,#338,.T.);
#396=ORIENTED_EDGE('',*,*,#339,.T.);
#397=ORIENTED_EDGE('',*,*,#340,.T.);
#398=ORIENTED_EDGE('',*,*,#341,.T.);
#399=ORIENTED_EDGE('',*,*,#342,.T.);
#400=ORIENTED_EDGE('',*,*,#343,.F.);
#401=ORIENTED_EDGE('',*,*,#344,.F.);
#402=ORIENTED_EDGE('',*,*,#345,.F.);
#403=ORIENTED_EDGE('',*,*,#346,.F.);
#404=ORIENTED_EDGE('',*,*,#347,.F.);
#405=ORIENTED_EDGE('',*,*,#348,.F.);
#406=ORIENTED_EDGE('',*,*,#349,.F.);
#407=ORIENTED_EDGE('',*,*,#350,.F.);
#408=ORIENTED_EDGE('',*,*,#351,.F.);
#409=ORIENTED_EDGE('',*,*,#352,.F.);
#410=ORIENTED_EDGE('',*,*,#353,.F.);
#411=ORIENTED_EDGE('',*,*,#335,.F.);
#412=ORIENTED_EDGE('',*,*,#354,.F.);
#413=ORIENTED_EDGE('',*,*,#334,.F.);
#414=ORIENTED_EDGE('',*,*,#355,.T.);
#415=ORIENTED_EDGE('',*,*,#343,.T.);
#416=ORIENTED_EDGE('',*,*,#356,.F.);
#417=ORIENTED_EDGE('',*,*,#355,.F.);
#418=ORIENTED_EDGE('',*,*,#357,.T.);
#419=ORIENTED_EDGE('',*,*,#353,.T.);
#420=ORIENTED_EDGE('',*,*,#358,.F.);
#421=ORIENTED_EDGE('',*,*,#357,.F.);
#422=ORIENTED_EDGE('',*,*,#359,.T.);
#423=ORIENTED_EDGE('',*,*,#344,.T.);
#424=ORIENTED_EDGE('',*,*,#360,.F.);
#425=ORIENTED_EDGE('',*,*,#359,.F.);
#426=ORIENTED_EDGE('',*,*,#361,.T.);
#427=ORIENTED_EDGE('',*,*,#352,.T.);
#428=ORIENTED_EDGE('',*,*,#362,.F.);
#429=ORIENTED_EDGE('',*,*,#361,.F.);
#430=ORIENTED_EDGE('',*,*,#363,.T.);
#431=ORIENTED_EDGE('',*,*,#345,.T.);
#432=ORIENTED_EDGE('',*,*,#364,.F.);
#433=ORIENTED_EDGE('',*,*,#363,.F.);
#434=ORIENTED_EDGE('',*,*,#365,.T.);
#435=ORIENTED_EDGE('',*,*,#351,.T.);
#436=ORIENTED_EDGE('',*,*,#366,.F.);
#437=ORIENTED_EDGE('',*,*,#365,.F.);
#438=ORIENTED_EDGE('',*,*,#367,.T.);
#439=ORIENTED_EDGE('',*,*,#346,.T.);
#440=ORIENTED_EDGE('',*,*,#368,.F.);
#441=ORIENTED_EDGE('',*,*,#367,.F.);
#442=ORIENTED_EDGE('',*,*,#369,.F.);
#443=ORIENTED_EDGE('',*,*,#337,.F.);
#444=ORIENTED_EDGE('',*,*,#370,.T.);
#445=ORIENTED_EDGE('',*,*,#371,.F.);
#446=ORIENTED_EDGE('',*,*,#336,.F.);
#447=ORIENTED_EDGE('',*,*,#372,.F.);
#448=ORIENTED_EDGE('',*,*,#373,.F.);
#449=ORIENTED_EDGE('',*,*,#370,.F.);
#450=ORIENTED_EDGE('',*,*,#374,.T.);
#451=ORIENTED_EDGE('',*,*,#350,.T.);
#452=ORIENTED_EDGE('',*,*,#375,.F.);
#453=ORIENTED_EDGE('',*,*,#374,.F.);
#454=ORIENTED_EDGE('',*,*,#376,.T.);
#455=ORIENTED_EDGE('',*,*,#347,.T.);
#456=ORIENTED_EDGE('',*,*,#377,.F.);
#457=ORIENTED_EDGE('',*,*,#376,.F.);
#458=ORIENTED_EDGE('',*,*,#378,.T.);
#459=ORIENTED_EDGE('',*,*,#349,.T.);
#460=ORIENTED_EDGE('',*,*,#379,.F.);
#461=ORIENTED_EDGE('',*,*,#378,.F.);
#462=ORIENTED_EDGE('',*,*,#380,.T.);
#463=ORIENTED_EDGE('',*,*,#348,.T.);
#464=ORIENTED_EDGE('',*,*,#381,.F.);
#465=ORIENTED_EDGE('',*,*,#380,.F.);
#466=ORIENTED_EDGE('',*,*,#377,.T.);
#467=ORIENTED_EDGE('',*,*,#381,.T.);
#468=ORIENTED_EDGE('',*,*,#375,.T.);
#469=ORIENTED_EDGE('',*,*,#379,.T.);
#470=ORIENTED_EDGE('',*,*,#369,.T.);
#471=ORIENTED_EDGE('',*,*,#382,.F.);
#472=ORIENTED_EDGE('',*,*,#383,.F.);
#473=ORIENTED_EDGE('',*,*,#338,.F.);
#474=ORIENTED_EDGE('',*,*,#383,.T.);
#475=ORIENTED_EDGE('',*,*,#384,.T.);
#476=ORIENTED_EDGE('',*,*,#385,.T.);
#477=ORIENTED_EDGE('',*,*,#339,.F.);
#478=ORIENTED_EDGE('',*,*,#373,.T.);
#479=ORIENTED_EDGE('',*,*,#386,.F.);
#480=ORIENTED_EDGE('',*,*,#387,.F.);
#481=ORIENTED_EDGE('',*,*,#388,.F.);
#482=ORIENTED_EDGE('',*,*,#384,.F.);
#483=ORIENTED_EDGE('',*,*,#382,.T.);
#484=ORIENTED_EDGE('',*,*,#371,.T.);
#485=ORIENTED_EDGE('',*,*,#356,.T.);
#486=ORIENTED_EDGE('',*,*,#360,.T.);
#487=ORIENTED_EDGE('',*,*,#364,.T.);
#488=ORIENTED_EDGE('',*,*,#366,.T.);
#489=ORIENTED_EDGE('',*,*,#358,.T.);
#490=ORIENTED_EDGE('',*,*,#362,.T.);
#491=ORIENTED_EDGE('',*,*,#354,.T.);
#492=ORIENTED_EDGE('',*,*,#387,.T.);
#493=ORIENTED_EDGE('',*,*,#389,.T.);
#494=ORIENTED_EDGE('',*,*,#341,.F.);
#495=ORIENTED_EDGE('',*,*,#390,.F.);
#496=ORIENTED_EDGE('',*,*,#388,.T.);
#497=ORIENTED_EDGE('',*,*,#390,.T.);
#498=ORIENTED_EDGE('',*,*,#340,.F.);
#499=ORIENTED_EDGE('',*,*,#385,.F.);
#500=ORIENTED_EDGE('',*,*,#386,.T.);
#501=ORIENTED_EDGE('',*,*,#372,.T.);
#502=ORIENTED_EDGE('',*,*,#342,.F.);
#503=ORIENTED_EDGE('',*,*,#389,.F.);
#504=ORIENTED_EDGE('',*,*,#368,.T.);
#505=CONICAL_SURFACE('',#558,2.,44.9999999999995);
#506=CONICAL_SURFACE('',#576,2.,44.9999999999995);
#507=CONICAL_SURFACE('',#580,2.,44.9999999999996);
#508=CONICAL_SURFACE('',#584,2.,44.9999999999995);
#509=CONICAL_SURFACE('',#588,2.,44.9999999999996);
#510=CONICAL_SURFACE('',#592,2.,44.9999999999995);
#511=CONICAL_SURFACE('',#596,2.,44.9999999999996);
#512=ADVANCED_FACE('',(#127,#84),#505,.F.);
#513=ADVANCED_FACE('',(#128,#85,#86,#87,#88,#89,#90,#91,#92,#93,#94,#95,
#96),#71,.T.);
#514=ADVANCED_FACE('',(#129,#97),#20,.F.);
#515=ADVANCED_FACE('',(#130,#98),#506,.F.);
#516=ADVANCED_FACE('',(#131,#99),#21,.F.);
#517=ADVANCED_FACE('',(#132,#100),#507,.F.);
#518=ADVANCED_FACE('',(#133,#101),#22,.F.);
#519=ADVANCED_FACE('',(#134,#102),#508,.F.);
#520=ADVANCED_FACE('',(#135,#103),#23,.F.);
#521=ADVANCED_FACE('',(#136,#104),#509,.F.);
#522=ADVANCED_FACE('',(#137,#105),#24,.F.);
#523=ADVANCED_FACE('',(#138,#106),#510,.F.);
#524=ADVANCED_FACE('',(#139,#107),#25,.F.);
#525=ADVANCED_FACE('',(#140,#108),#511,.F.);
#526=ADVANCED_FACE('',(#141,#109),#26,.F.);
#527=ADVANCED_FACE('',(#142,#110),#15,.F.);
#528=ADVANCED_FACE('',(#143,#111),#27,.T.);
#529=ADVANCED_FACE('',(#144),#72,.T.);
#530=ADVANCED_FACE('',(#145),#73,.T.);
#531=ADVANCED_FACE('',(#146,#112),#16,.F.);
#532=ADVANCED_FACE('',(#147,#113),#28,.T.);
#533=ADVANCED_FACE('',(#148,#114),#17,.F.);
#534=ADVANCED_FACE('',(#149,#115),#29,.T.);
#535=ADVANCED_FACE('',(#150,#116),#18,.F.);
#536=ADVANCED_FACE('',(#151,#117),#30,.T.);
#537=ADVANCED_FACE('',(#152,#118),#19,.F.);
#538=ADVANCED_FACE('',(#153,#119),#31,.T.);
#539=ADVANCED_FACE('',(#154),#74,.T.);
#540=ADVANCED_FACE('',(#155),#75,.T.);
#541=ADVANCED_FACE('',(#156),#76,.T.);
#542=ADVANCED_FACE('',(#157),#77,.T.);
#543=ADVANCED_FACE('',(#158),#78,.F.);
#544=ADVANCED_FACE('',(#159),#79,.T.);
#545=ADVANCED_FACE('',(#160,#120,#121,#122,#123,#124,#125,#126),#80,.F.);
#546=ADVANCED_FACE('',(#161),#32,.F.);
#547=ADVANCED_FACE('',(#162),#81,.T.);
#548=ADVANCED_FACE('',(#163),#82,.T.);
#549=ADVANCED_FACE('',(#164),#83,.T.);
#550=CLOSED_SHELL('',(#512,#513,#514,#515,#516,#517,#518,#519,#520,#521,
#522,#523,#524,#525,#526,#527,#528,#529,#530,#531,#532,#533,#534,#535,#536,
#537,#538,#539,#540,#541,#542,#543,#544,#545,#546,#547,#548,#549));
#551=DATE_TIME_ROLE('creation_date');
#552=APPLIED_DATE_AND_TIME_ASSIGNMENT(#553,#551,(#967));
#553=DATE_AND_TIME(#554,#555);
#554=CALENDAR_DATE(2017,27,9);
#555=LOCAL_TIME(9,11,33.,#556);
#556=COORDINATED_UNIVERSAL_TIME_OFFSET(0,0,.BEHIND.);
#557=AXIS2_PLACEMENT_3D('placement',#807,#634,#635);
#558=AXIS2_PLACEMENT_3D('',#808,#636,#637);
#559=AXIS2_PLACEMENT_3D('',#810,#638,#639);
#560=AXIS2_PLACEMENT_3D('',#812,#640,#641);
#561=AXIS2_PLACEMENT_3D('',#813,#642,#643);
#562=AXIS2_PLACEMENT_3D('',#826,#649,#650);
#563=AXIS2_PLACEMENT_3D('',#829,#652,#653);
#564=AXIS2_PLACEMENT_3D('',#831,#654,#655);
#565=AXIS2_PLACEMENT_3D('',#833,#656,#657);
#566=AXIS2_PLACEMENT_3D('',#835,#658,#659);
#567=AXIS2_PLACEMENT_3D('',#837,#660,#661);
#568=AXIS2_PLACEMENT_3D('',#839,#662,#663);
#569=AXIS2_PLACEMENT_3D('',#841,#664,#665);
#570=AXIS2_PLACEMENT_3D('',#843,#666,#667);
#571=AXIS2_PLACEMENT_3D('',#845,#668,#669);
#572=AXIS2_PLACEMENT_3D('',#847,#670,#671);
#573=AXIS2_PLACEMENT_3D('',#849,#672,#673);
#574=AXIS2_PLACEMENT_3D('',#850,#674,#675);
#575=AXIS2_PLACEMENT_3D('',#852,#676,#677);
#576=AXIS2_PLACEMENT_3D('',#853,#678,#679);
#577=AXIS2_PLACEMENT_3D('',#855,#680,#681);
#578=AXIS2_PLACEMENT_3D('',#856,#682,#683);
#579=AXIS2_PLACEMENT_3D('',#858,#684,#685);
#580=AXIS2_PLACEMENT_3D('',#859,#686,#687);
#581=AXIS2_PLACEMENT_3D('',#861,#688,#689);
#582=AXIS2_PLACEMENT_3D('',#862,#690,#691);
#583=AXIS2_PLACEMENT_3D('',#864,#692,#693);
#584=AXIS2_PLACEMENT_3D('',#865,#694,#695);
#585=AXIS2_PLACEMENT_3D('',#867,#696,#697);
#586=AXIS2_PLACEMENT_3D('',#868,#698,#699);
#587=AXIS2_PLACEMENT_3D('',#870,#700,#701);
#588=AXIS2_PLACEMENT_3D('',#871,#702,#703);
#589=AXIS2_PLACEMENT_3D('',#873,#704,#705);
#590=AXIS2_PLACEMENT_3D('',#874,#706,#707);
#591=AXIS2_PLACEMENT_3D('',#876,#708,#709);
#592=AXIS2_PLACEMENT_3D('',#877,#710,#711);
#593=AXIS2_PLACEMENT_3D('',#879,#712,#713);
#594=AXIS2_PLACEMENT_3D('',#880,#714,#715);
#595=AXIS2_PLACEMENT_3D('',#882,#716,#717);
#596=AXIS2_PLACEMENT_3D('',#883,#718,#719);
#597=AXIS2_PLACEMENT_3D('',#885,#720,#721);
#598=AXIS2_PLACEMENT_3D('',#886,#722,#723);
#599=AXIS2_PLACEMENT_3D('',#888,#724,#725);
#600=AXIS2_PLACEMENT_3D('',#889,#726,#727);
#601=AXIS2_PLACEMENT_3D('',#891,#728,#729);
#602=AXIS2_PLACEMENT_3D('',#892,#730,#731);
#603=AXIS2_PLACEMENT_3D('',#894,#732,#733);
#604=AXIS2_PLACEMENT_3D('',#895,#734,#735);
#605=AXIS2_PLACEMENT_3D('',#901,#739,#740);
#606=AXIS2_PLACEMENT_3D('',#905,#743,#744);
#607=AXIS2_PLACEMENT_3D('',#907,#745,#746);
#608=AXIS2_PLACEMENT_3D('',#908,#747,#748);
#609=AXIS2_PLACEMENT_3D('',#910,#749,#750);
#610=AXIS2_PLACEMENT_3D('',#911,#751,#752);
#611=AXIS2_PLACEMENT_3D('',#913,#753,#754);
#612=AXIS2_PLACEMENT_3D('',#914,#755,#756);
#613=AXIS2_PLACEMENT_3D('',#916,#757,#758);
#614=AXIS2_PLACEMENT_3D('',#917,#759,#760);
#615=AXIS2_PLACEMENT_3D('',#919,#761,#762);
#616=AXIS2_PLACEMENT_3D('',#920,#763,#764);
#617=AXIS2_PLACEMENT_3D('',#922,#765,#766);
#618=AXIS2_PLACEMENT_3D('',#923,#767,#768);
#619=AXIS2_PLACEMENT_3D('',#925,#769,#770);
#620=AXIS2_PLACEMENT_3D('',#926,#771,#772);
#621=AXIS2_PLACEMENT_3D('',#928,#773,#774);
#622=AXIS2_PLACEMENT_3D('',#929,#775,#776);
#623=AXIS2_PLACEMENT_3D('',#930,#777,#778);
#624=AXIS2_PLACEMENT_3D('',#931,#779,#780);
#625=AXIS2_PLACEMENT_3D('',#932,#781,#782);
#626=AXIS2_PLACEMENT_3D('',#933,#783,#784);
#627=AXIS2_PLACEMENT_3D('',#937,#787,#788);
#628=AXIS2_PLACEMENT_3D('',#941,#791,#792);
#629=AXIS2_PLACEMENT_3D('',#945,#794,#795);
#630=AXIS2_PLACEMENT_3D('',#947,#797,#798);
#631=AXIS2_PLACEMENT_3D('',#950,#801,#802);
#632=AXIS2_PLACEMENT_3D('',#951,#803,#804);
#633=AXIS2_PLACEMENT_3D('',#952,#805,#806);
#634=DIRECTION('axis',(0.,0.,1.));
#635=DIRECTION('refdir',(1.,0.,0.));
#636=DIRECTION('center_axis',(0.,0.,1.));
#637=DIRECTION('ref_axis',(-1.,0.,0.));
#638=DIRECTION('center_axis',(0.,0.,-1.));
#639=DIRECTION('ref_axis',(-1.,0.,0.));
#640=DIRECTION('center_axis',(0.,0.,1.));
#641=DIRECTION('ref_axis',(-1.,0.,0.));
#642=DIRECTION('center_axis',(0.,0.,1.));
#643=DIRECTION('ref_axis',(1.,0.,0.));
#644=DIRECTION('',(1.,0.,0.));
#645=DIRECTION('',(0.,1.,0.));
#646=DIRECTION('',(1.,0.,0.));
#647=DIRECTION('',(0.,1.,0.));
#648=DIRECTION('',(-1.,0.,0.));
#649=DIRECTION('center_axis',(0.,0.,-1.));
#650=DIRECTION('ref_axis',(0.,1.,0.));
#651=DIRECTION('',(0.,-1.,0.));
#652=DIRECTION('center_axis',(0.,0.,1.));
#653=DIRECTION('ref_axis',(-1.,0.,0.));
#654=DIRECTION('center_axis',(0.,0.,1.));
#655=DIRECTION('ref_axis',(-1.,0.,0.));
#656=DIRECTION('center_axis',(0.,0.,1.));
#657=DIRECTION('ref_axis',(-1.,0.,0.));
#658=DIRECTION('center_axis',(0.,0.,1.));
#659=DIRECTION('ref_axis',(-1.,0.,0.));
#660=DIRECTION('center_axis',(0.,0.,1.));
#661=DIRECTION('ref_axis',(-1.,0.,0.));
#662=DIRECTION('center_axis',(0.,0.,1.));
#663=DIRECTION('ref_axis',(-1.,0.,0.));
#664=DIRECTION('center_axis',(0.,0.,1.));
#665=DIRECTION('ref_axis',(-1.,0.,0.));
#666=DIRECTION('center_axis',(0.,0.,1.));
#667=DIRECTION('ref_axis',(-1.,0.,0.));
#668=DIRECTION('center_axis',(0.,0.,1.));
#669=DIRECTION('ref_axis',(-1.,0.,0.));
#670=DIRECTION('center_axis',(0.,0.,1.));
#671=DIRECTION('ref_axis',(-1.,0.,0.));
#672=DIRECTION('center_axis',(0.,0.,1.));
#673=DIRECTION('ref_axis',(-1.,0.,0.));
#674=DIRECTION('center_axis',(0.,0.,1.));
#675=DIRECTION('ref_axis',(1.,0.,0.));
#676=DIRECTION('center_axis',(0.,0.,1.));
#677=DIRECTION('ref_axis',(1.,0.,0.));
#678=DIRECTION('center_axis',(0.,0.,1.));
#679=DIRECTION('ref_axis',(-1.,0.,0.));
#680=DIRECTION('center_axis',(0.,0.,-1.));
#681=DIRECTION('ref_axis',(-1.,0.,0.));
#682=DIRECTION('center_axis',(0.,0.,1.));
#683=DIRECTION('ref_axis',(1.,0.,0.));
#684=DIRECTION('center_axis',(0.,0.,1.));
#685=DIRECTION('ref_axis',(1.,0.,0.));
#686=DIRECTION('center_axis',(0.,0.,1.));
#687=DIRECTION('ref_axis',(-1.,0.,0.));
#688=DIRECTION('center_axis',(0.,0.,-1.));
#689=DIRECTION('ref_axis',(-1.,0.,0.));
#690=DIRECTION('center_axis',(0.,0.,1.));
#691=DIRECTION('ref_axis',(1.,0.,0.));
#692=DIRECTION('center_axis',(0.,0.,1.));
#693=DIRECTION('ref_axis',(1.,0.,0.));
#694=DIRECTION('center_axis',(0.,0.,1.));
#695=DIRECTION('ref_axis',(-1.,0.,0.));
#696=DIRECTION('center_axis',(0.,0.,-1.));
#697=DIRECTION('ref_axis',(-1.,0.,0.));
#698=DIRECTION('center_axis',(0.,0.,1.));
#699=DIRECTION('ref_axis',(1.,0.,0.));
#700=DIRECTION('center_axis',(0.,0.,1.));
#701=DIRECTION('ref_axis',(1.,0.,0.));
#702=DIRECTION('center_axis',(0.,0.,1.));
#703=DIRECTION('ref_axis',(-1.,0.,0.));
#704=DIRECTION('center_axis',(0.,0.,-1.));
#705=DIRECTION('ref_axis',(-1.,0.,0.));
#706=DIRECTION('center_axis',(0.,0.,1.));
#707=DIRECTION('ref_axis',(1.,0.,0.));
#708=DIRECTION('center_axis',(0.,0.,1.));
#709=DIRECTION('ref_axis',(1.,0.,0.));
#710=DIRECTION('center_axis',(0.,0.,1.));
#711=DIRECTION('ref_axis',(-1.,0.,0.));
#712=DIRECTION('center_axis',(0.,0.,-1.));
#713=DIRECTION('ref_axis',(-1.,0.,0.));
#714=DIRECTION('center_axis',(0.,0.,1.));
#715=DIRECTION('ref_axis',(1.,0.,0.));
#716=DIRECTION('center_axis',(0.,0.,1.));
#717=DIRECTION('ref_axis',(1.,0.,0.));
#718=DIRECTION('center_axis',(0.,0.,1.));
#719=DIRECTION('ref_axis',(-1.,0.,0.));
#720=DIRECTION('center_axis',(0.,0.,-1.));
#721=DIRECTION('ref_axis',(-1.,0.,0.));
#722=DIRECTION('center_axis',(0.,0.,1.));
#723=DIRECTION('ref_axis',(1.,0.,0.));
#724=DIRECTION('center_axis',(0.,0.,1.));
#725=DIRECTION('ref_axis',(1.,0.,0.));
#726=DIRECTION('center_axis',(0.,0.,-1.));
#727=DIRECTION('ref_axis',(-1.,0.,0.));
#728=DIRECTION('center_axis',(0.,0.,-1.));
#729=DIRECTION('ref_axis',(-1.,0.,0.));
#730=DIRECTION('center_axis',(0.,0.,1.));
#731=DIRECTION('ref_axis',(-1.,0.,0.));
#732=DIRECTION('center_axis',(0.,0.,1.));
#733=DIRECTION('ref_axis',(-1.,0.,0.));
#734=DIRECTION('center_axis',(1.,0.,0.));
#735=DIRECTION('ref_axis',(0.,-1.,0.));
#736=DIRECTION('',(0.,0.,-1.));
#737=DIRECTION('',(0.,0.,-1.));
#738=DIRECTION('',(0.,-1.,0.));
#739=DIRECTION('center_axis',(0.,-1.,0.));
#740=DIRECTION('ref_axis',(1.,0.,0.));
#741=DIRECTION('',(0.,0.,1.));
#742=DIRECTION('',(-1.,0.,0.));
#743=DIRECTION('center_axis',(0.,0.,-1.));
#744=DIRECTION('ref_axis',(-1.,0.,0.));
#745=DIRECTION('center_axis',(0.,0.,-1.));
#746=DIRECTION('ref_axis',(-1.,0.,0.));
#747=DIRECTION('center_axis',(0.,0.,1.));
#748=DIRECTION('ref_axis',(-1.,0.,0.));
#749=DIRECTION('center_axis',(0.,0.,1.));
#750=DIRECTION('ref_axis',(-1.,0.,0.));
#751=DIRECTION('center_axis',(0.,0.,-1.));
#752=DIRECTION('ref_axis',(-1.,0.,0.));
#753=DIRECTION('center_axis',(0.,0.,-1.));
#754=DIRECTION('ref_axis',(-1.,0.,0.));
#755=DIRECTION('center_axis',(0.,0.,1.));
#756=DIRECTION('ref_axis',(-1.,0.,0.));
#757=DIRECTION('center_axis',(0.,0.,1.));
#758=DIRECTION('ref_axis',(-1.,0.,0.));
#759=DIRECTION('center_axis',(0.,0.,-1.));
#760=DIRECTION('ref_axis',(-1.,0.,0.));
#761=DIRECTION('center_axis',(0.,0.,-1.));
#762=DIRECTION('ref_axis',(-1.,0.,0.));
#763=DIRECTION('center_axis',(0.,0.,1.));
#764=DIRECTION('ref_axis',(-1.,0.,0.));
#765=DIRECTION('center_axis',(0.,0.,1.));
#766=DIRECTION('ref_axis',(-1.,0.,0.));
#767=DIRECTION('center_axis',(0.,0.,-1.));
#768=DIRECTION('ref_axis',(-1.,0.,0.));
#769=DIRECTION('center_axis',(0.,0.,-1.));
#770=DIRECTION('ref_axis',(-1.,0.,0.));
#771=DIRECTION('center_axis',(0.,0.,1.));
#772=DIRECTION('ref_axis',(-1.,0.,0.));
#773=DIRECTION('center_axis',(0.,0.,1.));
#774=DIRECTION('ref_axis',(-1.,0.,0.));
#775=DIRECTION('center_axis',(0.,0.,1.));
#776=DIRECTION('ref_axis',(1.,0.,0.));
#777=DIRECTION('center_axis',(0.,0.,1.));
#778=DIRECTION('ref_axis',(1.,0.,0.));
#779=DIRECTION('center_axis',(0.,0.,1.));
#780=DIRECTION('ref_axis',(1.,0.,0.));
#781=DIRECTION('center_axis',(0.,0.,1.));
#782=DIRECTION('ref_axis',(1.,0.,0.));
#783=DIRECTION('center_axis',(0.,1.,0.));
#784=DIRECTION('ref_axis',(-1.,0.,0.));
#785=DIRECTION('',(-1.,0.,0.));
#786=DIRECTION('',(0.,0.,-1.));
#787=DIRECTION('center_axis',(1.,0.,0.));
#788=DIRECTION('ref_axis',(0.,1.,0.));
#789=DIRECTION('',(0.,1.,0.));
#790=DIRECTION('',(0.,0.,1.));
#791=DIRECTION('center_axis',(0.,0.,1.));
#792=DIRECTION('ref_axis',(1.,0.,0.));
#793=DIRECTION('',(0.,-1.,0.));
#794=DIRECTION('center_axis',(0.,0.,-1.));
#795=DIRECTION('ref_axis',(0.,1.,0.));
#796=DIRECTION('',(-1.,0.,0.));
#797=DIRECTION('center_axis',(0.,0.,1.));
#798=DIRECTION('ref_axis',(0.,1.,0.));
#799=DIRECTION('',(0.,0.,1.));
#800=DIRECTION('',(0.,0.,1.));
#801=DIRECTION('center_axis',(0.,1.,0.));
#802=DIRECTION('ref_axis',(-1.,0.,0.));
#803=DIRECTION('center_axis',(-1.,0.,0.));
#804=DIRECTION('ref_axis',(0.,-1.,0.));
#805=DIRECTION('center_axis',(0.,0.,1.));
#806=DIRECTION('ref_axis',(1.,0.,0.));
#807=CARTESIAN_POINT('',(0.,0.,0.));
#808=CARTESIAN_POINT('Origin',(162.,72.,19.5));
#809=CARTESIAN_POINT('',(163.5,72.,19.));
#810=CARTESIAN_POINT('Origin',(162.,72.,19.));
#811=CARTESIAN_POINT('',(164.5,72.,20.));
#812=CARTESIAN_POINT('Origin',(162.,72.,20.));
#813=CARTESIAN_POINT('Origin',(86.1997075224956,79.6384826188528,20.));
#814=CARTESIAN_POINT('',(5.49999999999758,35.0000000000146,20.));
#815=CARTESIAN_POINT('',(166.447964174707,35.0000000000146,20.));
#816=CARTESIAN_POINT('',(5.49999999999759,35.0000000000146,20.));
#817=CARTESIAN_POINT('',(166.447964174707,66.5000000000024,20.));
#818=CARTESIAN_POINT('',(166.447964174707,35.0000000000146,20.));
#819=CARTESIAN_POINT('',(166.5,66.5000000000024,20.));
#820=CARTESIAN_POINT('',(126.349853761248,66.5000000000024,20.));
#821=CARTESIAN_POINT('',(166.5,124.500000000002,20.));
#822=CARTESIAN_POINT('',(166.5,35.0000000000146,20.));
#823=CARTESIAN_POINT('',(6.99999999999758,124.500000000002,20.));
#824=CARTESIAN_POINT('',(166.5,124.500000000002,20.));
#825=CARTESIAN_POINT('',(5.49999999999758,123.000000000002,20.));
#826=CARTESIAN_POINT('Origin',(5.49999999999758,124.500000000002,20.));
#827=CARTESIAN_POINT('',(5.49999999999758,123.000000000002,20.));
#828=CARTESIAN_POINT('',(164.5,120.,20.));
#829=CARTESIAN_POINT('Origin',(162.,120.,20.));
#830=CARTESIAN_POINT('',(87.5,45.,20.));
#831=CARTESIAN_POINT('Origin',(85.,45.,20.));
#832=CARTESIAN_POINT('',(87.5,120.,20.));
#833=CARTESIAN_POINT('Origin',(85.,120.,20.));
#834=CARTESIAN_POINT('',(152.949999999998,55.0000000000146,20.));
#835=CARTESIAN_POINT('Origin',(150.999999999998,55.0000000000146,20.));
#836=CARTESIAN_POINT('',(91.9499999999976,74.5000000000146,20.));
#837=CARTESIAN_POINT('Origin',(89.9999999999976,74.5000000000146,20.));
#838=CARTESIAN_POINT('',(30.9499999999976,74.5000000000145,20.));
#839=CARTESIAN_POINT('Origin',(28.9999999999976,74.5000000000145,20.));
#840=CARTESIAN_POINT('',(30.9499999999976,55.0000000000146,20.));
#841=CARTESIAN_POINT('Origin',(28.9999999999976,55.0000000000146,20.));
#842=CARTESIAN_POINT('',(152.949999999998,74.5000000000146,20.));
#843=CARTESIAN_POINT('Origin',(150.999999999998,74.5000000000146,20.));
#844=CARTESIAN_POINT('',(12.5,120.,20.));
#845=CARTESIAN_POINT('Origin',(10.,120.,20.));
#846=CARTESIAN_POINT('',(12.5,72.,20.));
#847=CARTESIAN_POINT('Origin',(10.,72.,20.));
#848=CARTESIAN_POINT('',(12.5,45.,20.));
#849=CARTESIAN_POINT('Origin',(10.,45.,20.));
#850=CARTESIAN_POINT('Origin',(162.,72.,-164.814095782758));
#851=CARTESIAN_POINT('',(160.5,72.,15.));
#852=CARTESIAN_POINT('Origin',(162.,72.,15.));
#853=CARTESIAN_POINT('Origin',(162.,120.,19.5));
#854=CARTESIAN_POINT('',(163.5,120.,19.));
#855=CARTESIAN_POINT('Origin',(162.,120.,19.));
#856=CARTESIAN_POINT('Origin',(162.,120.,-164.814095782758));
#857=CARTESIAN_POINT('',(160.5,120.,15.));
#858=CARTESIAN_POINT('Origin',(162.,120.,15.));
#859=CARTESIAN_POINT('Origin',(10.,45.,19.5));
#860=CARTESIAN_POINT('',(11.5,45.,19.));
#861=CARTESIAN_POINT('Origin',(10.,45.,19.));
#862=CARTESIAN_POINT('Origin',(10.,45.,-164.814095782758));
#863=CARTESIAN_POINT('',(8.5,45.,15.));
#864=CARTESIAN_POINT('Origin',(10.,45.,15.));
#865=CARTESIAN_POINT('Origin',(85.,45.,19.5));
#866=CARTESIAN_POINT('',(86.5,45.,19.));
#867=CARTESIAN_POINT('Origin',(85.,45.,19.));
#868=CARTESIAN_POINT('Origin',(85.,45.,-164.814095782758));
#869=CARTESIAN_POINT('',(83.5,45.,15.));
#870=CARTESIAN_POINT('Origin',(85.,45.,15.));
#871=CARTESIAN_POINT('Origin',(10.,72.,19.5));
#872=CARTESIAN_POINT('',(11.5,72.,19.));
#873=CARTESIAN_POINT('Origin',(10.,72.,19.));
#874=CARTESIAN_POINT('Origin',(10.,72.,-164.814095782758));
#875=CARTESIAN_POINT('',(8.5,72.,15.));
#876=CARTESIAN_POINT('Origin',(10.,72.,15.));
#877=CARTESIAN_POINT('Origin',(85.,120.,19.5));
#878=CARTESIAN_POINT('',(86.5,120.,19.));
#879=CARTESIAN_POINT('Origin',(85.,120.,19.));
#880=CARTESIAN_POINT('Origin',(85.,120.,-164.814095782758));
#881=CARTESIAN_POINT('',(83.5,120.,15.));
#882=CARTESIAN_POINT('Origin',(85.,120.,15.));
#883=CARTESIAN_POINT('Origin',(10.,120.,19.5));
#884=CARTESIAN_POINT('',(11.5,120.,19.));
#885=CARTESIAN_POINT('Origin',(10.,120.,19.));
#886=CARTESIAN_POINT('Origin',(10.,120.,-164.814095782758));
#887=CARTESIAN_POINT('',(8.5,120.,15.));
#888=CARTESIAN_POINT('Origin',(10.,120.,15.));
#889=CARTESIAN_POINT('Origin',(150.999999999998,55.0000000000146,21.));
#890=CARTESIAN_POINT('',(151.949999999998,55.0000000000146,21.));
#891=CARTESIAN_POINT('Origin',(150.999999999998,55.0000000000146,21.));
#892=CARTESIAN_POINT('Origin',(150.999999999998,55.0000000000146,20.));
#893=CARTESIAN_POINT('',(151.949999999998,55.0000000000146,30.));
#894=CARTESIAN_POINT('Origin',(150.999999999998,55.0000000000146,30.));
#895=CARTESIAN_POINT('Origin',(166.447964174707,70.3682195392522,20.));
#896=CARTESIAN_POINT('',(166.447964174707,66.5000000000024,15.));
#897=CARTESIAN_POINT('',(166.447964174707,66.5000000000024,17.5));
#898=CARTESIAN_POINT('',(166.447964174707,35.0000000000146,15.));
#899=CARTESIAN_POINT('',(166.447964174707,35.0000000000146,20.));
#900=CARTESIAN_POINT('',(166.447964174707,35.0000000000146,15.));
#901=CARTESIAN_POINT('Origin',(5.49999999999759,35.0000000000146,15.));
#902=CARTESIAN_POINT('',(5.49999999999758,35.0000000000146,15.));
#903=CARTESIAN_POINT('',(5.49999999999758,35.0000000000146,15.));
#904=CARTESIAN_POINT('',(142.587386793647,35.0000000000146,15.));
#905=CARTESIAN_POINT('Origin',(150.999999999998,74.5000000000146,21.));
#906=CARTESIAN_POINT('',(151.949999999998,74.5000000000146,21.));
#907=CARTESIAN_POINT('Origin',(150.999999999998,74.5000000000146,21.));
#908=CARTESIAN_POINT('Origin',(150.999999999998,74.5000000000146,20.));
#909=CARTESIAN_POINT('',(151.949999999998,74.5000000000146,30.));
#910=CARTESIAN_POINT('Origin',(150.999999999998,74.5000000000146,30.));
#911=CARTESIAN_POINT('Origin',(89.9999999999976,74.5000000000146,21.));
#912=CARTESIAN_POINT('',(90.9499999999976,74.5000000000146,21.));
#913=CARTESIAN_POINT('Origin',(89.9999999999976,74.5000000000146,21.));
#914=CARTESIAN_POINT('Origin',(89.9999999999976,74.5000000000146,20.));
#915=CARTESIAN_POINT('',(90.9499999999976,74.5000000000146,30.));
#916=CARTESIAN_POINT('Origin',(89.9999999999976,74.5000000000146,30.));
#917=CARTESIAN_POINT('Origin',(28.9999999999976,55.0000000000146,21.));
#918=CARTESIAN_POINT('',(29.9499999999976,55.0000000000146,21.));
#919=CARTESIAN_POINT('Origin',(28.9999999999976,55.0000000000146,21.));
#920=CARTESIAN_POINT('Origin',(28.9999999999976,55.0000000000146,20.));
#921=CARTESIAN_POINT('',(29.9499999999976,55.0000000000146,30.));
#922=CARTESIAN_POINT('Origin',(28.9999999999976,55.0000000000146,30.));
#923=CARTESIAN_POINT('Origin',(28.9999999999976,74.5000000000145,21.));
#924=CARTESIAN_POINT('',(29.9499999999976,74.5000000000145,21.));
#925=CARTESIAN_POINT('Origin',(28.9999999999976,74.5000000000145,21.));
#926=CARTESIAN_POINT('Origin',(28.9999999999976,74.5000000000145,20.));
#927=CARTESIAN_POINT('',(29.9499999999976,74.5000000000145,30.));
#928=CARTESIAN_POINT('Origin',(28.9999999999976,74.5000000000145,30.));
#929=CARTESIAN_POINT('Origin',(89.9999999999976,74.5000000000146,30.));
#930=CARTESIAN_POINT('Origin',(28.9999999999976,74.5000000000145,30.));
#931=CARTESIAN_POINT('Origin',(150.999999999998,74.5000000000146,30.));
#932=CARTESIAN_POINT('Origin',(28.9999999999976,55.0000000000145,30.));
#933=CARTESIAN_POINT('Origin',(166.5,66.5000000000024,15.));
#934=CARTESIAN_POINT('',(166.5,66.5000000000024,15.));
#935=CARTESIAN_POINT('',(126.349853761248,66.5000000000024,15.));
#936=CARTESIAN_POINT('',(166.5,66.5000000000024,15.));
#937=CARTESIAN_POINT('Origin',(166.5,35.0000000000146,15.));
#938=CARTESIAN_POINT('',(166.5,124.500000000002,15.));
#939=CARTESIAN_POINT('',(166.5,35.0000000000146,15.));
#940=CARTESIAN_POINT('',(166.5,124.500000000002,15.));
#941=CARTESIAN_POINT('Origin',(86.1997075224956,79.6384826188528,15.));
#942=CARTESIAN_POINT('',(5.49999999999758,123.000000000002,15.));
#943=CARTESIAN_POINT('',(5.49999999999758,123.000000000002,15.));
#944=CARTESIAN_POINT('',(6.99999999999758,124.500000000002,15.));
#945=CARTESIAN_POINT('Origin',(5.49999999999758,124.500000000002,15.));
#946=CARTESIAN_POINT('',(166.5,124.500000000002,15.));
#947=CARTESIAN_POINT('Origin',(5.49999999999758,124.500000000002,15.));
#948=CARTESIAN_POINT('',(5.49999999999758,123.000000000002,15.));
#949=CARTESIAN_POINT('',(6.99999999999758,124.500000000002,15.));
#950=CARTESIAN_POINT('Origin',(166.5,124.500000000002,15.));
#951=CARTESIAN_POINT('Origin',(5.49999999999758,123.000000000002,15.));
#952=CARTESIAN_POINT('Origin',(150.999999999998,55.0000000000146,30.));
#953=UNCERTAINTY_MEASURE_WITH_UNIT(LENGTH_MEASURE(0.01),#957,
'DISTANCE_ACCURACY_VALUE',
'Maximum model space distance between geometric entities at asserted c
onnectivities');
#954=UNCERTAINTY_MEASURE_WITH_UNIT(LENGTH_MEASURE(1.E-6),#957,
'DISTANCE_ACCURACY_VALUE',
'Maximum model space distance between geometric entities at asserted c
onnectivities');
#955=(
GEOMETRIC_REPRESENTATION_CONTEXT(3)
GLOBAL_UNCERTAINTY_ASSIGNED_CONTEXT((#953))
GLOBAL_UNIT_ASSIGNED_CONTEXT((#957,#960,#958))
REPRESENTATION_CONTEXT('','3D')
);
#956=(
GEOMETRIC_REPRESENTATION_CONTEXT(3)
GLOBAL_UNCERTAINTY_ASSIGNED_CONTEXT((#954))
GLOBAL_UNIT_ASSIGNED_CONTEXT((#957,#960,#958))
REPRESENTATION_CONTEXT('','3D')
);
#957=(
LENGTH_UNIT()
NAMED_UNIT(*)
SI_UNIT(.MILLI.,.METRE.)
);
#958=(
NAMED_UNIT(*)
SI_UNIT($,.STERADIAN.)
SOLID_ANGLE_UNIT()
);
#959=DIMENSIONAL_EXPONENTS(0.,0.,0.,0.,0.,0.,0.);
#960=(
CONVERSION_BASED_UNIT('degree',#962)
NAMED_UNIT(#959)
PLANE_ANGLE_UNIT()
);
#961=(
NAMED_UNIT(*)
PLANE_ANGLE_UNIT()
SI_UNIT($,.RADIAN.)
);
#962=PLANE_ANGLE_MEASURE_WITH_UNIT(PLANE_ANGLE_MEASURE(0.01745329252),#961);
#963=SHAPE_DEFINITION_REPRESENTATION(#964,#965);
#964=PRODUCT_DEFINITION_SHAPE('',$,#967);
#965=SHAPE_REPRESENTATION('',(#557),#955);
#966=PRODUCT_DEFINITION_CONTEXT('part definition',#971,'design');
#967=PRODUCT_DEFINITION('y_ko_diaplay_part4','y_ko_diaplay_part4',#968,
#966);
#968=PRODUCT_DEFINITION_FORMATION('',$,#973);
#969=PRODUCT_RELATED_PRODUCT_CATEGORY('y_ko_diaplay_part4',
'y_ko_diaplay_part4',(#973));
#970=APPLICATION_PROTOCOL_DEFINITION('international standard',
'automotive_design',2009,#971);
#971=APPLICATION_CONTEXT(
'Core Data for Automotive Mechanical Design Process');
#972=PRODUCT_CONTEXT('part definition',#971,'mechanical');
#973=PRODUCT('y_ko_diaplay_part4','y_ko_diaplay_part4',$,(#972));
#974=PRESENTATION_STYLE_ASSIGNMENT((#975));
#975=SURFACE_STYLE_USAGE(.BOTH.,#976);
#976=SURFACE_SIDE_STYLE('',(#977));
#977=SURFACE_STYLE_FILL_AREA(#978);
#978=FILL_AREA_STYLE('',(#979));
#979=FILL_AREA_STYLE_COLOUR('',#980);
#980=COLOUR_RGB('',0.749019607843137,0.749019607843137,0.749019607843137);
ENDSEC;
END-ISO-10303-21;
