# Supplementary material for: MR-compatible, 3.8 inch dual organic light-emitting diode (OLED) in-bore display for functional MRI
Source: PLoS One. 2018 Oct 11;13(10):e0205325. doi: 10.1371/journal.pone.0205325 (PMC6181352; doi:10.1371/journal.pone.0205325)
Supplement: S1 File — This file contains the CAD files for the shield box. (ZIP) [file pone.0205325.s001.zip › 3Dfiles/y_ko_diaplay_part5.stp]

ISO-10303-21;
HEADER;
/* Generated by software containing ST-Developer
 * from STEP Tools, Inc. (www.steptools.com) 
 */

FILE_DESCRIPTION(
/* description */ (''),
/* implementation_level */ '2;1');

FILE_NAME(
/* name */ 
'C:\\Users\\YunKo\\Project\\OLED\\Cover_3D\\Insidebore_final\\y_ko_dia
play_part5.stp',
/* time_stamp */ '2018-08-16T11:11:17+02:00',
/* author */ ('YunKo'),
/* organization */ (''),
/* preprocessor_version */ 'ST-DEVELOPER v16.5',
/* originating_system */ 'Autodesk Inventor 2017',
/* authorisation */ '');

FILE_SCHEMA (('AUTOMOTIVE_DESIGN { 1 0 10303 214 3 1 1 }'));
ENDSEC;

DATA;
#10=MECHANICAL_DESIGN_GEOMETRIC_PRESENTATION_REPRESENTATION('',(#13),#1531);
#11=SHAPE_REPRESENTATION_RELATIONSHIP('SRR','None',#1540,#12);
#12=ADVANCED_BREP_SHAPE_REPRESENTATION('',(#14),#1530);
#13=STYLED_ITEM('',(#1549),#14);
#14=MANIFOLD_SOLID_BREP('Solid1',#907);
#15=FACE_BOUND('',#317,.T.);
#16=FACE_BOUND('',#318,.T.);
#17=FACE_BOUND('',#319,.T.);
#18=FACE_BOUND('',#325,.T.);
#19=FACE_BOUND('',#326,.T.);
#20=FACE_BOUND('',#327,.T.);
#21=FACE_BOUND('',#343,.T.);
#22=FACE_BOUND('',#345,.T.);
#23=FACE_BOUND('',#347,.T.);
#24=FACE_BOUND('',#349,.T.);
#25=FACE_BOUND('',#351,.T.);
#26=FACE_BOUND('',#353,.T.);
#27=FACE_BOUND('',#355,.T.);
#28=FACE_BOUND('',#357,.T.);
#29=FACE_BOUND('',#359,.T.);
#30=FACE_BOUND('',#360,.T.);
#31=FACE_BOUND('',#361,.T.);
#32=FACE_BOUND('',#362,.T.);
#33=FACE_BOUND('',#363,.T.);
#34=FACE_BOUND('',#367,.T.);
#35=FACE_BOUND('',#368,.T.);
#36=FACE_BOUND('',#369,.T.);
#37=FACE_BOUND('',#370,.T.);
#38=FACE_BOUND('',#371,.T.);
#39=PLANE('',#956);
#40=PLANE('',#957);
#41=PLANE('',#961);
#42=PLANE('',#962);
#43=PLANE('',#963);
#44=PLANE('',#964);
#45=PLANE('',#965);
#46=PLANE('',#976);
#47=PLANE('',#977);
#48=PLANE('',#978);
#49=PLANE('',#979);
#50=PLANE('',#980);
#51=PLANE('',#981);
#52=PLANE('',#982);
#53=PLANE('',#983);
#54=PLANE('',#984);
#55=PLANE('',#985);
#56=PLANE('',#986);
#57=PLANE('',#1005);
#58=PLANE('',#1006);
#59=PLANE('',#1007);
#60=PLANE('',#1008);
#61=ELLIPSE('',#920,0.707106781186548,0.5);
#62=ELLIPSE('',#946,0.707106781186549,0.5);
#63=ELLIPSE('',#952,0.707106781186549,0.5);
#64=ELLIPSE('',#971,0.707106781186548,0.5);
#65=ELLIPSE('',#974,0.707106781186548,0.5);
#66=LINE('',#1287,#144);
#67=LINE('',#1289,#145);
#68=LINE('',#1309,#146);
#69=LINE('',#1310,#147);
#70=LINE('',#1322,#148);
#71=LINE('',#1323,#149);
#72=LINE('',#1335,#150);
#73=LINE('',#1336,#151);
#74=LINE('',#1338,#152);
#75=LINE('',#1339,#153);
#76=LINE('',#1341,#154);
#77=LINE('',#1342,#155);
#78=LINE('',#1345,#156);
#79=LINE('',#1347,#157);
#80=LINE('',#1350,#158);
#81=LINE('',#1351,#159);
#82=LINE('',#1353,#160);
#83=LINE('',#1354,#161);
#84=LINE('',#1359,#162);
#85=LINE('',#1360,#163);
#86=LINE('',#1363,#164);
#87=LINE('',#1365,#165);
#88=LINE('',#1368,#166);
#89=LINE('',#1369,#167);
#90=LINE('',#1374,#168);
#91=LINE('',#1375,#169);
#92=LINE('',#1378,#170);
#93=LINE('',#1379,#171);
#94=LINE('',#1382,#172);
#95=LINE('',#1384,#173);
#96=LINE('',#1386,#174);
#97=LINE('',#1387,#175);
#98=LINE('',#1395,#176);
#99=LINE('',#1398,#177);
#100=LINE('',#1400,#178);
#101=LINE('',#1402,#179);
#102=LINE('',#1404,#180);
#103=LINE('',#1406,#181);
#104=LINE('',#1407,#182);
#105=LINE('',#1409,#183);
#106=LINE('',#1412,#184);
#107=LINE('',#1414,#185);
#108=LINE('',#1415,#186);
#109=LINE('',#1418,#187);
#110=LINE('',#1420,#188);
#111=LINE('',#1422,#189);
#112=LINE('',#1424,#190);
#113=LINE('',#1426,#191);
#114=LINE('',#1428,#192);
#115=LINE('',#1430,#193);
#116=LINE('',#1432,#194);
#117=LINE('',#1433,#195);
#118=LINE('',#1434,#196);
#119=LINE('',#1444,#197);
#120=LINE('',#1451,#198);
#121=LINE('',#1454,#199);
#122=LINE('',#1457,#200);
#123=LINE('',#1459,#201);
#124=LINE('',#1460,#202);
#125=LINE('',#1463,#203);
#126=LINE('',#1464,#204);
#127=LINE('',#1467,#205);
#128=LINE('',#1468,#206);
#129=LINE('',#1470,#207);
#130=LINE('',#1471,#208);
#131=LINE('',#1475,#209);
#132=LINE('',#1476,#210);
#133=LINE('',#1478,#211);
#134=LINE('',#1480,#212);
#135=LINE('',#1483,#213);
#136=LINE('',#1485,#214);
#137=LINE('',#1486,#215);
#138=LINE('',#1488,#216);
#139=LINE('',#1489,#217);
#140=LINE('',#1492,#218);
#141=LINE('',#1493,#219);
#142=LINE('',#1523,#220);
#143=LINE('',#1525,#221);
#144=VECTOR('',#1021,10.);
#145=VECTOR('',#1022,10.);
#146=VECTOR('',#1045,10.);
#147=VECTOR('',#1046,10.);
#148=VECTOR('',#1059,10.);
#149=VECTOR('',#1060,10.);
#150=VECTOR('',#1073,10.);
#151=VECTOR('',#1074,10.);
#152=VECTOR('',#1077,10.);
#153=VECTOR('',#1078,10.);
#154=VECTOR('',#1081,10.);
#155=VECTOR('',#1082,10.);
#156=VECTOR('',#1085,10.);
#157=VECTOR('',#1086,10.);
#158=VECTOR('',#1091,10.);
#159=VECTOR('',#1092,10.);
#160=VECTOR('',#1095,10.);
#161=VECTOR('',#1096,10.);
#162=VECTOR('',#1101,10.);
#163=VECTOR('',#1102,10.);
#164=VECTOR('',#1105,10.);
#165=VECTOR('',#1106,10.);
#166=VECTOR('',#1111,10.);
#167=VECTOR('',#1112,10.);
#168=VECTOR('',#1117,10.);
#169=VECTOR('',#1118,10.);
#170=VECTOR('',#1121,10.);
#171=VECTOR('',#1122,10.);
#172=VECTOR('',#1125,10.);
#173=VECTOR('',#1126,10.);
#174=VECTOR('',#1127,10.);
#175=VECTOR('',#1128,10.);
#176=VECTOR('',#1137,10.);
#177=VECTOR('',#1140,10.);
#178=VECTOR('',#1141,10.);
#179=VECTOR('',#1142,10.);
#180=VECTOR('',#1143,10.);
#181=VECTOR('',#1144,10.);
#182=VECTOR('',#1145,10.);
#183=VECTOR('',#1148,10.);
#184=VECTOR('',#1151,10.);
#185=VECTOR('',#1152,10.);
#186=VECTOR('',#1153,10.);
#187=VECTOR('',#1156,10.);
#188=VECTOR('',#1157,10.);
#189=VECTOR('',#1158,10.);
#190=VECTOR('',#1159,10.);
#191=VECTOR('',#1160,10.);
#192=VECTOR('',#1161,10.);
#193=VECTOR('',#1162,10.);
#194=VECTOR('',#1163,10.);
#195=VECTOR('',#1164,10.);
#196=VECTOR('',#1165,10.);
#197=VECTOR('',#1174,10.);
#198=VECTOR('',#1183,10.);
#199=VECTOR('',#1188,10.);
#200=VECTOR('',#1191,10.);
#201=VECTOR('',#1192,10.);
#202=VECTOR('',#1193,10.);
#203=VECTOR('',#1196,10.);
#204=VECTOR('',#1197,10.);
#205=VECTOR('',#1200,10.);
#206=VECTOR('',#1201,10.);
#207=VECTOR('',#1204,10.);
#208=VECTOR('',#1205,10.);
#209=VECTOR('',#1210,10.);
#210=VECTOR('',#1211,10.);
#211=VECTOR('',#1214,10.);
#212=VECTOR('',#1217,10.);
#213=VECTOR('',#1220,10.);
#214=VECTOR('',#1221,10.);
#215=VECTOR('',#1222,10.);
#216=VECTOR('',#1225,10.);
#217=VECTOR('',#1226,10.);
#218=VECTOR('',#1229,10.);
#219=VECTOR('',#1230,10.);
#220=VECTOR('',#1269,10.);
#221=VECTOR('',#1272,10.);
#222=CYLINDRICAL_SURFACE('',#919,0.5);
#223=CYLINDRICAL_SURFACE('',#929,0.5);
#224=CYLINDRICAL_SURFACE('',#935,0.5);
#225=CYLINDRICAL_SURFACE('',#941,0.5);
#226=CYLINDRICAL_SURFACE('',#943,0.5);
#227=CYLINDRICAL_SURFACE('',#944,0.5);
#228=CYLINDRICAL_SURFACE('',#945,0.5);
#229=CYLINDRICAL_SURFACE('',#947,0.5);
#230=CYLINDRICAL_SURFACE('',#948,0.5);
#231=CYLINDRICAL_SURFACE('',#949,0.5);
#232=CYLINDRICAL_SURFACE('',#951,0.5);
#233=CYLINDRICAL_SURFACE('',#953,0.5);
#234=CYLINDRICAL_SURFACE('',#954,0.5);
#235=CYLINDRICAL_SURFACE('',#969,0.5);
#236=CYLINDRICAL_SURFACE('',#972,0.5);
#237=CYLINDRICAL_SURFACE('',#975,0.5);
#238=CYLINDRICAL_SURFACE('',#987,1.5);
#239=CYLINDRICAL_SURFACE('',#990,1.5);
#240=CYLINDRICAL_SURFACE('',#993,1.5);
#241=CYLINDRICAL_SURFACE('',#994,1.5);
#242=CYLINDRICAL_SURFACE('',#995,1.5);
#243=CYLINDRICAL_SURFACE('',#996,1.5);
#244=CYLINDRICAL_SURFACE('',#999,1.5);
#245=CYLINDRICAL_SURFACE('',#1002,1.5);
#246=FACE_OUTER_BOUND('',#297,.T.);
#247=FACE_OUTER_BOUND('',#298,.T.);
#248=FACE_OUTER_BOUND('',#299,.T.);
#249=FACE_OUTER_BOUND('',#300,.T.);
#250=FACE_OUTER_BOUND('',#301,.T.);
#251=FACE_OUTER_BOUND('',#302,.T.);
#252=FACE_OUTER_BOUND('',#303,.T.);
#253=FACE_OUTER_BOUND('',#304,.T.);
#254=FACE_OUTER_BOUND('',#305,.T.);
#255=FACE_OUTER_BOUND('',#306,.T.);
#256=FACE_OUTER_BOUND('',#307,.T.);
#257=FACE_OUTER_BOUND('',#308,.T.);
#258=FACE_OUTER_BOUND('',#309,.T.);
#259=FACE_OUTER_BOUND('',#310,.T.);
#260=FACE_OUTER_BOUND('',#311,.T.);
#261=FACE_OUTER_BOUND('',#312,.T.);
#262=FACE_OUTER_BOUND('',#313,.T.);
#263=FACE_OUTER_BOUND('',#314,.T.);
#264=FACE_OUTER_BOUND('',#315,.T.);
#265=FACE_OUTER_BOUND('',#316,.T.);
#266=FACE_OUTER_BOUND('',#320,.T.);
#267=FACE_OUTER_BOUND('',#321,.T.);
#268=FACE_OUTER_BOUND('',#322,.T.);
#269=FACE_OUTER_BOUND('',#323,.T.);
#270=FACE_OUTER_BOUND('',#324,.T.);
#271=FACE_OUTER_BOUND('',#328,.T.);
#272=FACE_OUTER_BOUND('',#329,.T.);
#273=FACE_OUTER_BOUND('',#330,.T.);
#274=FACE_OUTER_BOUND('',#331,.T.);
#275=FACE_OUTER_BOUND('',#332,.T.);
#276=FACE_OUTER_BOUND('',#333,.T.);
#277=FACE_OUTER_BOUND('',#334,.T.);
#278=FACE_OUTER_BOUND('',#335,.T.);
#279=FACE_OUTER_BOUND('',#336,.T.);
#280=FACE_OUTER_BOUND('',#337,.T.);
#281=FACE_OUTER_BOUND('',#338,.T.);
#282=FACE_OUTER_BOUND('',#339,.T.);
#283=FACE_OUTER_BOUND('',#340,.T.);
#284=FACE_OUTER_BOUND('',#341,.T.);
#285=FACE_OUTER_BOUND('',#342,.T.);
#286=FACE_OUTER_BOUND('',#344,.T.);
#287=FACE_OUTER_BOUND('',#346,.T.);
#288=FACE_OUTER_BOUND('',#348,.T.);
#289=FACE_OUTER_BOUND('',#350,.T.);
#290=FACE_OUTER_BOUND('',#352,.T.);
#291=FACE_OUTER_BOUND('',#354,.T.);
#292=FACE_OUTER_BOUND('',#356,.T.);
#293=FACE_OUTER_BOUND('',#358,.T.);
#294=FACE_OUTER_BOUND('',#364,.T.);
#295=FACE_OUTER_BOUND('',#365,.T.);
#296=FACE_OUTER_BOUND('',#366,.T.);
#297=EDGE_LOOP('',(#609,#610,#611));
#298=EDGE_LOOP('',(#612,#613,#614,#615));
#299=EDGE_LOOP('',(#616,#617,#618));
#300=EDGE_LOOP('',(#619,#620,#621));
#301=EDGE_LOOP('',(#622,#623,#624,#625));
#302=EDGE_LOOP('',(#626,#627,#628));
#303=EDGE_LOOP('',(#629,#630,#631,#632));
#304=EDGE_LOOP('',(#633,#634,#635));
#305=EDGE_LOOP('',(#636,#637,#638,#639));
#306=EDGE_LOOP('',(#640,#641,#642,#643));
#307=EDGE_LOOP('',(#644,#645,#646,#647));
#308=EDGE_LOOP('',(#648,#649,#650,#651));
#309=EDGE_LOOP('',(#652,#653,#654,#655));
#310=EDGE_LOOP('',(#656,#657,#658,#659));
#311=EDGE_LOOP('',(#660,#661,#662,#663));
#312=EDGE_LOOP('',(#664,#665,#666,#667));
#313=EDGE_LOOP('',(#668,#669,#670,#671));
#314=EDGE_LOOP('',(#672,#673,#674,#675));
#315=EDGE_LOOP('',(#676,#677,#678,#679));
#316=EDGE_LOOP('',(#680,#681,#682,#683,#684,#685,#686,#687));
#317=EDGE_LOOP('',(#688));
#318=EDGE_LOOP('',(#689));
#319=EDGE_LOOP('',(#690));
#320=EDGE_LOOP('',(#691,#692,#693,#694));
#321=EDGE_LOOP('',(#695,#696,#697,#698,#699,#700,#701,#702,#703));
#322=EDGE_LOOP('',(#704,#705,#706,#707));
#323=EDGE_LOOP('',(#708,#709,#710,#711,#712,#713,#714,#715));
#324=EDGE_LOOP('',(#716,#717,#718,#719,#720,#721,#722,#723,#724,#725,#726,
#727,#728));
#325=EDGE_LOOP('',(#729));
#326=EDGE_LOOP('',(#730));
#327=EDGE_LOOP('',(#731));
#328=EDGE_LOOP('',(#732,#733,#734,#735));
#329=EDGE_LOOP('',(#736,#737,#738,#739));
#330=EDGE_LOOP('',(#740,#741,#742,#743));
#331=EDGE_LOOP('',(#744,#745,#746,#747));
#332=EDGE_LOOP('',(#748,#749,#750,#751));
#333=EDGE_LOOP('',(#752,#753,#754,#755));
#334=EDGE_LOOP('',(#756,#757,#758,#759,#760,#761,#762,#763));
#335=EDGE_LOOP('',(#764,#765,#766,#767));
#336=EDGE_LOOP('',(#768,#769,#770,#771));
#337=EDGE_LOOP('',(#772,#773,#774,#775));
#338=EDGE_LOOP('',(#776,#777,#778,#779));
#339=EDGE_LOOP('',(#780,#781,#782,#783));
#340=EDGE_LOOP('',(#784,#785,#786,#787,#788,#789,#790,#791,#792));
#341=EDGE_LOOP('',(#793,#794,#795,#796));
#342=EDGE_LOOP('',(#797));
#343=EDGE_LOOP('',(#798));
#344=EDGE_LOOP('',(#799));
#345=EDGE_LOOP('',(#800));
#346=EDGE_LOOP('',(#801));
#347=EDGE_LOOP('',(#802));
#348=EDGE_LOOP('',(#803));
#349=EDGE_LOOP('',(#804));
#350=EDGE_LOOP('',(#805));
#351=EDGE_LOOP('',(#806));
#352=EDGE_LOOP('',(#807));
#353=EDGE_LOOP('',(#808));
#354=EDGE_LOOP('',(#809));
#355=EDGE_LOOP('',(#810));
#356=EDGE_LOOP('',(#811));
#357=EDGE_LOOP('',(#812));
#358=EDGE_LOOP('',(#813,#814,#815,#816,#817,#818,#819,#820));
#359=EDGE_LOOP('',(#821));
#360=EDGE_LOOP('',(#822));
#361=EDGE_LOOP('',(#823));
#362=EDGE_LOOP('',(#824));
#363=EDGE_LOOP('',(#825));
#364=EDGE_LOOP('',(#826,#827,#828,#829));
#365=EDGE_LOOP('',(#830,#831,#832,#833,#834,#835,#836,#837));
#366=EDGE_LOOP('',(#838,#839,#840,#841,#842,#843,#844,#845));
#367=EDGE_LOOP('',(#846));
#368=EDGE_LOOP('',(#847));
#369=EDGE_LOOP('',(#848));
#370=EDGE_LOOP('',(#849));
#371=EDGE_LOOP('',(#850));
#372=CIRCLE('',#916,0.5);
#373=CIRCLE('',#917,0.500000000000007);
#374=CIRCLE('',#918,0.500000000000007);
#375=CIRCLE('',#922,0.500000000000007);
#376=CIRCLE('',#923,0.5);
#377=CIRCLE('',#924,0.499999999999998);
#378=CIRCLE('',#926,0.499999999999998);
#379=CIRCLE('',#927,0.499999999999998);
#380=CIRCLE('',#928,0.5);
#381=CIRCLE('',#930,0.5);
#382=CIRCLE('',#932,0.499999999999998);
#383=CIRCLE('',#933,0.5);
#384=CIRCLE('',#934,0.500000000000007);
#385=CIRCLE('',#936,0.5);
#386=CIRCLE('',#938,0.499999999999998);
#387=CIRCLE('',#939,0.500000000000007);
#388=CIRCLE('',#940,0.5);
#389=CIRCLE('',#942,0.5);
#390=CIRCLE('',#950,0.5);
#391=CIRCLE('',#955,0.5);
#392=CIRCLE('',#958,1.5);
#393=CIRCLE('',#959,1.5);
#394=CIRCLE('',#960,1.5);
#395=CIRCLE('',#966,1.5);
#396=CIRCLE('',#967,1.5);
#397=CIRCLE('',#968,1.5);
#398=CIRCLE('',#970,0.5);
#399=CIRCLE('',#973,0.5);
#400=CIRCLE('',#988,1.5);
#401=CIRCLE('',#989,1.5);
#402=CIRCLE('',#991,1.5);
#403=CIRCLE('',#992,1.5);
#404=CIRCLE('',#997,1.5);
#405=CIRCLE('',#998,1.5);
#406=CIRCLE('',#1000,1.5);
#407=CIRCLE('',#1001,1.5);
#408=CIRCLE('',#1003,1.5);
#409=CIRCLE('',#1004,1.5);
#410=VERTEX_POINT('',#1279);
#411=VERTEX_POINT('',#1280);
#412=VERTEX_POINT('',#1282);
#413=VERTEX_POINT('',#1286);
#414=VERTEX_POINT('',#1288);
#415=VERTEX_POINT('',#1292);
#416=VERTEX_POINT('',#1293);
#417=VERTEX_POINT('',#1295);
#418=VERTEX_POINT('',#1299);
#419=VERTEX_POINT('',#1300);
#420=VERTEX_POINT('',#1302);
#421=VERTEX_POINT('',#1306);
#422=VERTEX_POINT('',#1307);
#423=VERTEX_POINT('',#1312);
#424=VERTEX_POINT('',#1313);
#425=VERTEX_POINT('',#1315);
#426=VERTEX_POINT('',#1319);
#427=VERTEX_POINT('',#1320);
#428=VERTEX_POINT('',#1325);
#429=VERTEX_POINT('',#1326);
#430=VERTEX_POINT('',#1328);
#431=VERTEX_POINT('',#1332);
#432=VERTEX_POINT('',#1333);
#433=VERTEX_POINT('',#1344);
#434=VERTEX_POINT('',#1346);
#435=VERTEX_POINT('',#1356);
#436=VERTEX_POINT('',#1357);
#437=VERTEX_POINT('',#1362);
#438=VERTEX_POINT('',#1364);
#439=VERTEX_POINT('',#1371);
#440=VERTEX_POINT('',#1372);
#441=VERTEX_POINT('',#1377);
#442=VERTEX_POINT('',#1381);
#443=VERTEX_POINT('',#1383);
#444=VERTEX_POINT('',#1385);
#445=VERTEX_POINT('',#1388);
#446=VERTEX_POINT('',#1390);
#447=VERTEX_POINT('',#1392);
#448=VERTEX_POINT('',#1397);
#449=VERTEX_POINT('',#1399);
#450=VERTEX_POINT('',#1401);
#451=VERTEX_POINT('',#1403);
#452=VERTEX_POINT('',#1405);
#453=VERTEX_POINT('',#1411);
#454=VERTEX_POINT('',#1413);
#455=VERTEX_POINT('',#1417);
#456=VERTEX_POINT('',#1419);
#457=VERTEX_POINT('',#1421);
#458=VERTEX_POINT('',#1423);
#459=VERTEX_POINT('',#1425);
#460=VERTEX_POINT('',#1427);
#461=VERTEX_POINT('',#1429);
#462=VERTEX_POINT('',#1431);
#463=VERTEX_POINT('',#1435);
#464=VERTEX_POINT('',#1437);
#465=VERTEX_POINT('',#1439);
#466=VERTEX_POINT('',#1442);
#467=VERTEX_POINT('',#1443);
#468=VERTEX_POINT('',#1448);
#469=VERTEX_POINT('',#1450);
#470=VERTEX_POINT('',#1456);
#471=VERTEX_POINT('',#1458);
#472=VERTEX_POINT('',#1462);
#473=VERTEX_POINT('',#1466);
#474=VERTEX_POINT('',#1474);
#475=VERTEX_POINT('',#1482);
#476=VERTEX_POINT('',#1484);
#477=VERTEX_POINT('',#1491);
#478=VERTEX_POINT('',#1495);
#479=VERTEX_POINT('',#1497);
#480=VERTEX_POINT('',#1500);
#481=VERTEX_POINT('',#1502);
#482=VERTEX_POINT('',#1508);
#483=VERTEX_POINT('',#1510);
#484=VERTEX_POINT('',#1513);
#485=VERTEX_POINT('',#1515);
#486=VERTEX_POINT('',#1518);
#487=VERTEX_POINT('',#1520);
#488=EDGE_CURVE('',#410,#411,#372,.F.);
#489=EDGE_CURVE('',#412,#410,#373,.F.);
#490=EDGE_CURVE('',#411,#412,#374,.F.);
#491=EDGE_CURVE('',#413,#412,#66,.T.);
#492=EDGE_CURVE('',#410,#414,#67,.T.);
#493=EDGE_CURVE('',#414,#413,#61,.T.);
#494=EDGE_CURVE('',#415,#416,#375,.F.);
#495=EDGE_CURVE('',#417,#415,#376,.F.);
#496=EDGE_CURVE('',#416,#417,#377,.F.);
#497=EDGE_CURVE('',#418,#419,#378,.F.);
#498=EDGE_CURVE('',#420,#418,#379,.F.);
#499=EDGE_CURVE('',#419,#420,#380,.F.);
#500=EDGE_CURVE('',#421,#422,#381,.T.);
#501=EDGE_CURVE('',#422,#420,#68,.T.);
#502=EDGE_CURVE('',#418,#421,#69,.T.);
#503=EDGE_CURVE('',#423,#424,#382,.F.);
#504=EDGE_CURVE('',#425,#423,#383,.F.);
#505=EDGE_CURVE('',#424,#425,#384,.F.);
#506=EDGE_CURVE('',#426,#427,#385,.T.);
#507=EDGE_CURVE('',#427,#425,#70,.T.);
#508=EDGE_CURVE('',#423,#426,#71,.T.);
#509=EDGE_CURVE('',#428,#429,#386,.F.);
#510=EDGE_CURVE('',#430,#428,#387,.F.);
#511=EDGE_CURVE('',#429,#430,#388,.F.);
#512=EDGE_CURVE('',#431,#432,#389,.T.);
#513=EDGE_CURVE('',#432,#430,#72,.T.);
#514=EDGE_CURVE('',#428,#431,#73,.T.);
#515=EDGE_CURVE('',#425,#429,#74,.T.);
#516=EDGE_CURVE('',#430,#424,#75,.T.);
#517=EDGE_CURVE('',#429,#419,#76,.T.);
#518=EDGE_CURVE('',#420,#428,#77,.T.);
#519=EDGE_CURVE('',#433,#423,#78,.T.);
#520=EDGE_CURVE('',#424,#434,#79,.T.);
#521=EDGE_CURVE('',#434,#433,#62,.T.);
#522=EDGE_CURVE('',#419,#417,#80,.T.);
#523=EDGE_CURVE('',#415,#418,#81,.T.);
#524=EDGE_CURVE('',#414,#433,#82,.T.);
#525=EDGE_CURVE('',#434,#413,#83,.T.);
#526=EDGE_CURVE('',#435,#436,#390,.T.);
#527=EDGE_CURVE('',#436,#416,#84,.T.);
#528=EDGE_CURVE('',#417,#435,#85,.T.);
#529=EDGE_CURVE('',#437,#415,#86,.T.);
#530=EDGE_CURVE('',#416,#438,#87,.T.);
#531=EDGE_CURVE('',#438,#437,#63,.T.);
#532=EDGE_CURVE('',#438,#410,#88,.T.);
#533=EDGE_CURVE('',#411,#437,#89,.T.);
#534=EDGE_CURVE('',#439,#440,#391,.T.);
#535=EDGE_CURVE('',#440,#411,#90,.T.);
#536=EDGE_CURVE('',#412,#439,#91,.T.);
#537=EDGE_CURVE('',#433,#441,#92,.T.);
#538=EDGE_CURVE('',#441,#426,#93,.T.);
#539=EDGE_CURVE('',#442,#438,#94,.T.);
#540=EDGE_CURVE('',#442,#443,#95,.T.);
#541=EDGE_CURVE('',#443,#444,#96,.T.);
#542=EDGE_CURVE('',#444,#441,#97,.T.);
#543=EDGE_CURVE('',#445,#445,#392,.T.);
#544=EDGE_CURVE('',#446,#446,#393,.T.);
#545=EDGE_CURVE('',#447,#447,#394,.T.);
#546=EDGE_CURVE('',#436,#442,#98,.T.);
#547=EDGE_CURVE('',#448,#435,#99,.T.);
#548=EDGE_CURVE('',#448,#449,#100,.T.);
#549=EDGE_CURVE('',#450,#449,#101,.T.);
#550=EDGE_CURVE('',#451,#450,#102,.T.);
#551=EDGE_CURVE('',#452,#451,#103,.T.);
#552=EDGE_CURVE('',#443,#452,#104,.T.);
#553=EDGE_CURVE('',#422,#431,#105,.T.);
#554=EDGE_CURVE('',#440,#453,#106,.T.);
#555=EDGE_CURVE('',#453,#454,#107,.T.);
#556=EDGE_CURVE('',#454,#421,#108,.T.);
#557=EDGE_CURVE('',#455,#439,#109,.T.);
#558=EDGE_CURVE('',#456,#455,#110,.T.);
#559=EDGE_CURVE('',#456,#457,#111,.T.);
#560=EDGE_CURVE('',#457,#458,#112,.T.);
#561=EDGE_CURVE('',#458,#459,#113,.T.);
#562=EDGE_CURVE('',#460,#459,#114,.T.);
#563=EDGE_CURVE('',#461,#460,#115,.T.);
#564=EDGE_CURVE('',#462,#461,#116,.T.);
#565=EDGE_CURVE('',#462,#451,#117,.T.);
#566=EDGE_CURVE('',#450,#453,#118,.T.);
#567=EDGE_CURVE('',#463,#463,#395,.T.);
#568=EDGE_CURVE('',#464,#464,#396,.T.);
#569=EDGE_CURVE('',#465,#465,#397,.T.);
#570=EDGE_CURVE('',#466,#467,#119,.T.);
#571=EDGE_CURVE('',#467,#462,#398,.T.);
#572=EDGE_CURVE('',#461,#466,#64,.T.);
#573=EDGE_CURVE('',#459,#468,#399,.T.);
#574=EDGE_CURVE('',#468,#469,#120,.T.);
#575=EDGE_CURVE('',#469,#460,#65,.T.);
#576=EDGE_CURVE('',#469,#466,#121,.T.);
#577=EDGE_CURVE('',#466,#470,#122,.T.);
#578=EDGE_CURVE('',#471,#470,#123,.T.);
#579=EDGE_CURVE('',#467,#471,#124,.T.);
#580=EDGE_CURVE('',#469,#472,#125,.T.);
#581=EDGE_CURVE('',#470,#472,#126,.T.);
#582=EDGE_CURVE('',#468,#473,#127,.T.);
#583=EDGE_CURVE('',#472,#473,#128,.T.);
#584=EDGE_CURVE('',#458,#451,#129,.T.);
#585=EDGE_CURVE('',#473,#471,#130,.T.);
#586=EDGE_CURVE('',#458,#474,#131,.T.);
#587=EDGE_CURVE('',#474,#452,#132,.T.);
#588=EDGE_CURVE('',#444,#474,#133,.T.);
#589=EDGE_CURVE('',#449,#454,#134,.T.);
#590=EDGE_CURVE('',#475,#449,#135,.T.);
#591=EDGE_CURVE('',#476,#448,#136,.T.);
#592=EDGE_CURVE('',#476,#475,#137,.T.);
#593=EDGE_CURVE('',#475,#457,#138,.T.);
#594=EDGE_CURVE('',#427,#476,#139,.T.);
#595=EDGE_CURVE('',#477,#456,#140,.T.);
#596=EDGE_CURVE('',#477,#475,#141,.T.);
#597=EDGE_CURVE('',#478,#478,#400,.T.);
#598=EDGE_CURVE('',#479,#479,#401,.T.);
#599=EDGE_CURVE('',#480,#480,#402,.T.);
#600=EDGE_CURVE('',#481,#481,#403,.T.);
#601=EDGE_CURVE('',#482,#482,#404,.T.);
#602=EDGE_CURVE('',#483,#483,#405,.T.);
#603=EDGE_CURVE('',#484,#484,#406,.T.);
#604=EDGE_CURVE('',#485,#485,#407,.T.);
#605=EDGE_CURVE('',#486,#486,#408,.T.);
#606=EDGE_CURVE('',#487,#487,#409,.T.);
#607=EDGE_CURVE('',#432,#477,#142,.T.);
#608=EDGE_CURVE('',#455,#413,#143,.T.);
#609=ORIENTED_EDGE('',*,*,#488,.F.);
#610=ORIENTED_EDGE('',*,*,#489,.F.);
#611=ORIENTED_EDGE('',*,*,#490,.F.);
#612=ORIENTED_EDGE('',*,*,#491,.T.);
#613=ORIENTED_EDGE('',*,*,#489,.T.);
#614=ORIENTED_EDGE('',*,*,#492,.T.);
#615=ORIENTED_EDGE('',*,*,#493,.T.);
#616=ORIENTED_EDGE('',*,*,#494,.F.);
#617=ORIENTED_EDGE('',*,*,#495,.F.);
#618=ORIENTED_EDGE('',*,*,#496,.F.);
#619=ORIENTED_EDGE('',*,*,#497,.F.);
#620=ORIENTED_EDGE('',*,*,#498,.F.);
#621=ORIENTED_EDGE('',*,*,#499,.F.);
#622=ORIENTED_EDGE('',*,*,#500,.T.);
#623=ORIENTED_EDGE('',*,*,#501,.T.);
#624=ORIENTED_EDGE('',*,*,#498,.T.);
#625=ORIENTED_EDGE('',*,*,#502,.T.);
#626=ORIENTED_EDGE('',*,*,#503,.F.);
#627=ORIENTED_EDGE('',*,*,#504,.F.);
#628=ORIENTED_EDGE('',*,*,#505,.F.);
#629=ORIENTED_EDGE('',*,*,#506,.T.);
#630=ORIENTED_EDGE('',*,*,#507,.T.);
#631=ORIENTED_EDGE('',*,*,#504,.T.);
#632=ORIENTED_EDGE('',*,*,#508,.T.);
#633=ORIENTED_EDGE('',*,*,#509,.F.);
#634=ORIENTED_EDGE('',*,*,#510,.F.);
#635=ORIENTED_EDGE('',*,*,#511,.F.);
#636=ORIENTED_EDGE('',*,*,#512,.T.);
#637=ORIENTED_EDGE('',*,*,#513,.T.);
#638=ORIENTED_EDGE('',*,*,#510,.T.);
#639=ORIENTED_EDGE('',*,*,#514,.T.);
#640=ORIENTED_EDGE('',*,*,#505,.T.);
#641=ORIENTED_EDGE('',*,*,#515,.T.);
#642=ORIENTED_EDGE('',*,*,#511,.T.);
#643=ORIENTED_EDGE('',*,*,#516,.T.);
#644=ORIENTED_EDGE('',*,*,#509,.T.);
#645=ORIENTED_EDGE('',*,*,#517,.T.);
#646=ORIENTED_EDGE('',*,*,#499,.T.);
#647=ORIENTED_EDGE('',*,*,#518,.T.);
#648=ORIENTED_EDGE('',*,*,#519,.T.);
#649=ORIENTED_EDGE('',*,*,#503,.T.);
#650=ORIENTED_EDGE('',*,*,#520,.T.);
#651=ORIENTED_EDGE('',*,*,#521,.T.);
#652=ORIENTED_EDGE('',*,*,#497,.T.);
#653=ORIENTED_EDGE('',*,*,#522,.T.);
#654=ORIENTED_EDGE('',*,*,#495,.T.);
#655=ORIENTED_EDGE('',*,*,#523,.T.);
#656=ORIENTED_EDGE('',*,*,#524,.T.);
#657=ORIENTED_EDGE('',*,*,#521,.F.);
#658=ORIENTED_EDGE('',*,*,#525,.T.);
#659=ORIENTED_EDGE('',*,*,#493,.F.);
#660=ORIENTED_EDGE('',*,*,#526,.T.);
#661=ORIENTED_EDGE('',*,*,#527,.T.);
#662=ORIENTED_EDGE('',*,*,#496,.T.);
#663=ORIENTED_EDGE('',*,*,#528,.T.);
#664=ORIENTED_EDGE('',*,*,#529,.T.);
#665=ORIENTED_EDGE('',*,*,#494,.T.);
#666=ORIENTED_EDGE('',*,*,#530,.T.);
#667=ORIENTED_EDGE('',*,*,#531,.T.);
#668=ORIENTED_EDGE('',*,*,#532,.T.);
#669=ORIENTED_EDGE('',*,*,#488,.T.);
#670=ORIENTED_EDGE('',*,*,#533,.T.);
#671=ORIENTED_EDGE('',*,*,#531,.F.);
#672=ORIENTED_EDGE('',*,*,#534,.T.);
#673=ORIENTED_EDGE('',*,*,#535,.T.);
#674=ORIENTED_EDGE('',*,*,#490,.T.);
#675=ORIENTED_EDGE('',*,*,#536,.T.);
#676=ORIENTED_EDGE('',*,*,#508,.F.);
#677=ORIENTED_EDGE('',*,*,#519,.F.);
#678=ORIENTED_EDGE('',*,*,#537,.T.);
#679=ORIENTED_EDGE('',*,*,#538,.T.);
#680=ORIENTED_EDGE('',*,*,#524,.F.);
#681=ORIENTED_EDGE('',*,*,#492,.F.);
#682=ORIENTED_EDGE('',*,*,#532,.F.);
#683=ORIENTED_EDGE('',*,*,#539,.F.);
#684=ORIENTED_EDGE('',*,*,#540,.T.);
#685=ORIENTED_EDGE('',*,*,#541,.T.);
#686=ORIENTED_EDGE('',*,*,#542,.T.);
#687=ORIENTED_EDGE('',*,*,#537,.F.);
#688=ORIENTED_EDGE('',*,*,#543,.T.);
#689=ORIENTED_EDGE('',*,*,#544,.T.);
#690=ORIENTED_EDGE('',*,*,#545,.T.);
#691=ORIENTED_EDGE('',*,*,#530,.F.);
#692=ORIENTED_EDGE('',*,*,#527,.F.);
#693=ORIENTED_EDGE('',*,*,#546,.T.);
#694=ORIENTED_EDGE('',*,*,#539,.T.);
#695=ORIENTED_EDGE('',*,*,#526,.F.);
#696=ORIENTED_EDGE('',*,*,#547,.F.);
#697=ORIENTED_EDGE('',*,*,#548,.T.);
#698=ORIENTED_EDGE('',*,*,#549,.F.);
#699=ORIENTED_EDGE('',*,*,#550,.F.);
#700=ORIENTED_EDGE('',*,*,#551,.F.);
#701=ORIENTED_EDGE('',*,*,#552,.F.);
#702=ORIENTED_EDGE('',*,*,#540,.F.);
#703=ORIENTED_EDGE('',*,*,#546,.F.);
#704=ORIENTED_EDGE('',*,*,#514,.F.);
#705=ORIENTED_EDGE('',*,*,#518,.F.);
#706=ORIENTED_EDGE('',*,*,#501,.F.);
#707=ORIENTED_EDGE('',*,*,#553,.T.);
#708=ORIENTED_EDGE('',*,*,#502,.F.);
#709=ORIENTED_EDGE('',*,*,#523,.F.);
#710=ORIENTED_EDGE('',*,*,#529,.F.);
#711=ORIENTED_EDGE('',*,*,#533,.F.);
#712=ORIENTED_EDGE('',*,*,#535,.F.);
#713=ORIENTED_EDGE('',*,*,#554,.T.);
#714=ORIENTED_EDGE('',*,*,#555,.T.);
#715=ORIENTED_EDGE('',*,*,#556,.T.);
#716=ORIENTED_EDGE('',*,*,#534,.F.);
#717=ORIENTED_EDGE('',*,*,#557,.F.);
#718=ORIENTED_EDGE('',*,*,#558,.F.);
#719=ORIENTED_EDGE('',*,*,#559,.T.);
#720=ORIENTED_EDGE('',*,*,#560,.T.);
#721=ORIENTED_EDGE('',*,*,#561,.T.);
#722=ORIENTED_EDGE('',*,*,#562,.F.);
#723=ORIENTED_EDGE('',*,*,#563,.F.);
#724=ORIENTED_EDGE('',*,*,#564,.F.);
#725=ORIENTED_EDGE('',*,*,#565,.T.);
#726=ORIENTED_EDGE('',*,*,#550,.T.);
#727=ORIENTED_EDGE('',*,*,#566,.T.);
#728=ORIENTED_EDGE('',*,*,#554,.F.);
#729=ORIENTED_EDGE('',*,*,#567,.T.);
#730=ORIENTED_EDGE('',*,*,#568,.T.);
#731=ORIENTED_EDGE('',*,*,#569,.T.);
#732=ORIENTED_EDGE('',*,*,#570,.T.);
#733=ORIENTED_EDGE('',*,*,#571,.T.);
#734=ORIENTED_EDGE('',*,*,#564,.T.);
#735=ORIENTED_EDGE('',*,*,#572,.T.);
#736=ORIENTED_EDGE('',*,*,#562,.T.);
#737=ORIENTED_EDGE('',*,*,#573,.T.);
#738=ORIENTED_EDGE('',*,*,#574,.T.);
#739=ORIENTED_EDGE('',*,*,#575,.T.);
#740=ORIENTED_EDGE('',*,*,#563,.T.);
#741=ORIENTED_EDGE('',*,*,#575,.F.);
#742=ORIENTED_EDGE('',*,*,#576,.T.);
#743=ORIENTED_EDGE('',*,*,#572,.F.);
#744=ORIENTED_EDGE('',*,*,#570,.F.);
#745=ORIENTED_EDGE('',*,*,#577,.T.);
#746=ORIENTED_EDGE('',*,*,#578,.F.);
#747=ORIENTED_EDGE('',*,*,#579,.F.);
#748=ORIENTED_EDGE('',*,*,#576,.F.);
#749=ORIENTED_EDGE('',*,*,#580,.T.);
#750=ORIENTED_EDGE('',*,*,#581,.F.);
#751=ORIENTED_EDGE('',*,*,#577,.F.);
#752=ORIENTED_EDGE('',*,*,#574,.F.);
#753=ORIENTED_EDGE('',*,*,#582,.T.);
#754=ORIENTED_EDGE('',*,*,#583,.F.);
#755=ORIENTED_EDGE('',*,*,#580,.F.);
#756=ORIENTED_EDGE('',*,*,#561,.F.);
#757=ORIENTED_EDGE('',*,*,#584,.T.);
#758=ORIENTED_EDGE('',*,*,#565,.F.);
#759=ORIENTED_EDGE('',*,*,#571,.F.);
#760=ORIENTED_EDGE('',*,*,#579,.T.);
#761=ORIENTED_EDGE('',*,*,#585,.F.);
#762=ORIENTED_EDGE('',*,*,#582,.F.);
#763=ORIENTED_EDGE('',*,*,#573,.F.);
#764=ORIENTED_EDGE('',*,*,#581,.T.);
#765=ORIENTED_EDGE('',*,*,#583,.T.);
#766=ORIENTED_EDGE('',*,*,#585,.T.);
#767=ORIENTED_EDGE('',*,*,#578,.T.);
#768=ORIENTED_EDGE('',*,*,#551,.T.);
#769=ORIENTED_EDGE('',*,*,#584,.F.);
#770=ORIENTED_EDGE('',*,*,#586,.T.);
#771=ORIENTED_EDGE('',*,*,#587,.T.);
#772=ORIENTED_EDGE('',*,*,#587,.F.);
#773=ORIENTED_EDGE('',*,*,#588,.F.);
#774=ORIENTED_EDGE('',*,*,#541,.F.);
#775=ORIENTED_EDGE('',*,*,#552,.T.);
#776=ORIENTED_EDGE('',*,*,#549,.T.);
#777=ORIENTED_EDGE('',*,*,#589,.T.);
#778=ORIENTED_EDGE('',*,*,#555,.F.);
#779=ORIENTED_EDGE('',*,*,#566,.F.);
#780=ORIENTED_EDGE('',*,*,#590,.T.);
#781=ORIENTED_EDGE('',*,*,#548,.F.);
#782=ORIENTED_EDGE('',*,*,#591,.F.);
#783=ORIENTED_EDGE('',*,*,#592,.T.);
#784=ORIENTED_EDGE('',*,*,#506,.F.);
#785=ORIENTED_EDGE('',*,*,#538,.F.);
#786=ORIENTED_EDGE('',*,*,#542,.F.);
#787=ORIENTED_EDGE('',*,*,#588,.T.);
#788=ORIENTED_EDGE('',*,*,#586,.F.);
#789=ORIENTED_EDGE('',*,*,#560,.F.);
#790=ORIENTED_EDGE('',*,*,#593,.F.);
#791=ORIENTED_EDGE('',*,*,#592,.F.);
#792=ORIENTED_EDGE('',*,*,#594,.F.);
#793=ORIENTED_EDGE('',*,*,#593,.T.);
#794=ORIENTED_EDGE('',*,*,#559,.F.);
#795=ORIENTED_EDGE('',*,*,#595,.F.);
#796=ORIENTED_EDGE('',*,*,#596,.T.);
#797=ORIENTED_EDGE('',*,*,#597,.F.);
#798=ORIENTED_EDGE('',*,*,#598,.F.);
#799=ORIENTED_EDGE('',*,*,#599,.F.);
#800=ORIENTED_EDGE('',*,*,#600,.F.);
#801=ORIENTED_EDGE('',*,*,#545,.F.);
#802=ORIENTED_EDGE('',*,*,#567,.F.);
#803=ORIENTED_EDGE('',*,*,#544,.F.);
#804=ORIENTED_EDGE('',*,*,#568,.F.);
#805=ORIENTED_EDGE('',*,*,#543,.F.);
#806=ORIENTED_EDGE('',*,*,#569,.F.);
#807=ORIENTED_EDGE('',*,*,#601,.F.);
#808=ORIENTED_EDGE('',*,*,#602,.F.);
#809=ORIENTED_EDGE('',*,*,#603,.F.);
#810=ORIENTED_EDGE('',*,*,#604,.F.);
#811=ORIENTED_EDGE('',*,*,#605,.F.);
#812=ORIENTED_EDGE('',*,*,#606,.F.);
#813=ORIENTED_EDGE('',*,*,#512,.F.);
#814=ORIENTED_EDGE('',*,*,#553,.F.);
#815=ORIENTED_EDGE('',*,*,#500,.F.);
#816=ORIENTED_EDGE('',*,*,#556,.F.);
#817=ORIENTED_EDGE('',*,*,#589,.F.);
#818=ORIENTED_EDGE('',*,*,#590,.F.);
#819=ORIENTED_EDGE('',*,*,#596,.F.);
#820=ORIENTED_EDGE('',*,*,#607,.F.);
#821=ORIENTED_EDGE('',*,*,#597,.T.);
#822=ORIENTED_EDGE('',*,*,#599,.T.);
#823=ORIENTED_EDGE('',*,*,#601,.T.);
#824=ORIENTED_EDGE('',*,*,#603,.T.);
#825=ORIENTED_EDGE('',*,*,#605,.T.);
#826=ORIENTED_EDGE('',*,*,#491,.F.);
#827=ORIENTED_EDGE('',*,*,#608,.F.);
#828=ORIENTED_EDGE('',*,*,#557,.T.);
#829=ORIENTED_EDGE('',*,*,#536,.F.);
#830=ORIENTED_EDGE('',*,*,#513,.F.);
#831=ORIENTED_EDGE('',*,*,#607,.T.);
#832=ORIENTED_EDGE('',*,*,#595,.T.);
#833=ORIENTED_EDGE('',*,*,#558,.T.);
#834=ORIENTED_EDGE('',*,*,#608,.T.);
#835=ORIENTED_EDGE('',*,*,#525,.F.);
#836=ORIENTED_EDGE('',*,*,#520,.F.);
#837=ORIENTED_EDGE('',*,*,#516,.F.);
#838=ORIENTED_EDGE('',*,*,#507,.F.);
#839=ORIENTED_EDGE('',*,*,#594,.T.);
#840=ORIENTED_EDGE('',*,*,#591,.T.);
#841=ORIENTED_EDGE('',*,*,#547,.T.);
#842=ORIENTED_EDGE('',*,*,#528,.F.);
#843=ORIENTED_EDGE('',*,*,#522,.F.);
#844=ORIENTED_EDGE('',*,*,#517,.F.);
#845=ORIENTED_EDGE('',*,*,#515,.F.);
#846=ORIENTED_EDGE('',*,*,#598,.T.);
#847=ORIENTED_EDGE('',*,*,#600,.T.);
#848=ORIENTED_EDGE('',*,*,#602,.T.);
#849=ORIENTED_EDGE('',*,*,#604,.T.);
#850=ORIENTED_EDGE('',*,*,#606,.T.);
#851=SPHERICAL_SURFACE('',#915,0.500000000000007);
#852=SPHERICAL_SURFACE('',#921,0.5);
#853=SPHERICAL_SURFACE('',#925,0.499999999999998);
#854=SPHERICAL_SURFACE('',#931,0.5);
#855=SPHERICAL_SURFACE('',#937,0.500000000000007);
#856=ADVANCED_FACE('',(#246),#851,.T.);
#857=ADVANCED_FACE('',(#247),#222,.T.);
#858=ADVANCED_FACE('',(#248),#852,.T.);
#859=ADVANCED_FACE('',(#249),#853,.T.);
#860=ADVANCED_FACE('',(#250),#223,.T.);
#861=ADVANCED_FACE('',(#251),#854,.T.);
#862=ADVANCED_FACE('',(#252),#224,.T.);
#863=ADVANCED_FACE('',(#253),#855,.T.);
#864=ADVANCED_FACE('',(#254),#225,.T.);
#865=ADVANCED_FACE('',(#255),#226,.T.);
#866=ADVANCED_FACE('',(#256),#227,.T.);
#867=ADVANCED_FACE('',(#257),#228,.T.);
#868=ADVANCED_FACE('',(#258),#229,.T.);
#869=ADVANCED_FACE('',(#259),#230,.T.);
#870=ADVANCED_FACE('',(#260),#231,.T.);
#871=ADVANCED_FACE('',(#261),#232,.T.);
#872=ADVANCED_FACE('',(#262),#233,.T.);
#873=ADVANCED_FACE('',(#263),#234,.T.);
#874=ADVANCED_FACE('',(#264),#39,.F.);
#875=ADVANCED_FACE('',(#265,#15,#16,#17),#40,.F.);
#876=ADVANCED_FACE('',(#266),#41,.F.);
#877=ADVANCED_FACE('',(#267),#42,.F.);
#878=ADVANCED_FACE('',(#268),#43,.T.);
#879=ADVANCED_FACE('',(#269),#44,.T.);
#880=ADVANCED_FACE('',(#270,#18,#19,#20),#45,.F.);
#881=ADVANCED_FACE('',(#271),#235,.F.);
#882=ADVANCED_FACE('',(#272),#236,.F.);
#883=ADVANCED_FACE('',(#273),#237,.F.);
#884=ADVANCED_FACE('',(#274),#46,.T.);
#885=ADVANCED_FACE('',(#275),#47,.T.);
#886=ADVANCED_FACE('',(#276),#48,.T.);
#887=ADVANCED_FACE('',(#277),#49,.T.);
#888=ADVANCED_FACE('',(#278),#50,.T.);
#889=ADVANCED_FACE('',(#279),#51,.T.);
#890=ADVANCED_FACE('',(#280),#52,.F.);
#891=ADVANCED_FACE('',(#281),#53,.F.);
#892=ADVANCED_FACE('',(#282),#54,.F.);
#893=ADVANCED_FACE('',(#283),#55,.F.);
#894=ADVANCED_FACE('',(#284),#56,.F.);
#895=ADVANCED_FACE('',(#285,#21),#238,.F.);
#896=ADVANCED_FACE('',(#286,#22),#239,.F.);
#897=ADVANCED_FACE('',(#287,#23),#240,.F.);
#898=ADVANCED_FACE('',(#288,#24),#241,.F.);
#899=ADVANCED_FACE('',(#289,#25),#242,.F.);
#900=ADVANCED_FACE('',(#290,#26),#243,.F.);
#901=ADVANCED_FACE('',(#291,#27),#244,.F.);
#902=ADVANCED_FACE('',(#292,#28),#245,.F.);
#903=ADVANCED_FACE('',(#293,#29,#30,#31,#32,#33),#57,.F.);
#904=ADVANCED_FACE('',(#294),#58,.T.);
#905=ADVANCED_FACE('',(#295),#59,.T.);
#906=ADVANCED_FACE('',(#296,#34,#35,#36,#37,#38),#60,.T.);
#907=CLOSED_SHELL('',(#856,#857,#858,#859,#860,#861,#862,#863,#864,#865,
#866,#867,#868,#869,#870,#871,#872,#873,#874,#875,#876,#877,#878,#879,#880,
#881,#882,#883,#884,#885,#886,#887,#888,#889,#890,#891,#892,#893,#894,#895,
#896,#897,#898,#899,#900,#901,#902,#903,#904,#905,#906));
#908=DATE_TIME_ROLE('creation_date');
#909=APPLIED_DATE_AND_TIME_ASSIGNMENT(#910,#908,(#1542));
#910=DATE_AND_TIME(#911,#912);
#911=CALENDAR_DATE(2017,28,9);
#912=LOCAL_TIME(7,41,2.,#913);
#913=COORDINATED_UNIVERSAL_TIME_OFFSET(0,0,.BEHIND.);
#914=AXIS2_PLACEMENT_3D('placement',#1277,#1009,#1010);
#915=AXIS2_PLACEMENT_3D('',#1278,#1011,#1012);
#916=AXIS2_PLACEMENT_3D('',#1281,#1013,#1014);
#917=AXIS2_PLACEMENT_3D('',#1283,#1015,#1016);
#918=AXIS2_PLACEMENT_3D('',#1284,#1017,#1018);
#919=AXIS2_PLACEMENT_3D('',#1285,#1019,#1020);
#920=AXIS2_PLACEMENT_3D('',#1290,#1023,#1024);
#921=AXIS2_PLACEMENT_3D('',#1291,#1025,#1026);
#922=AXIS2_PLACEMENT_3D('',#1294,#1027,#1028);
#923=AXIS2_PLACEMENT_3D('',#1296,#1029,#1030);
#924=AXIS2_PLACEMENT_3D('',#1297,#1031,#1032);
#925=AXIS2_PLACEMENT_3D('',#1298,#1033,#1034);
#926=AXIS2_PLACEMENT_3D('',#1301,#1035,#1036);
#927=AXIS2_PLACEMENT_3D('',#1303,#1037,#1038);
#928=AXIS2_PLACEMENT_3D('',#1304,#1039,#1040);
#929=AXIS2_PLACEMENT_3D('',#1305,#1041,#1042);
#930=AXIS2_PLACEMENT_3D('',#1308,#1043,#1044);
#931=AXIS2_PLACEMENT_3D('',#1311,#1047,#1048);
#932=AXIS2_PLACEMENT_3D('',#1314,#1049,#1050);
#933=AXIS2_PLACEMENT_3D('',#1316,#1051,#1052);
#934=AXIS2_PLACEMENT_3D('',#1317,#1053,#1054);
#935=AXIS2_PLACEMENT_3D('',#1318,#1055,#1056);
#936=AXIS2_PLACEMENT_3D('',#1321,#1057,#1058);
#937=AXIS2_PLACEMENT_3D('',#1324,#1061,#1062);
#938=AXIS2_PLACEMENT_3D('',#1327,#1063,#1064);
#939=AXIS2_PLACEMENT_3D('',#1329,#1065,#1066);
#940=AXIS2_PLACEMENT_3D('',#1330,#1067,#1068);
#941=AXIS2_PLACEMENT_3D('',#1331,#1069,#1070);
#942=AXIS2_PLACEMENT_3D('',#1334,#1071,#1072);
#943=AXIS2_PLACEMENT_3D('',#1337,#1075,#1076);
#944=AXIS2_PLACEMENT_3D('',#1340,#1079,#1080);
#945=AXIS2_PLACEMENT_3D('',#1343,#1083,#1084);
#946=AXIS2_PLACEMENT_3D('',#1348,#1087,#1088);
#947=AXIS2_PLACEMENT_3D('',#1349,#1089,#1090);
#948=AXIS2_PLACEMENT_3D('',#1352,#1093,#1094);
#949=AXIS2_PLACEMENT_3D('',#1355,#1097,#1098);
#950=AXIS2_PLACEMENT_3D('',#1358,#1099,#1100);
#951=AXIS2_PLACEMENT_3D('',#1361,#1103,#1104);
#952=AXIS2_PLACEMENT_3D('',#1366,#1107,#1108);
#953=AXIS2_PLACEMENT_3D('',#1367,#1109,#1110);
#954=AXIS2_PLACEMENT_3D('',#1370,#1113,#1114);
#955=AXIS2_PLACEMENT_3D('',#1373,#1115,#1116);
#956=AXIS2_PLACEMENT_3D('',#1376,#1119,#1120);
#957=AXIS2_PLACEMENT_3D('',#1380,#1123,#1124);
#958=AXIS2_PLACEMENT_3D('',#1389,#1129,#1130);
#959=AXIS2_PLACEMENT_3D('',#1391,#1131,#1132);
#960=AXIS2_PLACEMENT_3D('',#1393,#1133,#1134);
#961=AXIS2_PLACEMENT_3D('',#1394,#1135,#1136);
#962=AXIS2_PLACEMENT_3D('',#1396,#1138,#1139);
#963=AXIS2_PLACEMENT_3D('',#1408,#1146,#1147);
#964=AXIS2_PLACEMENT_3D('',#1410,#1149,#1150);
#965=AXIS2_PLACEMENT_3D('',#1416,#1154,#1155);
#966=AXIS2_PLACEMENT_3D('',#1436,#1166,#1167);
#967=AXIS2_PLACEMENT_3D('',#1438,#1168,#1169);
#968=AXIS2_PLACEMENT_3D('',#1440,#1170,#1171);
#969=AXIS2_PLACEMENT_3D('',#1441,#1172,#1173);
#970=AXIS2_PLACEMENT_3D('',#1445,#1175,#1176);
#971=AXIS2_PLACEMENT_3D('',#1446,#1177,#1178);
#972=AXIS2_PLACEMENT_3D('',#1447,#1179,#1180);
#973=AXIS2_PLACEMENT_3D('',#1449,#1181,#1182);
#974=AXIS2_PLACEMENT_3D('',#1452,#1184,#1185);
#975=AXIS2_PLACEMENT_3D('',#1453,#1186,#1187);
#976=AXIS2_PLACEMENT_3D('',#1455,#1189,#1190);
#977=AXIS2_PLACEMENT_3D('',#1461,#1194,#1195);
#978=AXIS2_PLACEMENT_3D('',#1465,#1198,#1199);
#979=AXIS2_PLACEMENT_3D('',#1469,#1202,#1203);
#980=AXIS2_PLACEMENT_3D('',#1472,#1206,#1207);
#981=AXIS2_PLACEMENT_3D('',#1473,#1208,#1209);
#982=AXIS2_PLACEMENT_3D('',#1477,#1212,#1213);
#983=AXIS2_PLACEMENT_3D('',#1479,#1215,#1216);
#984=AXIS2_PLACEMENT_3D('',#1481,#1218,#1219);
#985=AXIS2_PLACEMENT_3D('',#1487,#1223,#1224);
#986=AXIS2_PLACEMENT_3D('',#1490,#1227,#1228);
#987=AXIS2_PLACEMENT_3D('',#1494,#1231,#1232);
#988=AXIS2_PLACEMENT_3D('',#1496,#1233,#1234);
#989=AXIS2_PLACEMENT_3D('',#1498,#1235,#1236);
#990=AXIS2_PLACEMENT_3D('',#1499,#1237,#1238);
#991=AXIS2_PLACEMENT_3D('',#1501,#1239,#1240);
#992=AXIS2_PLACEMENT_3D('',#1503,#1241,#1242);
#993=AXIS2_PLACEMENT_3D('',#1504,#1243,#1244);
#994=AXIS2_PLACEMENT_3D('',#1505,#1245,#1246);
#995=AXIS2_PLACEMENT_3D('',#1506,#1247,#1248);
#996=AXIS2_PLACEMENT_3D('',#1507,#1249,#1250);
#997=AXIS2_PLACEMENT_3D('',#1509,#1251,#1252);
#998=AXIS2_PLACEMENT_3D('',#1511,#1253,#1254);
#999=AXIS2_PLACEMENT_3D('',#1512,#1255,#1256);
#1000=AXIS2_PLACEMENT_3D('',#1514,#1257,#1258);
#1001=AXIS2_PLACEMENT_3D('',#1516,#1259,#1260);
#1002=AXIS2_PLACEMENT_3D('',#1517,#1261,#1262);
#1003=AXIS2_PLACEMENT_3D('',#1519,#1263,#1264);
#1004=AXIS2_PLACEMENT_3D('',#1521,#1265,#1266);
#1005=AXIS2_PLACEMENT_3D('',#1522,#1267,#1268);
#1006=AXIS2_PLACEMENT_3D('',#1524,#1270,#1271);
#1007=AXIS2_PLACEMENT_3D('',#1526,#1273,#1274);
#1008=AXIS2_PLACEMENT_3D('',#1527,#1275,#1276);
#1009=DIRECTION('axis',(0.,0.,1.));
#1010=DIRECTION('refdir',(1.,0.,0.));
#1011=DIRECTION('center_axis',(-0.816496580927729,-0.408248290463856,-0.408248290463865));
#1012=DIRECTION('ref_axis',(-0.577350269189624,0.577350269189638,0.577350269189615));
#1013=DIRECTION('center_axis',(0.,1.,0.));
#1014=DIRECTION('ref_axis',(0.,0.,1.));
#1015=DIRECTION('center_axis',(-1.,0.,0.));
#1016=DIRECTION('ref_axis',(0.,1.,0.));
#1017=DIRECTION('center_axis',(0.,0.,1.));
#1018=DIRECTION('ref_axis',(-1.,0.,0.));
#1019=DIRECTION('center_axis',(1.,0.,0.));
#1020=DIRECTION('ref_axis',(0.,0.707106781186553,0.707106781186542));
#1021=DIRECTION('',(-1.,0.,0.));
#1022=DIRECTION('',(1.,0.,0.));
#1023=DIRECTION('center_axis',(-0.707106781186548,0.707106781186548,0.));
#1024=DIRECTION('ref_axis',(-0.707106781186547,-0.707106781186547,0.));
#1025=DIRECTION('center_axis',(-0.40824829046386,-0.81649658092772,0.408248290463878));
#1026=DIRECTION('ref_axis',(-0.577350269189615,0.577350269189626,0.577350269189637));
#1027=DIRECTION('center_axis',(0.,0.,1.));
#1028=DIRECTION('ref_axis',(-1.,0.,0.));
#1029=DIRECTION('center_axis',(0.,1.,0.));
#1030=DIRECTION('ref_axis',(0.,0.,1.));
#1031=DIRECTION('center_axis',(-1.,0.,0.));
#1032=DIRECTION('ref_axis',(0.,1.,0.));
#1033=DIRECTION('center_axis',(-0.40824829046387,-0.408248290463859,-0.816496580927724));
#1034=DIRECTION('ref_axis',(-0.577350269189633,-0.577350269189616,0.577350269189628));
#1035=DIRECTION('center_axis',(0.,-1.,0.));
#1036=DIRECTION('ref_axis',(-1.,0.,0.));
#1037=DIRECTION('center_axis',(0.,0.,1.));
#1038=DIRECTION('ref_axis',(0.,-1.,0.));
#1039=DIRECTION('center_axis',(-1.,0.,0.));
#1040=DIRECTION('ref_axis',(0.,0.,1.));
#1041=DIRECTION('center_axis',(0.,0.,1.));
#1042=DIRECTION('ref_axis',(-0.707106781186549,-0.707106781186546,0.));
#1043=DIRECTION('center_axis',(0.,0.,1.));
#1044=DIRECTION('ref_axis',(-0.707106781186549,-0.707106781186546,0.));
#1045=DIRECTION('',(0.,0.,1.));
#1046=DIRECTION('',(0.,0.,-1.));
#1047=DIRECTION('center_axis',(0.40824829046386,-0.81649658092772,0.408248290463878));
#1048=DIRECTION('ref_axis',(0.577350269189601,0.577350269189629,0.577350269189647));
#1049=DIRECTION('center_axis',(0.,0.,1.));
#1050=DIRECTION('ref_axis',(0.,1.,0.));
#1051=DIRECTION('center_axis',(1.,7.10542735760103E-14,0.));
#1052=DIRECTION('ref_axis',(0.,0.,1.));
#1053=DIRECTION('center_axis',(0.,1.,0.));
#1054=DIRECTION('ref_axis',(1.,0.,0.));
#1055=DIRECTION('center_axis',(-1.,0.,0.));
#1056=DIRECTION('ref_axis',(0.,0.70710678118654,0.707106781186555));
#1057=DIRECTION('center_axis',(1.,0.,0.));
#1058=DIRECTION('ref_axis',(0.,0.70710678118654,0.707106781186555));
#1059=DIRECTION('',(1.,0.,0.));
#1060=DIRECTION('',(-1.,0.,0.));
#1061=DIRECTION('center_axis',(0.408248290463855,-0.40824829046386,-0.816496580927731));
#1062=DIRECTION('ref_axis',(0.577350269189639,-0.577350269189622,0.577350269189617));
#1063=DIRECTION('center_axis',(1.,0.,0.));
#1064=DIRECTION('ref_axis',(0.,-1.,0.));
#1065=DIRECTION('center_axis',(0.,0.,1.));
#1066=DIRECTION('ref_axis',(1.,0.,0.));
#1067=DIRECTION('center_axis',(0.,-1.,0.));
#1068=DIRECTION('ref_axis',(0.,0.,1.));
#1069=DIRECTION('center_axis',(0.,0.,1.));
#1070=DIRECTION('ref_axis',(0.707106781186578,-0.707106781186517,0.));
#1071=DIRECTION('center_axis',(0.,0.,1.));
#1072=DIRECTION('ref_axis',(0.707106781186578,-0.707106781186517,0.));
#1073=DIRECTION('',(0.,0.,1.));
#1074=DIRECTION('',(0.,0.,-1.));
#1075=DIRECTION('center_axis',(0.,1.,0.));
#1076=DIRECTION('ref_axis',(0.707106781186577,0.,0.707106781186518));
#1077=DIRECTION('',(0.,-1.,0.));
#1078=DIRECTION('',(0.,1.,0.));
#1079=DIRECTION('center_axis',(1.,0.,0.));
#1080=DIRECTION('ref_axis',(0.,-0.707106781186546,0.707106781186549));
#1081=DIRECTION('',(-1.,0.,0.));
#1082=DIRECTION('',(1.,0.,0.));
#1083=DIRECTION('center_axis',(0.,0.,1.));
#1084=DIRECTION('ref_axis',(0.707106781186585,0.70710678118651,0.));
#1085=DIRECTION('',(0.,0.,1.));
#1086=DIRECTION('',(0.,0.,-1.));
#1087=DIRECTION('center_axis',(0.,-0.707106781186549,0.707106781186546));
#1088=DIRECTION('ref_axis',(0.,-0.707106781186546,-0.707106781186549));
#1089=DIRECTION('center_axis',(0.,-1.,0.));
#1090=DIRECTION('ref_axis',(-0.707106781186546,0.,0.707106781186549));
#1091=DIRECTION('',(0.,1.,0.));
#1092=DIRECTION('',(0.,-1.,0.));
#1093=DIRECTION('center_axis',(0.,-1.,0.));
#1094=DIRECTION('ref_axis',(0.707106781186578,0.,0.707106781186517));
#1095=DIRECTION('',(0.,-1.,0.));
#1096=DIRECTION('',(0.,1.,0.));
#1097=DIRECTION('center_axis',(-1.,0.,0.));
#1098=DIRECTION('ref_axis',(0.,0.70710678118654,0.707106781186555));
#1099=DIRECTION('center_axis',(-1.,0.,0.));
#1100=DIRECTION('ref_axis',(0.,0.70710678118654,0.707106781186555));
#1101=DIRECTION('',(-1.,0.,0.));
#1102=DIRECTION('',(1.,0.,0.));
#1103=DIRECTION('center_axis',(0.,0.,-1.));
#1104=DIRECTION('ref_axis',(-0.70710678118656,0.707106781186535,0.));
#1105=DIRECTION('',(0.,0.,1.));
#1106=DIRECTION('',(0.,0.,-1.));
#1107=DIRECTION('center_axis',(0.,-0.707106781186549,0.707106781186546));
#1108=DIRECTION('ref_axis',(0.,0.707106781186546,0.707106781186549));
#1109=DIRECTION('center_axis',(0.,1.,0.));
#1110=DIRECTION('ref_axis',(-0.707106781186553,0.,0.707106781186542));
#1111=DIRECTION('',(0.,1.,0.));
#1112=DIRECTION('',(0.,-1.,0.));
#1113=DIRECTION('center_axis',(0.,0.,1.));
#1114=DIRECTION('ref_axis',(-0.707106781186548,0.707106781186548,0.));
#1115=DIRECTION('center_axis',(0.,0.,1.));
#1116=DIRECTION('ref_axis',(-0.707106781186548,0.707106781186548,0.));
#1117=DIRECTION('',(0.,0.,1.));
#1118=DIRECTION('',(0.,0.,-1.));
#1119=DIRECTION('center_axis',(0.,-1.,0.));
#1120=DIRECTION('ref_axis',(-1.,0.,0.));
#1121=DIRECTION('',(-1.,0.,0.));
#1122=DIRECTION('',(0.,0.,1.));
#1123=DIRECTION('center_axis',(0.,0.,-1.));
#1124=DIRECTION('ref_axis',(-1.,0.,0.));
#1125=DIRECTION('',(-1.,0.,0.));
#1126=DIRECTION('',(0.,1.,0.));
#1127=DIRECTION('',(1.,0.,0.));
#1128=DIRECTION('',(0.,-1.,0.));
#1129=DIRECTION('center_axis',(0.,0.,-1.));
#1130=DIRECTION('ref_axis',(1.,0.,0.));
#1131=DIRECTION('center_axis',(0.,0.,-1.));
#1132=DIRECTION('ref_axis',(1.,0.,0.));
#1133=DIRECTION('center_axis',(0.,0.,-1.));
#1134=DIRECTION('ref_axis',(1.,0.,0.));
#1135=DIRECTION('center_axis',(0.,-1.,0.));
#1136=DIRECTION('ref_axis',(-1.,0.,0.));
#1137=DIRECTION('',(0.,0.,-1.));
#1138=DIRECTION('center_axis',(-1.,0.,0.));
#1139=DIRECTION('ref_axis',(0.,1.,0.));
#1140=DIRECTION('',(0.,1.,0.));
#1141=DIRECTION('',(0.,0.,-1.));
#1142=DIRECTION('',(0.,0.,1.));
#1143=DIRECTION('',(0.,-1.,0.));
#1144=DIRECTION('',(0.,-1.,0.));
#1145=DIRECTION('',(0.,0.,-1.));
#1146=DIRECTION('center_axis',(0.,-1.,0.));
#1147=DIRECTION('ref_axis',(1.,0.,0.));
#1148=DIRECTION('',(1.,0.,0.));
#1149=DIRECTION('center_axis',(-1.,0.,0.));
#1150=DIRECTION('ref_axis',(0.,-1.,0.));
#1151=DIRECTION('',(0.,-1.,0.));
#1152=DIRECTION('',(0.,0.,1.));
#1153=DIRECTION('',(0.,-1.,0.));
#1154=DIRECTION('center_axis',(0.,0.,1.));
#1155=DIRECTION('ref_axis',(1.,0.,0.));
#1156=DIRECTION('',(-1.,0.,0.));
#1157=DIRECTION('',(0.,1.,0.));
#1158=DIRECTION('',(-1.,0.,0.));
#1159=DIRECTION('',(0.,1.,0.));
#1160=DIRECTION('',(1.,0.,0.));
#1161=DIRECTION('',(0.,-1.,0.));
#1162=DIRECTION('',(1.,0.,0.));
#1163=DIRECTION('',(0.,1.,0.));
#1164=DIRECTION('',(1.,0.,0.));
#1165=DIRECTION('',(-1.,0.,0.));
#1166=DIRECTION('center_axis',(0.,0.,1.));
#1167=DIRECTION('ref_axis',(1.,0.,0.));
#1168=DIRECTION('center_axis',(0.,0.,1.));
#1169=DIRECTION('ref_axis',(1.,0.,0.));
#1170=DIRECTION('center_axis',(0.,0.,1.));
#1171=DIRECTION('ref_axis',(1.,0.,0.));
#1172=DIRECTION('center_axis',(0.,-1.,0.));
#1173=DIRECTION('ref_axis',(0.707106781186553,0.,0.707106781186543));
#1174=DIRECTION('',(0.,-1.,0.));
#1175=DIRECTION('center_axis',(0.,-1.,0.));
#1176=DIRECTION('ref_axis',(0.707106781186553,0.,0.707106781186543));
#1177=DIRECTION('center_axis',(0.707106781186548,0.707106781186548,0.));
#1178=DIRECTION('ref_axis',(-0.707106781186547,0.707106781186547,0.));
#1179=DIRECTION('center_axis',(0.,1.,0.));
#1180=DIRECTION('ref_axis',(-0.707106781186553,0.,0.707106781186543));
#1181=DIRECTION('center_axis',(0.,-1.,0.));
#1182=DIRECTION('ref_axis',(-0.707106781186553,0.,0.707106781186543));
#1183=DIRECTION('',(0.,1.,0.));
#1184=DIRECTION('center_axis',(-0.707106781186548,0.707106781186548,0.));
#1185=DIRECTION('ref_axis',(-0.707106781186547,-0.707106781186547,0.));
#1186=DIRECTION('center_axis',(-1.,0.,0.));
#1187=DIRECTION('ref_axis',(0.,-0.707106781186553,0.707106781186543));
#1188=DIRECTION('',(-1.,0.,0.));
#1189=DIRECTION('center_axis',(-1.,0.,0.));
#1190=DIRECTION('ref_axis',(0.,1.,0.));
#1191=DIRECTION('',(0.,0.,-1.));
#1192=DIRECTION('',(0.,1.,0.));
#1193=DIRECTION('',(0.,0.,-1.));
#1194=DIRECTION('center_axis',(0.,1.,0.));
#1195=DIRECTION('ref_axis',(1.,0.,0.));
#1196=DIRECTION('',(0.,0.,-1.));
#1197=DIRECTION('',(1.,0.,0.));
#1198=DIRECTION('center_axis',(1.,0.,0.));
#1199=DIRECTION('ref_axis',(0.,-1.,0.));
#1200=DIRECTION('',(0.,0.,-1.));
#1201=DIRECTION('',(0.,-1.,0.));
#1202=DIRECTION('center_axis',(0.,-1.,0.));
#1203=DIRECTION('ref_axis',(-1.,0.,0.));
#1204=DIRECTION('',(-1.,0.,0.));
#1205=DIRECTION('',(-1.,0.,0.));
#1206=DIRECTION('center_axis',(0.,0.,-1.));
#1207=DIRECTION('ref_axis',(-1.,0.,0.));
#1208=DIRECTION('center_axis',(0.,0.,1.));
#1209=DIRECTION('ref_axis',(1.,0.,0.));
#1210=DIRECTION('',(0.,1.,0.));
#1211=DIRECTION('',(-1.,0.,0.));
#1212=DIRECTION('center_axis',(0.,1.,0.));
#1213=DIRECTION('ref_axis',(1.,0.,0.));
#1214=DIRECTION('',(0.,0.,-1.));
#1215=DIRECTION('center_axis',(0.,1.,0.));
#1216=DIRECTION('ref_axis',(-1.,0.,0.));
#1217=DIRECTION('',(-1.,0.,0.));
#1218=DIRECTION('center_axis',(0.,-1.,0.));
#1219=DIRECTION('ref_axis',(-1.,0.,0.));
#1220=DIRECTION('',(-1.,0.,0.));
#1221=DIRECTION('',(-1.,0.,0.));
#1222=DIRECTION('',(0.,0.,-1.));
#1223=DIRECTION('center_axis',(1.,0.,0.));
#1224=DIRECTION('ref_axis',(0.,-1.,0.));
#1225=DIRECTION('',(0.,0.,-1.));
#1226=DIRECTION('',(0.,-1.,0.));
#1227=DIRECTION('center_axis',(0.,1.,0.));
#1228=DIRECTION('ref_axis',(-1.,0.,0.));
#1229=DIRECTION('',(0.,0.,-1.));
#1230=DIRECTION('',(-1.,0.,0.));
#1231=DIRECTION('center_axis',(0.,0.,1.));
#1232=DIRECTION('ref_axis',(1.,0.,0.));
#1233=DIRECTION('center_axis',(0.,0.,1.));
#1234=DIRECTION('ref_axis',(1.,0.,0.));
#1235=DIRECTION('center_axis',(0.,0.,-1.));
#1236=DIRECTION('ref_axis',(1.,0.,0.));
#1237=DIRECTION('center_axis',(0.,0.,1.));
#1238=DIRECTION('ref_axis',(1.,0.,0.));
#1239=DIRECTION('center_axis',(0.,0.,1.));
#1240=DIRECTION('ref_axis',(1.,0.,0.));
#1241=DIRECTION('center_axis',(0.,0.,-1.));
#1242=DIRECTION('ref_axis',(1.,0.,0.));
#1243=DIRECTION('center_axis',(0.,0.,1.));
#1244=DIRECTION('ref_axis',(1.,0.,0.));
#1245=DIRECTION('center_axis',(0.,0.,1.));
#1246=DIRECTION('ref_axis',(1.,0.,0.));
#1247=DIRECTION('center_axis',(0.,0.,1.));
#1248=DIRECTION('ref_axis',(1.,0.,0.));
#1249=DIRECTION('center_axis',(0.,0.,1.));
#1250=DIRECTION('ref_axis',(1.,0.,0.));
#1251=DIRECTION('center_axis',(0.,0.,1.));
#1252=DIRECTION('ref_axis',(1.,0.,0.));
#1253=DIRECTION('center_axis',(0.,0.,-1.));
#1254=DIRECTION('ref_axis',(1.,0.,0.));
#1255=DIRECTION('center_axis',(0.,0.,1.));
#1256=DIRECTION('ref_axis',(1.,0.,0.));
#1257=DIRECTION('center_axis',(0.,0.,1.));
#1258=DIRECTION('ref_axis',(1.,0.,0.));
#1259=DIRECTION('center_axis',(0.,0.,-1.));
#1260=DIRECTION('ref_axis',(1.,0.,0.));
#1261=DIRECTION('center_axis',(0.,0.,1.));
#1262=DIRECTION('ref_axis',(1.,0.,0.));
#1263=DIRECTION('center_axis',(0.,0.,1.));
#1264=DIRECTION('ref_axis',(1.,0.,0.));
#1265=DIRECTION('center_axis',(0.,0.,-1.));
#1266=DIRECTION('ref_axis',(1.,0.,0.));
#1267=DIRECTION('center_axis',(0.,0.,1.));
#1268=DIRECTION('ref_axis',(1.,0.,0.));
#1269=DIRECTION('',(0.,1.,0.));
#1270=DIRECTION('center_axis',(0.,1.,0.));
#1271=DIRECTION('ref_axis',(-1.,0.,0.));
#1272=DIRECTION('',(0.,0.,1.));
#1273=DIRECTION('center_axis',(1.,0.,0.));
#1274=DIRECTION('ref_axis',(0.,1.,0.));
#1275=DIRECTION('center_axis',(0.,0.,1.));
#1276=DIRECTION('ref_axis',(1.,0.,0.));
#1277=CARTESIAN_POINT('',(0.,0.,0.));
#1278=CARTESIAN_POINT('Origin',(0.500000000000007,129.5,1.5));
#1279=CARTESIAN_POINT('',(0.500000000000007,129.5,2.));
#1280=CARTESIAN_POINT('',(0.,129.5,1.5));
#1281=CARTESIAN_POINT('Origin',(0.500000000000007,129.5,1.5));
#1282=CARTESIAN_POINT('',(0.500000000000007,130.,1.5));
#1283=CARTESIAN_POINT('Origin',(0.500000000000007,129.5,1.5));
#1284=CARTESIAN_POINT('Origin',(0.500000000000007,129.5,1.5));
#1285=CARTESIAN_POINT('Origin',(144.619843263043,129.5,1.5));
#1286=CARTESIAN_POINT('',(180.,130.,1.5));
#1287=CARTESIAN_POINT('',(144.619843263043,130.,1.5));
#1288=CARTESIAN_POINT('',(179.5,129.5,2.));
#1289=CARTESIAN_POINT('',(144.619843263043,129.5,2.));
#1290=CARTESIAN_POINT('Origin',(179.5,129.5,1.5));
#1291=CARTESIAN_POINT('Origin',(0.499999999999998,78.5,9.5));
#1292=CARTESIAN_POINT('',(0.,78.5,9.5));
#1293=CARTESIAN_POINT('',(0.500000000000007,79.,9.5));
#1294=CARTESIAN_POINT('Origin',(0.500000000000007,78.5,9.5));
#1295=CARTESIAN_POINT('',(0.500000000000007,78.5,10.));
#1296=CARTESIAN_POINT('Origin',(0.499999999999998,78.5,9.5));
#1297=CARTESIAN_POINT('Origin',(0.500000000000007,78.5,9.5));
#1298=CARTESIAN_POINT('Origin',(0.5,0.499999999999998,9.5));
#1299=CARTESIAN_POINT('',(0.,0.499999999999998,9.5));
#1300=CARTESIAN_POINT('',(0.499999999999998,0.500000000000007,10.));
#1301=CARTESIAN_POINT('Origin',(0.499999999999998,0.500000000000007,9.5));
#1302=CARTESIAN_POINT('',(0.499999999999998,0.,9.5));
#1303=CARTESIAN_POINT('Origin',(0.5,0.499999999999998,9.5));
#1304=CARTESIAN_POINT('Origin',(0.499999999999998,0.499999999999998,9.5));
#1305=CARTESIAN_POINT('Origin',(0.5,0.499999999999998,0.));
#1306=CARTESIAN_POINT('',(0.,0.500000000000007,8.));
#1307=CARTESIAN_POINT('',(0.499999999999998,0.,8.));
#1308=CARTESIAN_POINT('Origin',(0.5,0.499999999999998,8.));
#1309=CARTESIAN_POINT('',(0.5,0.,0.));
#1310=CARTESIAN_POINT('',(0.,0.499999999999998,0.));
#1311=CARTESIAN_POINT('Origin',(179.5,78.5,9.5));
#1312=CARTESIAN_POINT('',(179.5,79.,9.5));
#1313=CARTESIAN_POINT('',(180.,78.5,9.5));
#1314=CARTESIAN_POINT('Origin',(179.5,78.5,9.5));
#1315=CARTESIAN_POINT('',(179.5,78.5,10.));
#1316=CARTESIAN_POINT('Origin',(179.5,78.5,9.5));
#1317=CARTESIAN_POINT('Origin',(179.5,78.5,9.5));
#1318=CARTESIAN_POINT('Origin',(177.953639828901,78.5,9.5));
#1319=CARTESIAN_POINT('',(113.,79.,9.5));
#1320=CARTESIAN_POINT('',(113.,78.5,10.));
#1321=CARTESIAN_POINT('Origin',(113.,78.5,9.5));
#1322=CARTESIAN_POINT('',(177.953639828901,78.5,10.));
#1323=CARTESIAN_POINT('',(177.953639828901,79.,9.5));
#1324=CARTESIAN_POINT('Origin',(179.5,0.5,9.5));
#1325=CARTESIAN_POINT('',(179.5,0.,9.5));
#1326=CARTESIAN_POINT('',(179.5,0.499999999999998,10.));
#1327=CARTESIAN_POINT('Origin',(179.5,0.499999999999998,9.5));
#1328=CARTESIAN_POINT('',(180.,0.499999999999998,9.5));
#1329=CARTESIAN_POINT('Origin',(179.5,0.5,9.5));
#1330=CARTESIAN_POINT('Origin',(179.5,0.499999999999998,9.5));
#1331=CARTESIAN_POINT('Origin',(179.5,0.5,0.));
#1332=CARTESIAN_POINT('',(179.5,0.,8.));
#1333=CARTESIAN_POINT('',(180.,0.5,8.));
#1334=CARTESIAN_POINT('Origin',(179.5,0.5,8.));
#1335=CARTESIAN_POINT('',(180.,0.5,0.));
#1336=CARTESIAN_POINT('',(179.5,0.,0.));
#1337=CARTESIAN_POINT('Origin',(179.5,32.5,9.5));
#1338=CARTESIAN_POINT('',(179.5,32.5,10.));
#1339=CARTESIAN_POINT('',(180.,32.5,9.5));
#1340=CARTESIAN_POINT('Origin',(45.,0.499999999999998,9.5));
#1341=CARTESIAN_POINT('',(45.,0.499999999999998,10.));
#1342=CARTESIAN_POINT('',(45.,0.,9.5));
#1343=CARTESIAN_POINT('Origin',(179.5,78.5,5.));
#1344=CARTESIAN_POINT('',(179.5,79.,2.));
#1345=CARTESIAN_POINT('',(179.5,79.,5.));
#1346=CARTESIAN_POINT('',(180.,78.5,1.5));
#1347=CARTESIAN_POINT('',(180.,78.5,5.));
#1348=CARTESIAN_POINT('Origin',(179.5,78.5,1.5));
#1349=CARTESIAN_POINT('Origin',(0.499999999999998,97.5,9.5));
#1350=CARTESIAN_POINT('',(0.499999999999998,97.5,10.));
#1351=CARTESIAN_POINT('',(0.,97.5,9.5));
#1352=CARTESIAN_POINT('Origin',(179.5,52.25,1.5));
#1353=CARTESIAN_POINT('',(179.5,52.25,2.));
#1354=CARTESIAN_POINT('',(180.,52.25,1.5));
#1355=CARTESIAN_POINT('Origin',(177.953639828901,78.5,9.5));
#1356=CARTESIAN_POINT('',(90.,78.5,10.));
#1357=CARTESIAN_POINT('',(90.,79.,9.5));
#1358=CARTESIAN_POINT('Origin',(90.,78.5,9.5));
#1359=CARTESIAN_POINT('',(177.953639828901,79.,9.5));
#1360=CARTESIAN_POINT('',(177.953639828901,78.5,10.));
#1361=CARTESIAN_POINT('Origin',(0.500000000000007,78.5,5.));
#1362=CARTESIAN_POINT('',(0.,78.5,1.5));
#1363=CARTESIAN_POINT('',(0.,78.5,5.));
#1364=CARTESIAN_POINT('',(0.500000000000007,79.,2.));
#1365=CARTESIAN_POINT('',(0.500000000000007,79.,5.));
#1366=CARTESIAN_POINT('Origin',(0.500000000000007,78.5,1.5));
#1367=CARTESIAN_POINT('Origin',(0.500000000000007,117.25,1.5));
#1368=CARTESIAN_POINT('',(0.500000000000007,117.25,2.));
#1369=CARTESIAN_POINT('',(0.,117.25,1.5));
#1370=CARTESIAN_POINT('Origin',(0.500000000000007,129.5,0.));
#1371=CARTESIAN_POINT('',(0.500000000000007,130.,0.));
#1372=CARTESIAN_POINT('',(0.,129.5,0.));
#1373=CARTESIAN_POINT('Origin',(0.500000000000007,129.5,0.));
#1374=CARTESIAN_POINT('',(0.,129.5,0.));
#1375=CARTESIAN_POINT('',(0.500000000000007,130.,0.));
#1376=CARTESIAN_POINT('Origin',(265.907279657802,79.,10.));
#1377=CARTESIAN_POINT('',(113.,79.,2.));
#1378=CARTESIAN_POINT('',(265.907279657802,79.,2.));
#1379=CARTESIAN_POINT('',(113.,79.,10.));
#1380=CARTESIAN_POINT('Origin',(109.239686526085,104.5,2.));
#1381=CARTESIAN_POINT('',(90.,79.,2.));
#1382=CARTESIAN_POINT('',(265.907279657802,79.,2.));
#1383=CARTESIAN_POINT('',(90.,122.5,2.));
#1384=CARTESIAN_POINT('',(90.,91.,2.));
#1385=CARTESIAN_POINT('',(113.,122.5,2.));
#1386=CARTESIAN_POINT('',(99.6198432630426,122.5,2.));
#1387=CARTESIAN_POINT('',(113.,113.5,2.));
#1388=CARTESIAN_POINT('',(90.,129.,1.99999999999999));
#1389=CARTESIAN_POINT('Origin',(90.,127.5,1.99999999999999));
#1390=CARTESIAN_POINT('',(1.,127.5,1.99999999999999));
#1391=CARTESIAN_POINT('Origin',(2.5,127.5,1.99999999999999));
#1392=CARTESIAN_POINT('',(176.,127.5,1.99999999999999));
#1393=CARTESIAN_POINT('Origin',(177.5,127.5,1.99999999999999));
#1394=CARTESIAN_POINT('Origin',(265.907279657802,79.,10.));
#1395=CARTESIAN_POINT('',(90.,79.,10.));
#1396=CARTESIAN_POINT('Origin',(90.,77.5,10.));
#1397=CARTESIAN_POINT('',(90.,77.5,10.));
#1398=CARTESIAN_POINT('',(90.,71.25,10.));
#1399=CARTESIAN_POINT('',(90.,77.5,8.));
#1400=CARTESIAN_POINT('',(90.,77.5,10.));
#1401=CARTESIAN_POINT('',(90.,77.5,0.));
#1402=CARTESIAN_POINT('',(90.,77.5,5.));
#1403=CARTESIAN_POINT('',(90.,80.5000000000146,0.));
#1404=CARTESIAN_POINT('',(90.,71.25,0.));
#1405=CARTESIAN_POINT('',(90.,122.5,0.));
#1406=CARTESIAN_POINT('',(90.,71.25,0.));
#1407=CARTESIAN_POINT('',(90.,122.5,2.));
#1408=CARTESIAN_POINT('Origin',(0.,0.,0.));
#1409=CARTESIAN_POINT('',(48.0436086694906,0.,8.));
#1410=CARTESIAN_POINT('Origin',(0.,130.,0.));
#1411=CARTESIAN_POINT('',(0.,77.5,0.));
#1412=CARTESIAN_POINT('',(0.,130.,0.));
#1413=CARTESIAN_POINT('',(0.,77.5,8.));
#1414=CARTESIAN_POINT('',(0.,77.5,0.));
#1415=CARTESIAN_POINT('',(0.,84.375,8.));
#1416=CARTESIAN_POINT('Origin',(90.,65.,0.));
#1417=CARTESIAN_POINT('',(180.,130.,0.));
#1418=CARTESIAN_POINT('',(180.,130.,0.));
#1419=CARTESIAN_POINT('',(180.,77.5,0.));
#1420=CARTESIAN_POINT('',(180.,0.,0.));
#1421=CARTESIAN_POINT('',(113.,77.5,0.));
#1422=CARTESIAN_POINT('',(147.731719306538,77.5,0.));
#1423=CARTESIAN_POINT('',(113.,80.5000000000146,0.));
#1424=CARTESIAN_POINT('',(113.,93.75,0.));
#1425=CARTESIAN_POINT('',(115.5,80.5000000000146,0.));
#1426=CARTESIAN_POINT('',(102.5,80.5000000000146,0.));
#1427=CARTESIAN_POINT('',(115.5,124.999999999985,0.));
#1428=CARTESIAN_POINT('',(115.5,94.7499999999927,0.));
#1429=CARTESIAN_POINT('',(87.5000000000146,124.999999999985,0.));
#1430=CARTESIAN_POINT('',(89.0000000000073,124.999999999985,0.));
#1431=CARTESIAN_POINT('',(87.5000000000146,80.5000000000146,0.));
#1432=CARTESIAN_POINT('',(87.5000000000146,72.7500000000073,0.));
#1433=CARTESIAN_POINT('',(102.5,80.5000000000146,0.));
#1434=CARTESIAN_POINT('',(147.731719306538,77.5,0.));
#1435=CARTESIAN_POINT('',(176.,127.5,0.));
#1436=CARTESIAN_POINT('Origin',(177.5,127.5,0.));
#1437=CARTESIAN_POINT('',(1.,127.5,0.));
#1438=CARTESIAN_POINT('Origin',(2.5,127.5,0.));
#1439=CARTESIAN_POINT('',(88.5,127.5,0.));
#1440=CARTESIAN_POINT('Origin',(90.,127.5,0.));
#1441=CARTESIAN_POINT('Origin',(87.5000000000146,72.7500000000073,-0.5));
#1442=CARTESIAN_POINT('',(88.0000000000146,124.499999999985,-0.5));
#1443=CARTESIAN_POINT('',(88.0000000000146,80.5000000000146,-0.5));
#1444=CARTESIAN_POINT('',(88.0000000000146,72.7500000000073,-0.5));
#1445=CARTESIAN_POINT('Origin',(87.5000000000146,80.5000000000146,-0.5));
#1446=CARTESIAN_POINT('Origin',(87.5000000000146,124.999999999985,-0.5));
#1447=CARTESIAN_POINT('Origin',(115.5,94.7499999999927,-0.5));
#1448=CARTESIAN_POINT('',(115.,80.5000000000146,-0.5));
#1449=CARTESIAN_POINT('Origin',(115.5,80.5000000000146,-0.5));
#1450=CARTESIAN_POINT('',(115.,124.499999999985,-0.5));
#1451=CARTESIAN_POINT('',(115.,94.7499999999927,-0.5));
#1452=CARTESIAN_POINT('Origin',(115.5,124.999999999985,-0.5));
#1453=CARTESIAN_POINT('Origin',(89.0000000000073,124.999999999985,-0.5));
#1454=CARTESIAN_POINT('',(89.0000000000073,124.499999999985,-0.5));
#1455=CARTESIAN_POINT('Origin',(88.0000000000146,80.5000000000146,0.));
#1456=CARTESIAN_POINT('',(88.0000000000146,124.499999999985,-1.2));
#1457=CARTESIAN_POINT('',(88.0000000000146,124.499999999985,0.));
#1458=CARTESIAN_POINT('',(88.0000000000146,80.5000000000146,-1.2));
#1459=CARTESIAN_POINT('',(88.0000000000146,80.5000000000146,-1.2));
#1460=CARTESIAN_POINT('',(88.0000000000146,80.5000000000146,0.));
#1461=CARTESIAN_POINT('Origin',(88.0000000000146,124.499999999985,0.));
#1462=CARTESIAN_POINT('',(115.,124.499999999985,-1.2));
#1463=CARTESIAN_POINT('',(115.,124.499999999985,0.));
#1464=CARTESIAN_POINT('',(88.0000000000146,124.499999999985,-1.2));
#1465=CARTESIAN_POINT('Origin',(115.,124.499999999985,0.));
#1466=CARTESIAN_POINT('',(115.,80.5000000000146,-1.2));
#1467=CARTESIAN_POINT('',(115.,80.5000000000146,0.));
#1468=CARTESIAN_POINT('',(115.,124.499999999985,-1.2));
#1469=CARTESIAN_POINT('Origin',(115.,80.5000000000146,0.));
#1470=CARTESIAN_POINT('',(115.,80.5000000000146,0.));
#1471=CARTESIAN_POINT('',(115.,80.5000000000146,-1.2));
#1472=CARTESIAN_POINT('Origin',(101.500000000007,102.5,-1.2));
#1473=CARTESIAN_POINT('Origin',(101.500000000007,102.5,0.));
#1474=CARTESIAN_POINT('',(113.,122.5,0.));
#1475=CARTESIAN_POINT('',(113.,93.75,0.));
#1476=CARTESIAN_POINT('',(90.,122.5,0.));
#1477=CARTESIAN_POINT('Origin',(90.,122.5,2.));
#1478=CARTESIAN_POINT('',(113.,122.5,2.));
#1479=CARTESIAN_POINT('Origin',(205.463438613076,77.5,0.));
#1480=CARTESIAN_POINT('',(205.463438613076,77.5,8.));
#1481=CARTESIAN_POINT('Origin',(113.,77.5,10.));
#1482=CARTESIAN_POINT('',(113.,77.5,8.));
#1483=CARTESIAN_POINT('',(205.463438613076,77.5,8.));
#1484=CARTESIAN_POINT('',(113.,77.5,10.));
#1485=CARTESIAN_POINT('',(101.5,77.5,10.));
#1486=CARTESIAN_POINT('',(113.,77.5,10.));
#1487=CARTESIAN_POINT('Origin',(113.,137.5,10.));
#1488=CARTESIAN_POINT('',(113.,77.5,5.));
#1489=CARTESIAN_POINT('',(113.,101.25,10.));
#1490=CARTESIAN_POINT('Origin',(205.463438613076,77.5,0.));
#1491=CARTESIAN_POINT('',(180.,77.5,8.));
#1492=CARTESIAN_POINT('',(180.,77.5,0.));
#1493=CARTESIAN_POINT('',(205.463438613076,77.5,8.));
#1494=CARTESIAN_POINT('Origin',(2.5,65.,-212.261107708929));
#1495=CARTESIAN_POINT('',(1.,65.,8.00000000000001));
#1496=CARTESIAN_POINT('Origin',(2.5,65.,8.00000000000001));
#1497=CARTESIAN_POINT('',(4.,65.,10.));
#1498=CARTESIAN_POINT('Origin',(2.5,65.,10.));
#1499=CARTESIAN_POINT('Origin',(177.5,2.5,-212.261107708929));
#1500=CARTESIAN_POINT('',(176.,2.5,8.00000000000001));
#1501=CARTESIAN_POINT('Origin',(177.5,2.5,8.00000000000001));
#1502=CARTESIAN_POINT('',(179.,2.5,10.));
#1503=CARTESIAN_POINT('Origin',(177.5,2.5,10.));
#1504=CARTESIAN_POINT('Origin',(177.5,127.5,-212.261107708929));
#1505=CARTESIAN_POINT('Origin',(2.5,127.5,-212.261107708929));
#1506=CARTESIAN_POINT('Origin',(90.,127.5,-212.261107708929));
#1507=CARTESIAN_POINT('Origin',(177.5,65.,-212.261107708929));
#1508=CARTESIAN_POINT('',(176.,65.,8.00000000000001));
#1509=CARTESIAN_POINT('Origin',(177.5,65.,8.00000000000001));
#1510=CARTESIAN_POINT('',(179.,65.,10.));
#1511=CARTESIAN_POINT('Origin',(177.5,65.,10.));
#1512=CARTESIAN_POINT('Origin',(90.,2.5,-212.261107708929));
#1513=CARTESIAN_POINT('',(88.5,2.5,8.00000000000001));
#1514=CARTESIAN_POINT('Origin',(90.,2.5,8.00000000000001));
#1515=CARTESIAN_POINT('',(91.5,2.5,10.));
#1516=CARTESIAN_POINT('Origin',(90.,2.5,10.));
#1517=CARTESIAN_POINT('Origin',(2.5,2.5,-212.261107708929));
#1518=CARTESIAN_POINT('',(1.,2.5,8.00000000000001));
#1519=CARTESIAN_POINT('Origin',(2.5,2.5,8.00000000000001));
#1520=CARTESIAN_POINT('',(4.,2.5,10.));
#1521=CARTESIAN_POINT('Origin',(2.5,2.5,10.));
#1522=CARTESIAN_POINT('Origin',(96.0872173389813,38.75,8.));
#1523=CARTESIAN_POINT('',(180.,19.375,8.));
#1524=CARTESIAN_POINT('Origin',(180.,130.,0.));
#1525=CARTESIAN_POINT('',(180.,130.,0.));
#1526=CARTESIAN_POINT('Origin',(180.,0.,0.));
#1527=CARTESIAN_POINT('Origin',(90.,65.,10.));
#1528=UNCERTAINTY_MEASURE_WITH_UNIT(LENGTH_MEASURE(0.01),#1532,
'DISTANCE_ACCURACY_VALUE',
'Maximum model space distance between geometric entities at asserted c
onnectivities');
#1529=UNCERTAINTY_MEASURE_WITH_UNIT(LENGTH_MEASURE(1.E-6),#1532,
'DISTANCE_ACCURACY_VALUE',
'Maximum model space distance between geometric entities at asserted c
onnectivities');
#1530=(
GEOMETRIC_REPRESENTATION_CONTEXT(3)
GLOBAL_UNCERTAINTY_ASSIGNED_CONTEXT((#1528))
GLOBAL_UNIT_ASSIGNED_CONTEXT((#1532,#1535,#1533))
REPRESENTATION_CONTEXT('','3D')
);
#1531=(
GEOMETRIC_REPRESENTATION_CONTEXT(3)
GLOBAL_UNCERTAINTY_ASSIGNED_CONTEXT((#1529))
GLOBAL_UNIT_ASSIGNED_CONTEXT((#1532,#1535,#1533))
REPRESENTATION_CONTEXT('','3D')
);
#1532=(
LENGTH_UNIT()
NAMED_UNIT(*)
SI_UNIT(.MILLI.,.METRE.)
);
#1533=(
NAMED_UNIT(*)
SI_UNIT($,.STERADIAN.)
SOLID_ANGLE_UNIT()
);
#1534=DIMENSIONAL_EXPONENTS(0.,0.,0.,0.,0.,0.,0.);
#1535=(
CONVERSION_BASED_UNIT('degree',#1537)
NAMED_UNIT(#1534)
PLANE_ANGLE_UNIT()
);
#1536=(
NAMED_UNIT(*)
PLANE_ANGLE_UNIT()
SI_UNIT($,.RADIAN.)
);
#1537=PLANE_ANGLE_MEASURE_WITH_UNIT(PLANE_ANGLE_MEASURE(0.01745329252),
#1536);
#1538=SHAPE_DEFINITION_REPRESENTATION(#1539,#1540);
#1539=PRODUCT_DEFINITION_SHAPE('',$,#1542);
#1540=SHAPE_REPRESENTATION('',(#914),#1530);
#1541=PRODUCT_DEFINITION_CONTEXT('part definition',#1546,'design');
#1542=PRODUCT_DEFINITION('y_ko_diaplay_part5','y_ko_diaplay_part5',#1543,
#1541);
#1543=PRODUCT_DEFINITION_FORMATION('',$,#1548);
#1544=PRODUCT_RELATED_PRODUCT_CATEGORY('y_ko_diaplay_part5',
'y_ko_diaplay_part5',(#1548));
#1545=APPLICATION_PROTOCOL_DEFINITION('international standard',
'automotive_design',2009,#1546);
#1546=APPLICATION_CONTEXT(
'Core Data for Automotive Mechanical Design Process');
#1547=PRODUCT_CONTEXT('part definition',#1546,'mechanical');
#1548=PRODUCT('y_ko_diaplay_part5','y_ko_diaplay_part5',$,(#1547));
#1549=PRESENTATION_STYLE_ASSIGNMENT((#1550));
#1550=SURFACE_STYLE_USAGE(.BOTH.,#1551);
#1551=SURFACE_SIDE_STYLE('',(#1552));
#1552=SURFACE_STYLE_FILL_AREA(#1553);
#1553=FILL_AREA_STYLE('',(#1554));
#1554=FILL_AREA_STYLE_COLOUR('',#1555);
#1555=COLOUR_RGB('',0.749019607843137,0.749019607843137,0.749019607843137);
ENDSEC;
END-ISO-10303-21;
