# Supplementary material for: MR-compatible, 3.8 inch dual organic light-emitting diode (OLED) in-bore display for functional MRI
Source: PLoS One. 2018 Oct 11;13(10):e0205325. doi: 10.1371/journal.pone.0205325 (PMC6181352; doi:10.1371/journal.pone.0205325)
Supplement: S1 File — This file contains the CAD files for the shield box. (ZIP) [file pone.0205325.s001.zip › 3Dfiles/y_ko_diaplay_part5_cover_HDMI.stp]

ISO-10303-21;
HEADER;
/* Generated by software containing ST-Developer
 * from STEP Tools, Inc. (www.steptools.com) 
 */

FILE_DESCRIPTION(
/* description */ (''),
/* implementation_level */ '2;1');

FILE_NAME(
/* name */ 
'C:\\Users\\YunKo\\Project\\OLED\\Cover_3D\\Insidebore_final\\y_ko_dia
play_part5_cover_HDMI.stp',
/* time_stamp */ '2018-08-16T11:12:01+02:00',
/* author */ ('YunKo'),
/* organization */ (''),
/* preprocessor_version */ 'ST-DEVELOPER v16.5',
/* originating_system */ 'Autodesk Inventor 2017',
/* authorisation */ '');

FILE_SCHEMA (('AUTOMOTIVE_DESIGN { 1 0 10303 214 3 1 1 }'));
ENDSEC;

DATA;
#10=MECHANICAL_DESIGN_GEOMETRIC_PRESENTATION_REPRESENTATION('',(#13),#573);
#11=SHAPE_REPRESENTATION_RELATIONSHIP('SRR','None',#582,#12);
#12=ADVANCED_BREP_SHAPE_REPRESENTATION('',(#14),#572);
#13=STYLED_ITEM('',(#591),#14);
#14=MANIFOLD_SOLID_BREP('Solid1',#359);
#15=FACE_OUTER_BOUND('',#33,.T.);
#16=FACE_OUTER_BOUND('',#34,.T.);
#17=FACE_OUTER_BOUND('',#35,.T.);
#18=FACE_OUTER_BOUND('',#36,.T.);
#19=FACE_OUTER_BOUND('',#37,.T.);
#20=FACE_OUTER_BOUND('',#38,.T.);
#21=FACE_OUTER_BOUND('',#39,.T.);
#22=FACE_OUTER_BOUND('',#40,.T.);
#23=FACE_OUTER_BOUND('',#41,.T.);
#24=FACE_OUTER_BOUND('',#42,.T.);
#25=FACE_OUTER_BOUND('',#43,.T.);
#26=FACE_OUTER_BOUND('',#44,.T.);
#27=FACE_OUTER_BOUND('',#45,.T.);
#28=FACE_OUTER_BOUND('',#46,.T.);
#29=FACE_OUTER_BOUND('',#47,.T.);
#30=FACE_OUTER_BOUND('',#48,.T.);
#31=FACE_OUTER_BOUND('',#49,.T.);
#32=FACE_OUTER_BOUND('',#50,.T.);
#33=EDGE_LOOP('',(#227,#228,#229,#230));
#34=EDGE_LOOP('',(#231,#232,#233,#234));
#35=EDGE_LOOP('',(#235,#236,#237,#238,#239,#240,#241,#242));
#36=EDGE_LOOP('',(#243,#244,#245,#246));
#37=EDGE_LOOP('',(#247,#248,#249,#250));
#38=EDGE_LOOP('',(#251,#252,#253,#254));
#39=EDGE_LOOP('',(#255,#256,#257,#258,#259,#260,#261,#262));
#40=EDGE_LOOP('',(#263,#264,#265,#266));
#41=EDGE_LOOP('',(#267,#268,#269,#270));
#42=EDGE_LOOP('',(#271,#272,#273,#274));
#43=EDGE_LOOP('',(#275,#276,#277,#278,#279,#280,#281,#282));
#44=EDGE_LOOP('',(#283,#284,#285,#286));
#45=EDGE_LOOP('',(#287,#288,#289,#290));
#46=EDGE_LOOP('',(#291,#292,#293,#294));
#47=EDGE_LOOP('',(#295,#296,#297,#298));
#48=EDGE_LOOP('',(#299,#300,#301,#302,#303,#304,#305,#306));
#49=EDGE_LOOP('',(#307,#308,#309,#310));
#50=EDGE_LOOP('',(#311,#312,#313,#314,#315,#316,#317,#318,#319,#320,#321,
#322));
#51=LINE('',#475,#99);
#52=LINE('',#477,#100);
#53=LINE('',#479,#101);
#54=LINE('',#480,#102);
#55=LINE('',#484,#103);
#56=LINE('',#486,#104);
#57=LINE('',#488,#105);
#58=LINE('',#489,#106);
#59=LINE('',#492,#107);
#60=LINE('',#493,#108);
#61=LINE('',#495,#109);
#62=LINE('',#497,#110);
#63=LINE('',#499,#111);
#64=LINE('',#500,#112);
#65=LINE('',#504,#113);
#66=LINE('',#506,#114);
#67=LINE('',#508,#115);
#68=LINE('',#509,#116);
#69=LINE('',#512,#117);
#70=LINE('',#514,#118);
#71=LINE('',#515,#119);
#72=LINE('',#518,#120);
#73=LINE('',#519,#121);
#74=LINE('',#523,#122);
#75=LINE('',#524,#123);
#76=LINE('',#525,#124);
#77=LINE('',#526,#125);
#78=LINE('',#530,#126);
#79=LINE('',#531,#127);
#80=LINE('',#532,#128);
#81=LINE('',#534,#129);
#82=LINE('',#535,#130);
#83=LINE('',#539,#131);
#84=LINE('',#541,#132);
#85=LINE('',#543,#133);
#86=LINE('',#544,#134);
#87=LINE('',#546,#135);
#88=LINE('',#548,#136);
#89=LINE('',#549,#137);
#90=LINE('',#552,#138);
#91=LINE('',#553,#139);
#92=LINE('',#556,#140);
#93=LINE('',#557,#141);
#94=LINE('',#560,#142);
#95=LINE('',#561,#143);
#96=LINE('',#564,#144);
#97=LINE('',#565,#145);
#98=LINE('',#567,#146);
#99=VECTOR('',#389,10.);
#100=VECTOR('',#390,10.);
#101=VECTOR('',#391,10.);
#102=VECTOR('',#392,10.);
#103=VECTOR('',#395,10.);
#104=VECTOR('',#396,10.);
#105=VECTOR('',#397,10.);
#106=VECTOR('',#398,10.);
#107=VECTOR('',#401,10.);
#108=VECTOR('',#402,10.);
#109=VECTOR('',#403,10.);
#110=VECTOR('',#404,10.);
#111=VECTOR('',#405,10.);
#112=VECTOR('',#406,10.);
#113=VECTOR('',#409,10.);
#114=VECTOR('',#410,10.);
#115=VECTOR('',#411,10.);
#116=VECTOR('',#412,10.);
#117=VECTOR('',#415,10.);
#118=VECTOR('',#416,10.);
#119=VECTOR('',#417,10.);
#120=VECTOR('',#420,10.);
#121=VECTOR('',#421,10.);
#122=VECTOR('',#424,10.);
#123=VECTOR('',#425,10.);
#124=VECTOR('',#426,10.);
#125=VECTOR('',#427,10.);
#126=VECTOR('',#430,10.);
#127=VECTOR('',#431,10.);
#128=VECTOR('',#432,10.);
#129=VECTOR('',#435,10.);
#130=VECTOR('',#436,10.);
#131=VECTOR('',#439,10.);
#132=VECTOR('',#440,10.);
#133=VECTOR('',#441,10.);
#134=VECTOR('',#442,10.);
#135=VECTOR('',#445,10.);
#136=VECTOR('',#446,10.);
#137=VECTOR('',#447,10.);
#138=VECTOR('',#450,10.);
#139=VECTOR('',#451,10.);
#140=VECTOR('',#454,10.);
#141=VECTOR('',#455,10.);
#142=VECTOR('',#458,10.);
#143=VECTOR('',#459,10.);
#144=VECTOR('',#462,10.);
#145=VECTOR('',#463,10.);
#146=VECTOR('',#466,10.);
#147=VERTEX_POINT('',#473);
#148=VERTEX_POINT('',#474);
#149=VERTEX_POINT('',#476);
#150=VERTEX_POINT('',#478);
#151=VERTEX_POINT('',#482);
#152=VERTEX_POINT('',#483);
#153=VERTEX_POINT('',#485);
#154=VERTEX_POINT('',#487);
#155=VERTEX_POINT('',#491);
#156=VERTEX_POINT('',#494);
#157=VERTEX_POINT('',#496);
#158=VERTEX_POINT('',#498);
#159=VERTEX_POINT('',#502);
#160=VERTEX_POINT('',#503);
#161=VERTEX_POINT('',#505);
#162=VERTEX_POINT('',#507);
#163=VERTEX_POINT('',#511);
#164=VERTEX_POINT('',#513);
#165=VERTEX_POINT('',#517);
#166=VERTEX_POINT('',#521);
#167=VERTEX_POINT('',#522);
#168=VERTEX_POINT('',#528);
#169=VERTEX_POINT('',#529);
#170=VERTEX_POINT('',#537);
#171=VERTEX_POINT('',#538);
#172=VERTEX_POINT('',#540);
#173=VERTEX_POINT('',#542);
#174=VERTEX_POINT('',#547);
#175=VERTEX_POINT('',#551);
#176=VERTEX_POINT('',#555);
#177=VERTEX_POINT('',#559);
#178=VERTEX_POINT('',#563);
#179=EDGE_CURVE('',#147,#148,#51,.T.);
#180=EDGE_CURVE('',#148,#149,#52,.T.);
#181=EDGE_CURVE('',#149,#150,#53,.T.);
#182=EDGE_CURVE('',#150,#147,#54,.T.);
#183=EDGE_CURVE('',#151,#152,#55,.T.);
#184=EDGE_CURVE('',#152,#153,#56,.T.);
#185=EDGE_CURVE('',#153,#154,#57,.T.);
#186=EDGE_CURVE('',#154,#151,#58,.T.);
#187=EDGE_CURVE('',#155,#152,#59,.T.);
#188=EDGE_CURVE('',#151,#150,#60,.T.);
#189=EDGE_CURVE('',#156,#149,#61,.T.);
#190=EDGE_CURVE('',#157,#156,#62,.T.);
#191=EDGE_CURVE('',#157,#158,#63,.T.);
#192=EDGE_CURVE('',#155,#158,#64,.T.);
#193=EDGE_CURVE('',#159,#160,#65,.T.);
#194=EDGE_CURVE('',#159,#161,#66,.T.);
#195=EDGE_CURVE('',#162,#161,#67,.T.);
#196=EDGE_CURVE('',#160,#162,#68,.T.);
#197=EDGE_CURVE('',#160,#163,#69,.T.);
#198=EDGE_CURVE('',#163,#164,#70,.T.);
#199=EDGE_CURVE('',#164,#159,#71,.T.);
#200=EDGE_CURVE('',#162,#165,#72,.T.);
#201=EDGE_CURVE('',#163,#165,#73,.T.);
#202=EDGE_CURVE('',#166,#167,#74,.T.);
#203=EDGE_CURVE('',#167,#156,#75,.T.);
#204=EDGE_CURVE('',#161,#148,#76,.T.);
#205=EDGE_CURVE('',#166,#164,#77,.T.);
#206=EDGE_CURVE('',#168,#169,#78,.T.);
#207=EDGE_CURVE('',#167,#169,#79,.T.);
#208=EDGE_CURVE('',#168,#166,#80,.T.);
#209=EDGE_CURVE('',#158,#168,#81,.T.);
#210=EDGE_CURVE('',#169,#157,#82,.T.);
#211=EDGE_CURVE('',#170,#171,#83,.T.);
#212=EDGE_CURVE('',#172,#170,#84,.T.);
#213=EDGE_CURVE('',#173,#172,#85,.T.);
#214=EDGE_CURVE('',#171,#173,#86,.T.);
#215=EDGE_CURVE('',#173,#147,#87,.T.);
#216=EDGE_CURVE('',#174,#172,#88,.T.);
#217=EDGE_CURVE('',#174,#165,#89,.T.);
#218=EDGE_CURVE('',#175,#170,#90,.T.);
#219=EDGE_CURVE('',#175,#174,#91,.T.);
#220=EDGE_CURVE('',#171,#176,#92,.T.);
#221=EDGE_CURVE('',#176,#175,#93,.T.);
#222=EDGE_CURVE('',#177,#155,#94,.T.);
#223=EDGE_CURVE('',#153,#177,#95,.T.);
#224=EDGE_CURVE('',#178,#177,#96,.T.);
#225=EDGE_CURVE('',#154,#178,#97,.T.);
#226=EDGE_CURVE('',#178,#176,#98,.T.);
#227=ORIENTED_EDGE('',*,*,#179,.T.);
#228=ORIENTED_EDGE('',*,*,#180,.T.);
#229=ORIENTED_EDGE('',*,*,#181,.T.);
#230=ORIENTED_EDGE('',*,*,#182,.T.);
#231=ORIENTED_EDGE('',*,*,#183,.T.);
#232=ORIENTED_EDGE('',*,*,#184,.T.);
#233=ORIENTED_EDGE('',*,*,#185,.T.);
#234=ORIENTED_EDGE('',*,*,#186,.T.);
#235=ORIENTED_EDGE('',*,*,#187,.T.);
#236=ORIENTED_EDGE('',*,*,#183,.F.);
#237=ORIENTED_EDGE('',*,*,#188,.T.);
#238=ORIENTED_EDGE('',*,*,#181,.F.);
#239=ORIENTED_EDGE('',*,*,#189,.F.);
#240=ORIENTED_EDGE('',*,*,#190,.F.);
#241=ORIENTED_EDGE('',*,*,#191,.T.);
#242=ORIENTED_EDGE('',*,*,#192,.F.);
#243=ORIENTED_EDGE('',*,*,#193,.F.);
#244=ORIENTED_EDGE('',*,*,#194,.T.);
#245=ORIENTED_EDGE('',*,*,#195,.F.);
#246=ORIENTED_EDGE('',*,*,#196,.F.);
#247=ORIENTED_EDGE('',*,*,#193,.T.);
#248=ORIENTED_EDGE('',*,*,#197,.T.);
#249=ORIENTED_EDGE('',*,*,#198,.T.);
#250=ORIENTED_EDGE('',*,*,#199,.T.);
#251=ORIENTED_EDGE('',*,*,#196,.T.);
#252=ORIENTED_EDGE('',*,*,#200,.T.);
#253=ORIENTED_EDGE('',*,*,#201,.F.);
#254=ORIENTED_EDGE('',*,*,#197,.F.);
#255=ORIENTED_EDGE('',*,*,#202,.T.);
#256=ORIENTED_EDGE('',*,*,#203,.T.);
#257=ORIENTED_EDGE('',*,*,#189,.T.);
#258=ORIENTED_EDGE('',*,*,#180,.F.);
#259=ORIENTED_EDGE('',*,*,#204,.F.);
#260=ORIENTED_EDGE('',*,*,#194,.F.);
#261=ORIENTED_EDGE('',*,*,#199,.F.);
#262=ORIENTED_EDGE('',*,*,#205,.F.);
#263=ORIENTED_EDGE('',*,*,#206,.T.);
#264=ORIENTED_EDGE('',*,*,#207,.F.);
#265=ORIENTED_EDGE('',*,*,#202,.F.);
#266=ORIENTED_EDGE('',*,*,#208,.F.);
#267=ORIENTED_EDGE('',*,*,#209,.F.);
#268=ORIENTED_EDGE('',*,*,#191,.F.);
#269=ORIENTED_EDGE('',*,*,#210,.F.);
#270=ORIENTED_EDGE('',*,*,#206,.F.);
#271=ORIENTED_EDGE('',*,*,#211,.F.);
#272=ORIENTED_EDGE('',*,*,#212,.F.);
#273=ORIENTED_EDGE('',*,*,#213,.F.);
#274=ORIENTED_EDGE('',*,*,#214,.F.);
#275=ORIENTED_EDGE('',*,*,#215,.F.);
#276=ORIENTED_EDGE('',*,*,#213,.T.);
#277=ORIENTED_EDGE('',*,*,#216,.F.);
#278=ORIENTED_EDGE('',*,*,#217,.T.);
#279=ORIENTED_EDGE('',*,*,#200,.F.);
#280=ORIENTED_EDGE('',*,*,#195,.T.);
#281=ORIENTED_EDGE('',*,*,#204,.T.);
#282=ORIENTED_EDGE('',*,*,#179,.F.);
#283=ORIENTED_EDGE('',*,*,#212,.T.);
#284=ORIENTED_EDGE('',*,*,#218,.F.);
#285=ORIENTED_EDGE('',*,*,#219,.T.);
#286=ORIENTED_EDGE('',*,*,#216,.T.);
#287=ORIENTED_EDGE('',*,*,#211,.T.);
#288=ORIENTED_EDGE('',*,*,#220,.T.);
#289=ORIENTED_EDGE('',*,*,#221,.T.);
#290=ORIENTED_EDGE('',*,*,#218,.T.);
#291=ORIENTED_EDGE('',*,*,#222,.F.);
#292=ORIENTED_EDGE('',*,*,#223,.F.);
#293=ORIENTED_EDGE('',*,*,#184,.F.);
#294=ORIENTED_EDGE('',*,*,#187,.F.);
#295=ORIENTED_EDGE('',*,*,#223,.T.);
#296=ORIENTED_EDGE('',*,*,#224,.F.);
#297=ORIENTED_EDGE('',*,*,#225,.F.);
#298=ORIENTED_EDGE('',*,*,#185,.F.);
#299=ORIENTED_EDGE('',*,*,#225,.T.);
#300=ORIENTED_EDGE('',*,*,#226,.T.);
#301=ORIENTED_EDGE('',*,*,#220,.F.);
#302=ORIENTED_EDGE('',*,*,#214,.T.);
#303=ORIENTED_EDGE('',*,*,#215,.T.);
#304=ORIENTED_EDGE('',*,*,#182,.F.);
#305=ORIENTED_EDGE('',*,*,#188,.F.);
#306=ORIENTED_EDGE('',*,*,#186,.F.);
#307=ORIENTED_EDGE('',*,*,#190,.T.);
#308=ORIENTED_EDGE('',*,*,#203,.F.);
#309=ORIENTED_EDGE('',*,*,#207,.T.);
#310=ORIENTED_EDGE('',*,*,#210,.T.);
#311=ORIENTED_EDGE('',*,*,#222,.T.);
#312=ORIENTED_EDGE('',*,*,#192,.T.);
#313=ORIENTED_EDGE('',*,*,#209,.T.);
#314=ORIENTED_EDGE('',*,*,#208,.T.);
#315=ORIENTED_EDGE('',*,*,#205,.T.);
#316=ORIENTED_EDGE('',*,*,#198,.F.);
#317=ORIENTED_EDGE('',*,*,#201,.T.);
#318=ORIENTED_EDGE('',*,*,#217,.F.);
#319=ORIENTED_EDGE('',*,*,#219,.F.);
#320=ORIENTED_EDGE('',*,*,#221,.F.);
#321=ORIENTED_EDGE('',*,*,#226,.F.);
#322=ORIENTED_EDGE('',*,*,#224,.T.);
#323=PLANE('',#367);
#324=PLANE('',#368);
#325=PLANE('',#369);
#326=PLANE('',#370);
#327=PLANE('',#371);
#328=PLANE('',#372);
#329=PLANE('',#373);
#330=PLANE('',#374);
#331=PLANE('',#375);
#332=PLANE('',#376);
#333=PLANE('',#377);
#334=PLANE('',#378);
#335=PLANE('',#379);
#336=PLANE('',#380);
#337=PLANE('',#381);
#338=PLANE('',#382);
#339=PLANE('',#383);
#340=PLANE('',#384);
#341=ADVANCED_FACE('',(#15),#323,.T.);
#342=ADVANCED_FACE('',(#16),#324,.T.);
#343=ADVANCED_FACE('',(#17),#325,.T.);
#344=ADVANCED_FACE('',(#18),#326,.T.);
#345=ADVANCED_FACE('',(#19),#327,.T.);
#346=ADVANCED_FACE('',(#20),#328,.T.);
#347=ADVANCED_FACE('',(#21),#329,.T.);
#348=ADVANCED_FACE('',(#22),#330,.F.);
#349=ADVANCED_FACE('',(#23),#331,.F.);
#350=ADVANCED_FACE('',(#24),#332,.T.);
#351=ADVANCED_FACE('',(#25),#333,.T.);
#352=ADVANCED_FACE('',(#26),#334,.T.);
#353=ADVANCED_FACE('',(#27),#335,.T.);
#354=ADVANCED_FACE('',(#28),#336,.F.);
#355=ADVANCED_FACE('',(#29),#337,.F.);
#356=ADVANCED_FACE('',(#30),#338,.T.);
#357=ADVANCED_FACE('',(#31),#339,.T.);
#358=ADVANCED_FACE('',(#32),#340,.T.);
#359=CLOSED_SHELL('',(#341,#342,#343,#344,#345,#346,#347,#348,#349,#350,
#351,#352,#353,#354,#355,#356,#357,#358));
#360=DATE_TIME_ROLE('creation_date');
#361=APPLIED_DATE_AND_TIME_ASSIGNMENT(#362,#360,(#584));
#362=DATE_AND_TIME(#363,#364);
#363=CALENDAR_DATE(2018,2,2);
#364=LOCAL_TIME(11,19,33.,#365);
#365=COORDINATED_UNIVERSAL_TIME_OFFSET(0,0,.BEHIND.);
#366=AXIS2_PLACEMENT_3D('placement',#471,#385,#386);
#367=AXIS2_PLACEMENT_3D('',#472,#387,#388);
#368=AXIS2_PLACEMENT_3D('',#481,#393,#394);
#369=AXIS2_PLACEMENT_3D('',#490,#399,#400);
#370=AXIS2_PLACEMENT_3D('',#501,#407,#408);
#371=AXIS2_PLACEMENT_3D('',#510,#413,#414);
#372=AXIS2_PLACEMENT_3D('',#516,#418,#419);
#373=AXIS2_PLACEMENT_3D('',#520,#422,#423);
#374=AXIS2_PLACEMENT_3D('',#527,#428,#429);
#375=AXIS2_PLACEMENT_3D('',#533,#433,#434);
#376=AXIS2_PLACEMENT_3D('',#536,#437,#438);
#377=AXIS2_PLACEMENT_3D('',#545,#443,#444);
#378=AXIS2_PLACEMENT_3D('',#550,#448,#449);
#379=AXIS2_PLACEMENT_3D('',#554,#452,#453);
#380=AXIS2_PLACEMENT_3D('',#558,#456,#457);
#381=AXIS2_PLACEMENT_3D('',#562,#460,#461);
#382=AXIS2_PLACEMENT_3D('',#566,#464,#465);
#383=AXIS2_PLACEMENT_3D('',#568,#467,#468);
#384=AXIS2_PLACEMENT_3D('',#569,#469,#470);
#385=DIRECTION('axis',(0.,0.,1.));
#386=DIRECTION('refdir',(1.,0.,0.));
#387=DIRECTION('center_axis',(0.,1.,0.));
#388=DIRECTION('ref_axis',(0.,0.,1.));
#389=DIRECTION('',(1.,0.,0.));
#390=DIRECTION('',(0.,0.,-1.));
#391=DIRECTION('',(-1.,0.,0.));
#392=DIRECTION('',(0.,0.,1.));
#393=DIRECTION('center_axis',(0.,1.,0.));
#394=DIRECTION('ref_axis',(-1.,0.,0.));
#395=DIRECTION('',(1.,0.,0.));
#396=DIRECTION('',(0.,0.,-1.));
#397=DIRECTION('',(-1.,0.,0.));
#398=DIRECTION('',(0.,0.,1.));
#399=DIRECTION('center_axis',(0.,0.,-1.));
#400=DIRECTION('ref_axis',(0.,1.,0.));
#401=DIRECTION('',(0.,1.,0.));
#402=DIRECTION('',(0.,1.,0.));
#403=DIRECTION('',(0.,1.,0.));
#404=DIRECTION('',(1.,0.,0.));
#405=DIRECTION('',(0.,-1.,0.));
#406=DIRECTION('',(1.,0.,0.));
#407=DIRECTION('center_axis',(0.,-1.,0.));
#408=DIRECTION('ref_axis',(1.,0.,0.));
#409=DIRECTION('',(-1.,0.,0.));
#410=DIRECTION('',(0.,0.,1.));
#411=DIRECTION('',(1.,0.,0.));
#412=DIRECTION('',(0.,0.,1.));
#413=DIRECTION('center_axis',(0.,0.,1.));
#414=DIRECTION('ref_axis',(1.,0.,0.));
#415=DIRECTION('',(0.,-1.,0.));
#416=DIRECTION('',(1.,0.,0.));
#417=DIRECTION('',(0.,1.,0.));
#418=DIRECTION('center_axis',(1.,0.,0.));
#419=DIRECTION('ref_axis',(0.,1.,0.));
#420=DIRECTION('',(0.,-1.,0.));
#421=DIRECTION('',(0.,0.,1.));
#422=DIRECTION('center_axis',(1.,0.,0.));
#423=DIRECTION('ref_axis',(0.,1.,0.));
#424=DIRECTION('',(0.,1.,0.));
#425=DIRECTION('',(0.,0.,1.));
#426=DIRECTION('',(0.,1.,0.));
#427=DIRECTION('',(0.,0.,1.));
#428=DIRECTION('center_axis',(0.,0.,1.));
#429=DIRECTION('ref_axis',(1.,0.,0.));
#430=DIRECTION('',(0.,1.,0.));
#431=DIRECTION('',(-1.,0.,0.));
#432=DIRECTION('',(1.,0.,0.));
#433=DIRECTION('center_axis',(1.,0.,0.));
#434=DIRECTION('ref_axis',(0.,-1.,0.));
#435=DIRECTION('',(0.,0.,-1.));
#436=DIRECTION('',(0.,0.,1.));
#437=DIRECTION('center_axis',(0.,-1.,0.));
#438=DIRECTION('ref_axis',(1.,0.,0.));
#439=DIRECTION('',(-1.,0.,0.));
#440=DIRECTION('',(0.,0.,-1.));
#441=DIRECTION('',(1.,0.,0.));
#442=DIRECTION('',(0.,0.,1.));
#443=DIRECTION('center_axis',(0.,0.,1.));
#444=DIRECTION('ref_axis',(1.,0.,0.));
#445=DIRECTION('',(0.,1.,0.));
#446=DIRECTION('',(0.,1.,0.));
#447=DIRECTION('',(1.,0.,0.));
#448=DIRECTION('center_axis',(-1.,0.,0.));
#449=DIRECTION('ref_axis',(0.,-1.,0.));
#450=DIRECTION('',(0.,1.,0.));
#451=DIRECTION('',(0.,0.,1.));
#452=DIRECTION('center_axis',(0.,0.,1.));
#453=DIRECTION('ref_axis',(1.,0.,0.));
#454=DIRECTION('',(0.,-1.,0.));
#455=DIRECTION('',(1.,0.,0.));
#456=DIRECTION('center_axis',(-1.,0.,0.));
#457=DIRECTION('ref_axis',(0.,1.,0.));
#458=DIRECTION('',(0.,0.,1.));
#459=DIRECTION('',(0.,-1.,0.));
#460=DIRECTION('center_axis',(0.,0.,1.));
#461=DIRECTION('ref_axis',(1.,0.,0.));
#462=DIRECTION('',(1.,0.,0.));
#463=DIRECTION('',(0.,-1.,0.));
#464=DIRECTION('center_axis',(-1.,0.,0.));
#465=DIRECTION('ref_axis',(0.,-1.,0.));
#466=DIRECTION('',(0.,0.,1.));
#467=DIRECTION('center_axis',(0.,1.,0.));
#468=DIRECTION('ref_axis',(-1.,0.,0.));
#469=DIRECTION('center_axis',(0.,-1.,0.));
#470=DIRECTION('ref_axis',(1.,0.,0.));
#471=CARTESIAN_POINT('',(0.,0.,0.));
#472=CARTESIAN_POINT('Origin',(40.,81.,9.25));
#473=CARTESIAN_POINT('',(0.,81.,10.5));
#474=CARTESIAN_POINT('',(80.,81.,10.5));
#475=CARTESIAN_POINT('',(80.,81.,10.5));
#476=CARTESIAN_POINT('',(80.,81.,8.));
#477=CARTESIAN_POINT('',(80.,81.,8.));
#478=CARTESIAN_POINT('',(0.,81.,8.));
#479=CARTESIAN_POINT('',(0.,81.,8.));
#480=CARTESIAN_POINT('',(0.,81.,10.5));
#481=CARTESIAN_POINT('Origin',(80.,51.,0.));
#482=CARTESIAN_POINT('',(0.,51.,8.));
#483=CARTESIAN_POINT('',(28.,51.,8.));
#484=CARTESIAN_POINT('',(80.,51.,8.));
#485=CARTESIAN_POINT('',(28.,51.,0.));
#486=CARTESIAN_POINT('',(28.,51.,1.25));
#487=CARTESIAN_POINT('',(0.,51.,0.));
#488=CARTESIAN_POINT('',(80.,51.,0.));
#489=CARTESIAN_POINT('',(0.,51.,0.));
#490=CARTESIAN_POINT('Origin',(25.5,0.,8.));
#491=CARTESIAN_POINT('',(28.,0.,8.));
#492=CARTESIAN_POINT('',(28.,0.,8.));
#493=CARTESIAN_POINT('',(0.,51.,8.));
#494=CARTESIAN_POINT('',(80.,51.,8.));
#495=CARTESIAN_POINT('',(80.,51.,8.));
#496=CARTESIAN_POINT('',(52.,51.,8.));
#497=CARTESIAN_POINT('',(80.,51.,8.));
#498=CARTESIAN_POINT('',(52.,0.,8.));
#499=CARTESIAN_POINT('',(52.,51.,8.));
#500=CARTESIAN_POINT('',(25.5,0.,8.));
#501=CARTESIAN_POINT('Origin',(54.5,48.5,2.5));
#502=CARTESIAN_POINT('',(80.,48.5,2.5));
#503=CARTESIAN_POINT('',(54.5,48.5,2.5));
#504=CARTESIAN_POINT('',(47.25,48.5,2.5));
#505=CARTESIAN_POINT('',(80.,48.5,10.5));
#506=CARTESIAN_POINT('',(80.,48.5,2.5));
#507=CARTESIAN_POINT('',(54.5,48.5,10.5));
#508=CARTESIAN_POINT('',(54.5,48.5,10.5));
#509=CARTESIAN_POINT('',(54.5,48.5,2.5));
#510=CARTESIAN_POINT('Origin',(40.,25.5,2.5));
#511=CARTESIAN_POINT('',(54.5,0.,2.5));
#512=CARTESIAN_POINT('',(54.5,12.75,2.5));
#513=CARTESIAN_POINT('',(80.,0.,2.5));
#514=CARTESIAN_POINT('',(0.,0.,2.5));
#515=CARTESIAN_POINT('',(80.,0.,2.5));
#516=CARTESIAN_POINT('Origin',(54.5,0.,2.5));
#517=CARTESIAN_POINT('',(54.5,0.,10.5));
#518=CARTESIAN_POINT('',(54.5,0.,10.5));
#519=CARTESIAN_POINT('',(54.5,0.,2.5));
#520=CARTESIAN_POINT('Origin',(80.,0.,0.));
#521=CARTESIAN_POINT('',(80.,0.,0.));
#522=CARTESIAN_POINT('',(80.,51.,0.));
#523=CARTESIAN_POINT('',(80.,0.,0.));
#524=CARTESIAN_POINT('',(80.,51.,0.));
#525=CARTESIAN_POINT('',(80.,48.5,10.5));
#526=CARTESIAN_POINT('',(80.,0.,0.));
#527=CARTESIAN_POINT('Origin',(40.,25.5,0.));
#528=CARTESIAN_POINT('',(52.,0.,0.));
#529=CARTESIAN_POINT('',(52.,51.,0.));
#530=CARTESIAN_POINT('',(52.,38.25,0.));
#531=CARTESIAN_POINT('',(80.,51.,0.));
#532=CARTESIAN_POINT('',(0.,0.,0.));
#533=CARTESIAN_POINT('Origin',(52.,51.,2.5));
#534=CARTESIAN_POINT('',(52.,0.,1.25));
#535=CARTESIAN_POINT('',(52.,51.,1.25));
#536=CARTESIAN_POINT('Origin',(0.,48.5,2.5));
#537=CARTESIAN_POINT('',(25.5,48.5,2.5));
#538=CARTESIAN_POINT('',(0.,48.5,2.5));
#539=CARTESIAN_POINT('',(20.,48.5,2.5));
#540=CARTESIAN_POINT('',(25.5,48.5,10.5));
#541=CARTESIAN_POINT('',(25.5,48.5,2.5));
#542=CARTESIAN_POINT('',(0.,48.5,10.5));
#543=CARTESIAN_POINT('',(0.,48.5,10.5));
#544=CARTESIAN_POINT('',(0.,48.5,2.5));
#545=CARTESIAN_POINT('Origin',(12.75,49.75,10.5));
#546=CARTESIAN_POINT('',(0.,51.,10.5));
#547=CARTESIAN_POINT('',(25.5,0.,10.5));
#548=CARTESIAN_POINT('',(25.5,0.,10.5));
#549=CARTESIAN_POINT('',(25.5,0.,10.5));
#550=CARTESIAN_POINT('Origin',(25.5,51.,2.5));
#551=CARTESIAN_POINT('',(25.5,0.,2.5));
#552=CARTESIAN_POINT('',(25.5,38.25,2.5));
#553=CARTESIAN_POINT('',(25.5,0.,2.5));
#554=CARTESIAN_POINT('Origin',(40.,25.5,2.5));
#555=CARTESIAN_POINT('',(0.,0.,2.5));
#556=CARTESIAN_POINT('',(0.,51.,2.5));
#557=CARTESIAN_POINT('',(0.,0.,2.5));
#558=CARTESIAN_POINT('Origin',(28.,-46.3188548821689,2.5));
#559=CARTESIAN_POINT('',(28.,0.,0.));
#560=CARTESIAN_POINT('',(28.,0.,1.25));
#561=CARTESIAN_POINT('',(28.,-10.4094274410844,0.));
#562=CARTESIAN_POINT('Origin',(40.,25.5,0.));
#563=CARTESIAN_POINT('',(0.,0.,0.));
#564=CARTESIAN_POINT('',(0.,0.,0.));
#565=CARTESIAN_POINT('',(0.,51.,0.));
#566=CARTESIAN_POINT('Origin',(0.,51.,0.));
#567=CARTESIAN_POINT('',(0.,0.,0.));
#568=CARTESIAN_POINT('Origin',(80.,51.,0.));
#569=CARTESIAN_POINT('Origin',(0.,0.,0.));
#570=UNCERTAINTY_MEASURE_WITH_UNIT(LENGTH_MEASURE(0.01),#574,
'DISTANCE_ACCURACY_VALUE',
'Maximum model space distance between geometric entities at asserted c
onnectivities');
#571=UNCERTAINTY_MEASURE_WITH_UNIT(LENGTH_MEASURE(1.E-6),#574,
'DISTANCE_ACCURACY_VALUE',
'Maximum model space distance between geometric entities at asserted c
onnectivities');
#572=(
GEOMETRIC_REPRESENTATION_CONTEXT(3)
GLOBAL_UNCERTAINTY_ASSIGNED_CONTEXT((#570))
GLOBAL_UNIT_ASSIGNED_CONTEXT((#574,#577,#575))
REPRESENTATION_CONTEXT('','3D')
);
#573=(
GEOMETRIC_REPRESENTATION_CONTEXT(3)
GLOBAL_UNCERTAINTY_ASSIGNED_CONTEXT((#571))
GLOBAL_UNIT_ASSIGNED_CONTEXT((#574,#577,#575))
REPRESENTATION_CONTEXT('','3D')
);
#574=(
LENGTH_UNIT()
NAMED_UNIT(*)
SI_UNIT(.MILLI.,.METRE.)
);
#575=(
NAMED_UNIT(*)
SI_UNIT($,.STERADIAN.)
SOLID_ANGLE_UNIT()
);
#576=DIMENSIONAL_EXPONENTS(0.,0.,0.,0.,0.,0.,0.);
#577=(
CONVERSION_BASED_UNIT('degree',#579)
NAMED_UNIT(#576)
PLANE_ANGLE_UNIT()
);
#578=(
NAMED_UNIT(*)
PLANE_ANGLE_UNIT()
SI_UNIT($,.RADIAN.)
);
#579=PLANE_ANGLE_MEASURE_WITH_UNIT(PLANE_ANGLE_MEASURE(0.01745329252),#578);
#580=SHAPE_DEFINITION_REPRESENTATION(#581,#582);
#581=PRODUCT_DEFINITION_SHAPE('',$,#584);
#582=SHAPE_REPRESENTATION('',(#366),#572);
#583=PRODUCT_DEFINITION_CONTEXT('part definition',#588,'design');
#584=PRODUCT_DEFINITION('y_ko_diaplay_part5_cover_HDMI',
'y_ko_diaplay_part5_cover_HDMI',#585,#583);
#585=PRODUCT_DEFINITION_FORMATION('',$,#590);
#586=PRODUCT_RELATED_PRODUCT_CATEGORY('y_ko_diaplay_part5_cover_HDMI',
'y_ko_diaplay_part5_cover_HDMI',(#590));
#587=APPLICATION_PROTOCOL_DEFINITION('international standard',
'automotive_design',2009,#588);
#588=APPLICATION_CONTEXT(
'Core Data for Automotive Mechanical Design Process');
#589=PRODUCT_CONTEXT('part definition',#588,'mechanical');
#590=PRODUCT('y_ko_diaplay_part5_cover_HDMI',
'y_ko_diaplay_part5_cover_HDMI',$,(#589));
#591=PRESENTATION_STYLE_ASSIGNMENT((#592));
#592=SURFACE_STYLE_USAGE(.BOTH.,#593);
#593=SURFACE_SIDE_STYLE('',(#594));
#594=SURFACE_STYLE_FILL_AREA(#595);
#595=FILL_AREA_STYLE('',(#596));
#596=FILL_AREA_STYLE_COLOUR('',#597);
#597=COLOUR_RGB('',0.749019607843137,0.749019607843137,0.749019607843137);
ENDSEC;
END-ISO-10303-21;
