# Supplementary material for: MR-compatible, 3.8 inch dual organic light-emitting diode (OLED) in-bore display for functional MRI
Source: PLoS One. 2018 Oct 11;13(10):e0205325. doi: 10.1371/journal.pone.0205325 (PMC6181352; doi:10.1371/journal.pone.0205325)
Supplement: S1 File — This file contains the CAD files for the shield box. (ZIP) [file pone.0205325.s001.zip › 3Dfiles/y_ko_diaplay_part7.stp]

ISO-10303-21;
HEADER;
/* Generated by software containing ST-Developer
 * from STEP Tools, Inc. (www.steptools.com) 
 */

FILE_DESCRIPTION(
/* description */ (''),
/* implementation_level */ '2;1');

FILE_NAME(
/* name */ 
'C:\\Users\\YunKo\\Project\\OLED\\Cover_3D\\Insidebore_final\\y_ko_dia
play_part7.stp',
/* time_stamp */ '2018-08-16T11:12:24+02:00',
/* author */ ('YunKo'),
/* organization */ (''),
/* preprocessor_version */ 'ST-DEVELOPER v16.5',
/* originating_system */ 'Autodesk Inventor 2017',
/* authorisation */ '');

FILE_SCHEMA (('AUTOMOTIVE_DESIGN { 1 0 10303 214 3 1 1 }'));
ENDSEC;

DATA;
#10=MECHANICAL_DESIGN_GEOMETRIC_PRESENTATION_REPRESENTATION('',(#13),#381);
#11=SHAPE_REPRESENTATION_RELATIONSHIP('SRR','None',#390,#12);
#12=ADVANCED_BREP_SHAPE_REPRESENTATION('',(#14),#380);
#13=STYLED_ITEM('',(#399),#14);
#14=MANIFOLD_SOLID_BREP('Solid1',#227);
#15=LINE('',#355,#27);
#16=LINE('',#357,#28);
#17=LINE('',#359,#29);
#18=LINE('',#360,#30);
#19=LINE('',#363,#31);
#20=LINE('',#365,#32);
#21=LINE('',#366,#33);
#22=LINE('',#369,#34);
#23=LINE('',#371,#35);
#24=LINE('',#372,#36);
#25=LINE('',#374,#37);
#26=LINE('',#375,#38);
#27=VECTOR('',#299,10.);
#28=VECTOR('',#300,10.);
#29=VECTOR('',#301,10.);
#30=VECTOR('',#302,10.);
#31=VECTOR('',#305,10.);
#32=VECTOR('',#306,10.);
#33=VECTOR('',#307,10.);
#34=VECTOR('',#310,10.);
#35=VECTOR('',#311,10.);
#36=VECTOR('',#312,10.);
#37=VECTOR('',#315,10.);
#38=VECTOR('',#316,10.);
#39=PLANE('',#253);
#40=PLANE('',#254);
#41=PLANE('',#255);
#42=PLANE('',#256);
#43=PLANE('',#257);
#44=PLANE('',#258);
#45=FACE_BOUND('',#76,.T.);
#46=FACE_BOUND('',#78,.T.);
#47=FACE_BOUND('',#80,.T.);
#48=FACE_BOUND('',#82,.T.);
#49=FACE_BOUND('',#84,.T.);
#50=FACE_BOUND('',#86,.T.);
#51=FACE_BOUND('',#92,.T.);
#52=FACE_BOUND('',#93,.T.);
#53=FACE_BOUND('',#94,.T.);
#54=FACE_BOUND('',#95,.T.);
#55=FACE_BOUND('',#96,.T.);
#56=FACE_BOUND('',#97,.T.);
#57=FACE_BOUND('',#99,.T.);
#58=FACE_BOUND('',#100,.T.);
#59=FACE_BOUND('',#101,.T.);
#60=FACE_BOUND('',#102,.T.);
#61=FACE_BOUND('',#103,.T.);
#62=FACE_BOUND('',#104,.T.);
#63=FACE_OUTER_BOUND('',#75,.T.);
#64=FACE_OUTER_BOUND('',#77,.T.);
#65=FACE_OUTER_BOUND('',#79,.T.);
#66=FACE_OUTER_BOUND('',#81,.T.);
#67=FACE_OUTER_BOUND('',#83,.T.);
#68=FACE_OUTER_BOUND('',#85,.T.);
#69=FACE_OUTER_BOUND('',#87,.T.);
#70=FACE_OUTER_BOUND('',#88,.T.);
#71=FACE_OUTER_BOUND('',#89,.T.);
#72=FACE_OUTER_BOUND('',#90,.T.);
#73=FACE_OUTER_BOUND('',#91,.T.);
#74=FACE_OUTER_BOUND('',#98,.T.);
#75=EDGE_LOOP('',(#161));
#76=EDGE_LOOP('',(#162));
#77=EDGE_LOOP('',(#163));
#78=EDGE_LOOP('',(#164));
#79=EDGE_LOOP('',(#165));
#80=EDGE_LOOP('',(#166));
#81=EDGE_LOOP('',(#167));
#82=EDGE_LOOP('',(#168));
#83=EDGE_LOOP('',(#169));
#84=EDGE_LOOP('',(#170));
#85=EDGE_LOOP('',(#171));
#86=EDGE_LOOP('',(#172));
#87=EDGE_LOOP('',(#173,#174,#175,#176));
#88=EDGE_LOOP('',(#177,#178,#179,#180));
#89=EDGE_LOOP('',(#181,#182,#183,#184));
#90=EDGE_LOOP('',(#185,#186,#187,#188));
#91=EDGE_LOOP('',(#189,#190,#191,#192));
#92=EDGE_LOOP('',(#193));
#93=EDGE_LOOP('',(#194));
#94=EDGE_LOOP('',(#195));
#95=EDGE_LOOP('',(#196));
#96=EDGE_LOOP('',(#197));
#97=EDGE_LOOP('',(#198));
#98=EDGE_LOOP('',(#199,#200,#201,#202));
#99=EDGE_LOOP('',(#203));
#100=EDGE_LOOP('',(#204));
#101=EDGE_LOOP('',(#205));
#102=EDGE_LOOP('',(#206));
#103=EDGE_LOOP('',(#207));
#104=EDGE_LOOP('',(#208));
#105=CIRCLE('',#236,1.);
#106=CIRCLE('',#237,1.);
#107=CIRCLE('',#239,0.999999999999999);
#108=CIRCLE('',#240,0.999999999999999);
#109=CIRCLE('',#242,1.);
#110=CIRCLE('',#243,1.);
#111=CIRCLE('',#245,1.00000000000001);
#112=CIRCLE('',#246,1.00000000000001);
#113=CIRCLE('',#248,0.999999999999997);
#114=CIRCLE('',#249,0.999999999999997);
#115=CIRCLE('',#251,1.);
#116=CIRCLE('',#252,1.);
#117=VERTEX_POINT('',#323);
#118=VERTEX_POINT('',#325);
#119=VERTEX_POINT('',#328);
#120=VERTEX_POINT('',#330);
#121=VERTEX_POINT('',#333);
#122=VERTEX_POINT('',#335);
#123=VERTEX_POINT('',#338);
#124=VERTEX_POINT('',#340);
#125=VERTEX_POINT('',#343);
#126=VERTEX_POINT('',#345);
#127=VERTEX_POINT('',#348);
#128=VERTEX_POINT('',#350);
#129=VERTEX_POINT('',#353);
#130=VERTEX_POINT('',#354);
#131=VERTEX_POINT('',#356);
#132=VERTEX_POINT('',#358);
#133=VERTEX_POINT('',#362);
#134=VERTEX_POINT('',#364);
#135=VERTEX_POINT('',#368);
#136=VERTEX_POINT('',#370);
#137=EDGE_CURVE('',#117,#117,#105,.T.);
#138=EDGE_CURVE('',#118,#118,#106,.T.);
#139=EDGE_CURVE('',#119,#119,#107,.T.);
#140=EDGE_CURVE('',#120,#120,#108,.T.);
#141=EDGE_CURVE('',#121,#121,#109,.T.);
#142=EDGE_CURVE('',#122,#122,#110,.T.);
#143=EDGE_CURVE('',#123,#123,#111,.T.);
#144=EDGE_CURVE('',#124,#124,#112,.T.);
#145=EDGE_CURVE('',#125,#125,#113,.T.);
#146=EDGE_CURVE('',#126,#126,#114,.T.);
#147=EDGE_CURVE('',#127,#127,#115,.T.);
#148=EDGE_CURVE('',#128,#128,#116,.T.);
#149=EDGE_CURVE('',#129,#130,#15,.T.);
#150=EDGE_CURVE('',#130,#131,#16,.T.);
#151=EDGE_CURVE('',#132,#131,#17,.T.);
#152=EDGE_CURVE('',#129,#132,#18,.T.);
#153=EDGE_CURVE('',#133,#129,#19,.T.);
#154=EDGE_CURVE('',#134,#132,#20,.T.);
#155=EDGE_CURVE('',#133,#134,#21,.T.);
#156=EDGE_CURVE('',#135,#133,#22,.T.);
#157=EDGE_CURVE('',#136,#134,#23,.T.);
#158=EDGE_CURVE('',#135,#136,#24,.T.);
#159=EDGE_CURVE('',#130,#135,#25,.T.);
#160=EDGE_CURVE('',#131,#136,#26,.T.);
#161=ORIENTED_EDGE('',*,*,#137,.F.);
#162=ORIENTED_EDGE('',*,*,#138,.F.);
#163=ORIENTED_EDGE('',*,*,#139,.F.);
#164=ORIENTED_EDGE('',*,*,#140,.F.);
#165=ORIENTED_EDGE('',*,*,#141,.F.);
#166=ORIENTED_EDGE('',*,*,#142,.F.);
#167=ORIENTED_EDGE('',*,*,#143,.F.);
#168=ORIENTED_EDGE('',*,*,#144,.F.);
#169=ORIENTED_EDGE('',*,*,#145,.F.);
#170=ORIENTED_EDGE('',*,*,#146,.F.);
#171=ORIENTED_EDGE('',*,*,#147,.F.);
#172=ORIENTED_EDGE('',*,*,#148,.F.);
#173=ORIENTED_EDGE('',*,*,#149,.T.);
#174=ORIENTED_EDGE('',*,*,#150,.T.);
#175=ORIENTED_EDGE('',*,*,#151,.F.);
#176=ORIENTED_EDGE('',*,*,#152,.F.);
#177=ORIENTED_EDGE('',*,*,#153,.T.);
#178=ORIENTED_EDGE('',*,*,#152,.T.);
#179=ORIENTED_EDGE('',*,*,#154,.F.);
#180=ORIENTED_EDGE('',*,*,#155,.F.);
#181=ORIENTED_EDGE('',*,*,#156,.T.);
#182=ORIENTED_EDGE('',*,*,#155,.T.);
#183=ORIENTED_EDGE('',*,*,#157,.F.);
#184=ORIENTED_EDGE('',*,*,#158,.F.);
#185=ORIENTED_EDGE('',*,*,#159,.T.);
#186=ORIENTED_EDGE('',*,*,#158,.T.);
#187=ORIENTED_EDGE('',*,*,#160,.F.);
#188=ORIENTED_EDGE('',*,*,#150,.F.);
#189=ORIENTED_EDGE('',*,*,#160,.T.);
#190=ORIENTED_EDGE('',*,*,#157,.T.);
#191=ORIENTED_EDGE('',*,*,#154,.T.);
#192=ORIENTED_EDGE('',*,*,#151,.T.);
#193=ORIENTED_EDGE('',*,*,#137,.T.);
#194=ORIENTED_EDGE('',*,*,#139,.T.);
#195=ORIENTED_EDGE('',*,*,#141,.T.);
#196=ORIENTED_EDGE('',*,*,#143,.T.);
#197=ORIENTED_EDGE('',*,*,#145,.T.);
#198=ORIENTED_EDGE('',*,*,#147,.T.);
#199=ORIENTED_EDGE('',*,*,#159,.F.);
#200=ORIENTED_EDGE('',*,*,#149,.F.);
#201=ORIENTED_EDGE('',*,*,#153,.F.);
#202=ORIENTED_EDGE('',*,*,#156,.F.);
#203=ORIENTED_EDGE('',*,*,#138,.T.);
#204=ORIENTED_EDGE('',*,*,#140,.T.);
#205=ORIENTED_EDGE('',*,*,#142,.T.);
#206=ORIENTED_EDGE('',*,*,#144,.T.);
#207=ORIENTED_EDGE('',*,*,#146,.T.);
#208=ORIENTED_EDGE('',*,*,#148,.T.);
#209=CYLINDRICAL_SURFACE('',#235,1.);
#210=CYLINDRICAL_SURFACE('',#238,0.999999999999999);
#211=CYLINDRICAL_SURFACE('',#241,1.);
#212=CYLINDRICAL_SURFACE('',#244,1.00000000000001);
#213=CYLINDRICAL_SURFACE('',#247,0.999999999999997);
#214=CYLINDRICAL_SURFACE('',#250,1.);
#215=ADVANCED_FACE('',(#63,#45),#209,.F.);
#216=ADVANCED_FACE('',(#64,#46),#210,.F.);
#217=ADVANCED_FACE('',(#65,#47),#211,.F.);
#218=ADVANCED_FACE('',(#66,#48),#212,.F.);
#219=ADVANCED_FACE('',(#67,#49),#213,.F.);
#220=ADVANCED_FACE('',(#68,#50),#214,.F.);
#221=ADVANCED_FACE('',(#69),#39,.T.);
#222=ADVANCED_FACE('',(#70),#40,.T.);
#223=ADVANCED_FACE('',(#71),#41,.T.);
#224=ADVANCED_FACE('',(#72),#42,.T.);
#225=ADVANCED_FACE('',(#73,#51,#52,#53,#54,#55,#56),#43,.T.);
#226=ADVANCED_FACE('',(#74,#57,#58,#59,#60,#61,#62),#44,.F.);
#227=CLOSED_SHELL('',(#215,#216,#217,#218,#219,#220,#221,#222,#223,#224,
#225,#226));
#228=DATE_TIME_ROLE('creation_date');
#229=APPLIED_DATE_AND_TIME_ASSIGNMENT(#230,#228,(#392));
#230=DATE_AND_TIME(#231,#232);
#231=CALENDAR_DATE(2018,28,2);
#232=LOCAL_TIME(15,0,14.,#233);
#233=COORDINATED_UNIVERSAL_TIME_OFFSET(0,0,.BEHIND.);
#234=AXIS2_PLACEMENT_3D('placement',#321,#259,#260);
#235=AXIS2_PLACEMENT_3D('',#322,#261,#262);
#236=AXIS2_PLACEMENT_3D('',#324,#263,#264);
#237=AXIS2_PLACEMENT_3D('',#326,#265,#266);
#238=AXIS2_PLACEMENT_3D('',#327,#267,#268);
#239=AXIS2_PLACEMENT_3D('',#329,#269,#270);
#240=AXIS2_PLACEMENT_3D('',#331,#271,#272);
#241=AXIS2_PLACEMENT_3D('',#332,#273,#274);
#242=AXIS2_PLACEMENT_3D('',#334,#275,#276);
#243=AXIS2_PLACEMENT_3D('',#336,#277,#278);
#244=AXIS2_PLACEMENT_3D('',#337,#279,#280);
#245=AXIS2_PLACEMENT_3D('',#339,#281,#282);
#246=AXIS2_PLACEMENT_3D('',#341,#283,#284);
#247=AXIS2_PLACEMENT_3D('',#342,#285,#286);
#248=AXIS2_PLACEMENT_3D('',#344,#287,#288);
#249=AXIS2_PLACEMENT_3D('',#346,#289,#290);
#250=AXIS2_PLACEMENT_3D('',#347,#291,#292);
#251=AXIS2_PLACEMENT_3D('',#349,#293,#294);
#252=AXIS2_PLACEMENT_3D('',#351,#295,#296);
#253=AXIS2_PLACEMENT_3D('',#352,#297,#298);
#254=AXIS2_PLACEMENT_3D('',#361,#303,#304);
#255=AXIS2_PLACEMENT_3D('',#367,#308,#309);
#256=AXIS2_PLACEMENT_3D('',#373,#313,#314);
#257=AXIS2_PLACEMENT_3D('',#376,#317,#318);
#258=AXIS2_PLACEMENT_3D('',#377,#319,#320);
#259=DIRECTION('axis',(0.,0.,1.));
#260=DIRECTION('refdir',(1.,0.,0.));
#261=DIRECTION('center_axis',(0.,0.,1.));
#262=DIRECTION('ref_axis',(-1.,0.,0.));
#263=DIRECTION('center_axis',(0.,0.,-1.));
#264=DIRECTION('ref_axis',(-1.,0.,0.));
#265=DIRECTION('center_axis',(0.,0.,1.));
#266=DIRECTION('ref_axis',(-1.,0.,0.));
#267=DIRECTION('center_axis',(0.,0.,1.));
#268=DIRECTION('ref_axis',(-1.,0.,0.));
#269=DIRECTION('center_axis',(0.,0.,-1.));
#270=DIRECTION('ref_axis',(-1.,0.,0.));
#271=DIRECTION('center_axis',(0.,0.,1.));
#272=DIRECTION('ref_axis',(-1.,0.,0.));
#273=DIRECTION('center_axis',(0.,0.,1.));
#274=DIRECTION('ref_axis',(-1.,0.,0.));
#275=DIRECTION('center_axis',(0.,0.,-1.));
#276=DIRECTION('ref_axis',(-1.,0.,0.));
#277=DIRECTION('center_axis',(0.,0.,1.));
#278=DIRECTION('ref_axis',(-1.,0.,0.));
#279=DIRECTION('center_axis',(0.,0.,1.));
#280=DIRECTION('ref_axis',(-1.,0.,0.));
#281=DIRECTION('center_axis',(0.,0.,-1.));
#282=DIRECTION('ref_axis',(-1.,0.,0.));
#283=DIRECTION('center_axis',(0.,0.,1.));
#284=DIRECTION('ref_axis',(-1.,0.,0.));
#285=DIRECTION('center_axis',(0.,0.,1.));
#286=DIRECTION('ref_axis',(-1.,0.,0.));
#287=DIRECTION('center_axis',(0.,0.,-1.));
#288=DIRECTION('ref_axis',(-1.,0.,0.));
#289=DIRECTION('center_axis',(0.,0.,1.));
#290=DIRECTION('ref_axis',(-1.,0.,0.));
#291=DIRECTION('center_axis',(0.,0.,1.));
#292=DIRECTION('ref_axis',(-1.,0.,0.));
#293=DIRECTION('center_axis',(0.,0.,-1.));
#294=DIRECTION('ref_axis',(-1.,0.,0.));
#295=DIRECTION('center_axis',(0.,0.,1.));
#296=DIRECTION('ref_axis',(-1.,0.,0.));
#297=DIRECTION('center_axis',(0.,1.,0.));
#298=DIRECTION('ref_axis',(-1.,0.,0.));
#299=DIRECTION('',(-1.,0.,0.));
#300=DIRECTION('',(0.,0.,1.));
#301=DIRECTION('',(-1.,0.,0.));
#302=DIRECTION('',(0.,0.,1.));
#303=DIRECTION('center_axis',(1.,0.,0.));
#304=DIRECTION('ref_axis',(0.,1.,0.));
#305=DIRECTION('',(0.,1.,0.));
#306=DIRECTION('',(0.,1.,0.));
#307=DIRECTION('',(0.,0.,1.));
#308=DIRECTION('center_axis',(0.,-1.,0.));
#309=DIRECTION('ref_axis',(1.,0.,0.));
#310=DIRECTION('',(1.,0.,0.));
#311=DIRECTION('',(1.,0.,0.));
#312=DIRECTION('',(0.,0.,1.));
#313=DIRECTION('center_axis',(-1.,0.,0.));
#314=DIRECTION('ref_axis',(0.,-1.,0.));
#315=DIRECTION('',(0.,-1.,0.));
#316=DIRECTION('',(0.,-1.,0.));
#317=DIRECTION('center_axis',(0.,0.,1.));
#318=DIRECTION('ref_axis',(1.,0.,0.));
#319=DIRECTION('center_axis',(0.,0.,1.));
#320=DIRECTION('ref_axis',(1.,0.,0.));
#321=CARTESIAN_POINT('',(0.,0.,0.));
#322=CARTESIAN_POINT('Origin',(-4.44089209850063E-15,-19.5,0.));
#323=CARTESIAN_POINT('',(0.999999999999996,-19.5,2.));
#324=CARTESIAN_POINT('Origin',(-4.44089209850063E-15,-19.5,2.));
#325=CARTESIAN_POINT('',(0.999999999999996,-19.5,0.));
#326=CARTESIAN_POINT('Origin',(-4.44089209850063E-15,-19.5,0.));
#327=CARTESIAN_POINT('Origin',(61.,-19.5,0.));
#328=CARTESIAN_POINT('',(62.,-19.5,2.));
#329=CARTESIAN_POINT('Origin',(61.,-19.5,2.));
#330=CARTESIAN_POINT('',(62.,-19.5,0.));
#331=CARTESIAN_POINT('Origin',(61.,-19.5,0.));
#332=CARTESIAN_POINT('Origin',(122.,-19.5,0.));
#333=CARTESIAN_POINT('',(123.,-19.5,2.));
#334=CARTESIAN_POINT('Origin',(122.,-19.5,2.));
#335=CARTESIAN_POINT('',(123.,-19.5,0.));
#336=CARTESIAN_POINT('Origin',(122.,-19.5,0.));
#337=CARTESIAN_POINT('Origin',(122.,0.,0.));
#338=CARTESIAN_POINT('',(123.,1.22464679914736E-16,2.));
#339=CARTESIAN_POINT('Origin',(122.,0.,2.));
#340=CARTESIAN_POINT('',(123.,1.22464679914736E-16,0.));
#341=CARTESIAN_POINT('Origin',(122.,0.,0.));
#342=CARTESIAN_POINT('Origin',(61.,0.,0.));
#343=CARTESIAN_POINT('',(62.,1.22464679914735E-16,2.));
#344=CARTESIAN_POINT('Origin',(61.,0.,2.));
#345=CARTESIAN_POINT('',(62.,1.22464679914735E-16,0.));
#346=CARTESIAN_POINT('Origin',(61.,0.,0.));
#347=CARTESIAN_POINT('Origin',(0.,0.,0.));
#348=CARTESIAN_POINT('',(1.,1.22464679914735E-16,2.));
#349=CARTESIAN_POINT('Origin',(0.,0.,2.));
#350=CARTESIAN_POINT('',(1.,1.22464679914735E-16,0.));
#351=CARTESIAN_POINT('Origin',(0.,0.,0.));
#352=CARTESIAN_POINT('Origin',(125.,3.,0.));
#353=CARTESIAN_POINT('',(125.,3.,0.));
#354=CARTESIAN_POINT('',(-3.,3.,0.));
#355=CARTESIAN_POINT('',(125.,3.,0.));
#356=CARTESIAN_POINT('',(-3.,3.,2.));
#357=CARTESIAN_POINT('',(-3.,3.,0.));
#358=CARTESIAN_POINT('',(125.,3.,2.));
#359=CARTESIAN_POINT('',(125.,3.,2.));
#360=CARTESIAN_POINT('',(125.,3.,0.));
#361=CARTESIAN_POINT('Origin',(125.,-22.5,0.));
#362=CARTESIAN_POINT('',(125.,-22.5,0.));
#363=CARTESIAN_POINT('',(125.,-22.5,0.));
#364=CARTESIAN_POINT('',(125.,-22.5,2.));
#365=CARTESIAN_POINT('',(125.,-22.5,2.));
#366=CARTESIAN_POINT('',(125.,-22.5,0.));
#367=CARTESIAN_POINT('Origin',(-3.,-22.5,0.));
#368=CARTESIAN_POINT('',(-3.,-22.5,0.));
#369=CARTESIAN_POINT('',(-3.,-22.5,0.));
#370=CARTESIAN_POINT('',(-3.,-22.5,2.));
#371=CARTESIAN_POINT('',(-3.,-22.5,2.));
#372=CARTESIAN_POINT('',(-3.,-22.5,0.));
#373=CARTESIAN_POINT('Origin',(-3.,3.,0.));
#374=CARTESIAN_POINT('',(-3.,3.,0.));
#375=CARTESIAN_POINT('',(-3.,3.,2.));
#376=CARTESIAN_POINT('Origin',(61.,-9.75,2.));
#377=CARTESIAN_POINT('Origin',(61.,-9.75,0.));
#378=UNCERTAINTY_MEASURE_WITH_UNIT(LENGTH_MEASURE(0.01),#382,
'DISTANCE_ACCURACY_VALUE',
'Maximum model space distance between geometric entities at asserted c
onnectivities');
#379=UNCERTAINTY_MEASURE_WITH_UNIT(LENGTH_MEASURE(1.E-6),#382,
'DISTANCE_ACCURACY_VALUE',
'Maximum model space distance between geometric entities at asserted c
onnectivities');
#380=(
GEOMETRIC_REPRESENTATION_CONTEXT(3)
GLOBAL_UNCERTAINTY_ASSIGNED_CONTEXT((#378))
GLOBAL_UNIT_ASSIGNED_CONTEXT((#382,#385,#383))
REPRESENTATION_CONTEXT('','3D')
);
#381=(
GEOMETRIC_REPRESENTATION_CONTEXT(3)
GLOBAL_UNCERTAINTY_ASSIGNED_CONTEXT((#379))
GLOBAL_UNIT_ASSIGNED_CONTEXT((#382,#385,#383))
REPRESENTATION_CONTEXT('','3D')
);
#382=(
LENGTH_UNIT()
NAMED_UNIT(*)
SI_UNIT(.MILLI.,.METRE.)
);
#383=(
NAMED_UNIT(*)
SI_UNIT($,.STERADIAN.)
SOLID_ANGLE_UNIT()
);
#384=DIMENSIONAL_EXPONENTS(0.,0.,0.,0.,0.,0.,0.);
#385=(
CONVERSION_BASED_UNIT('degree',#387)
NAMED_UNIT(#384)
PLANE_ANGLE_UNIT()
);
#386=(
NAMED_UNIT(*)
PLANE_ANGLE_UNIT()
SI_UNIT($,.RADIAN.)
);
#387=PLANE_ANGLE_MEASURE_WITH_UNIT(PLANE_ANGLE_MEASURE(0.01745329252),#386);
#388=SHAPE_DEFINITION_REPRESENTATION(#389,#390);
#389=PRODUCT_DEFINITION_SHAPE('',$,#392);
#390=SHAPE_REPRESENTATION('',(#234),#380);
#391=PRODUCT_DEFINITION_CONTEXT('part definition',#396,'design');
#392=PRODUCT_DEFINITION('y_ko_diaplay_part7','y_ko_diaplay_part7',#393,
#391);
#393=PRODUCT_DEFINITION_FORMATION('',$,#398);
#394=PRODUCT_RELATED_PRODUCT_CATEGORY('y_ko_diaplay_part7',
'y_ko_diaplay_part7',(#398));
#395=APPLICATION_PROTOCOL_DEFINITION('international standard',
'automotive_design',2009,#396);
#396=APPLICATION_CONTEXT(
'Core Data for Automotive Mechanical Design Process');
#397=PRODUCT_CONTEXT('part definition',#396,'mechanical');
#398=PRODUCT('y_ko_diaplay_part7','y_ko_diaplay_part7',$,(#397));
#399=PRESENTATION_STYLE_ASSIGNMENT((#400));
#400=SURFACE_STYLE_USAGE(.BOTH.,#401);
#401=SURFACE_SIDE_STYLE('',(#402));
#402=SURFACE_STYLE_FILL_AREA(#403);
#403=FILL_AREA_STYLE('',(#404));
#404=FILL_AREA_STYLE_COLOUR('',#405);
#405=COLOUR_RGB('',0.749019607843137,0.749019607843137,0.749019607843137);
ENDSEC;
END-ISO-10303-21;
